# Supplementary material for: The systematics of the Cervidae: a total evidence approach
Source: PeerJ. 2020 Feb 18;8:e8114. doi: 10.7717/peerj.8114 (PMC7034380; doi:10.7717/peerj.8114)
Supplement: Supplemental Information 1 [file peerj-08-8114-s001.xlsx]

## Sheet: EXTANT
Supplementary Information – Heckeberg (2019) – The systematics of the Cervidae: a total evidence approach
LIST OF SPECIMENS – EXTANT
Collection ID	Species		Abbreviations
UMZC H.17691	Alces alces		MNCN	Museo Nacional de Ciencias Naturales Madrid, Spain
ZSM 1952/142	Alces alces		MNHN	National d'Histoire Naturelle Paris, France
ZSM 1962/310	Alces alces		NHMUK PV/BMNH	Natural History Museum London, UK
ZSM 1970/8	Alces alces		NHMW	Naturhistorisches Museum Wien, Austria
ZSM 1972/1	Alces alces		NMB	Naturhistorisches Museum Basel, Switzerland
ZSM 1962/298	Alces alces		NMS	National Museum Scotland Edinburgh, UK
NHM 46.199	Axis axis		RGM	Naturalis Leiden, The Netherlands
NHM 697 t	Axis axis		SMNS	Staatliches Museum für Naturkunde Stuttgart, Germany
NHM 67.4.12.240	Axis axis		SNSB–BSPG	Bayerische Staatssammlung für Paläontologie und Geologie, Munich, Germany
ZSM 1951/70	Axis axis		UMZC	University Museum of Zoology Cambridge, UK
ZSM 1958/88	Axis axis		ZMB	Museum für Naturkunde Berlin, Germany
ZSM 1963/27	Axis axis		ZMH	Zoologisches Museum Hamburg, Germany
ZMH 4764	Axis axis		ZSM	Zoologische Staatssammlung Munich, Germany
ZSM 1969/63	Axis porcinus
NHM 2004.956	Axis porcinus
NHM 27.2.14.106	Axis porcinus
MNHN 1933 212	Axis porcinus
MNHN 1902 13	Axis porcinus
MNHN 1962 4188	Axis porcinus
MNHN 1904 60	Axis porcinus
MNHN AE 742	Axis porcinus
UMZC H.16052	Axis porcinus
NHM 98.10.11.1	Blastocerus dichotomus
ZSM 1926/283	Blastocerus dichotomus
ZSM 1931/397	Blastocerus dichotomus
MNHN 1933 207	Blastocerus dichotomus
MNHN 190	Blastocerus dichotomus
ZSM 1940/138	Capreolus capreolus
ZSM 1955/130	Capreolus capreolus
ZSM 1979/161	Capreolus capreolus
ZSM 1979/165	Capreolus capreolus
ZSM 1971/558	Capreolus capreolus
UMZC H.18004	Capreolus capreolus
ZSM 1980/40	Capreolus pygargus
ZSM 1978/286	Capreolus pygargus
NHM 1938.5.18.1	Capreolus pygargus
NHM 42.3.13.1	Capreolus pygargus
NHM 31.6.1.75	Capreolus pygargus
MNHN 1902 815	Capreolus pygargus
MNHN AE 734	Capreolus pygargus
NHM 92.10.11.1	Cervus albirostris
ZSM 1966/221	Cervus canadensis
ZSM 1959/260	Cervus canadensis
UMZC H.16971	Cervus canadensis
ZMH 7590	Cervus canadensis
ZMH 3506	Cervus canadensis
ZSM 1956/224	Cervus elaphus
ZSM 1971/695	Cervus elaphus
ZSM 1952/213	Cervus elaphus
ZSM 1954/237	Cervus elaphus
ZSM 1915/127	Cervus elaphus
UMZC H.16620	Cervus elaphus
ZSM 1961/285	Cervus nippon
ZSM 1904/1576	Cervus nippon
ZSM 1905/1042	Cervus nippon
NHM 85.2.23.1	Cervus nippon
NHM 72.1066	Cervus nippon
MNHN 1974 95	Cervus nippon
ZSM 2010/302	Dama dama
ZSM 1964/142	Dama dama
ZSM no ID	Dama dama
NHM 1958.4.24.1	Dama dama
UMZC H.17179	Dama dama
UMZC H.17174	Dama dama
UMZC H.17175	Dama dama
MNHN A 1480	Elaphodus cephalophs
NHM 92.7.13.1	Elaphodus cephalophus
NHM 26.9.1.1	Elaphodus cephalophus
NHM 55.605	Elaphodus cephalophus
NHM 1.3.2.17	Elaphodus cephalophus
NHM 98.3.7.18	Elaphodus cephalophus
ZSM 1974/50	Elaphurus davidianus
MNHN 1966 02	Elaphurus davidianus
MNHN 1972 67	Elaphurus davidianus
UMZC H.16231	Elaphurus davidianus
UMZC H.16235	Elaphurus davidianus
NHM 97.11.11.4	Hippocamelus antisensis
NHM 97.11.11.5	Hippocamelus antisensis
MNHN 1957 1303	Hippocamelus antisensis
MNHN 1933 201	Hippocamelus antisensis
ZMB_MAM 2000	Hippocamelus antisensis
ZSM 1949/1355	Hippocamelus bisulcus
NHM 72.11.11.1	Hippocamelus bisulcus
UMZC H.18902	Hippocamelus bisulcus
MNHN 1874 733	Hippocamelus bisulcus
ZSM 1977/4438	Hydropotes inermis
NHM 8.11.14.9	Hydropotes inermis
NHM 8.11.14.11	Hydropotes inermis
NHM 2003.294	Hydropotes inermis
UMZC H.15351	Hydropotes inermis
ZSM 1982/159	Mazama americana
ZSM 1925/919	Mazama americana
ZMH 9462	Mazama americana
ZMH 9460	Mazama americana
NHM 8.6.24.5	Mazama bricenii
NHM 1913.4.24.3	Mazama bricenii
NHM 34.9.10.228	Mazama cf. bricenii
NHM 67.1362	Mazama chunyi
ZSM 1930/67	Mazama gouazoubira
ZSM 1930/53	Mazama gouazoubira
NMB 6672	Mazama nemoviraga
ZSM 1927/41	Mazama rufina
NHMW 528	Mazama rufina
NHM 71.3088	Muntiacus atherodes
NHM 91.3.4.1	Muntiacus crinifrons
NHM 32.11.1.171	Muntiacus feae
NHM 24.1.6.2	Muntiacus feae
ZSM 1966/206	Muntiacus muntjak
ZSM 1969/100	Muntiacus muntjak
ZSM 1966/237a & b	Muntiacus muntjak
NHM 65.555	Muntiacus muntjak
NHM 85.754	Muntiacus muntjak
NHMW 3026	Muntiacus muntjak
ZMH 4919	Muntiacus muntjak
NHMW 42296	Muntiacus reevesi
UMZC H.15531	Muntiacus cf. reevesi
UMZC H.15535	Muntiacus reevesi
UMZC H.15536	Muntiacus reevesi
UMZC H.15537	Muntiacus reevesi
ZMH 8062	Muntiacus reevesi
ZMH 6399	Muntiacus reevesi
NHM 2010.462	Muntiacus truongensis
NHM 2010.459	Muntiacus truongensis
NHM 2010.484	Muntiacus vuquangensis
UMZC H.18641	Odocoileus cf. hemionus
ZSM 1971/720	Odocoileus hemionus
NHM 48.71.4.4	Odocoileus hemionus
MNHN AE 722	Odocoileus hemionus
MNHN AE 717	Odocoileus hemionus
MNHN AE 714	Odocoileus hemionus
MNHN AE 724	Odocoileus hemionus
UMZC H.18623	Odocoileus hemionus
UMZC H.18621	Odocoileus hemionus
ZSM 1971/531	Odocoileus virginianus
ZSM 1963/130	Odocoileus virginianus
NHM 8.3.7.53	Odocoileus virginianus
NHM 2.3.5.25	Odocoileus virginianus
UMZC H.18448	Odocoileus virginianus
UMZC H.18441	Odocoileus virginianus
UMZC H.18483	Odocoileus virginianus
ZSM 1980/244	Ozotoceros bezoarticus
NHM 9.12.1.63	Ozotoceros bezoarticus
NHM 14.11.9.1	Ozotoceros bezoarticus
UMZC H.18781	Ozotozeros bezoarticus
ZSM 1954/448	Pudu puda
ZSM 1967/12	Pudu puda
ZSM 1954/446	Pudu puda
ZSM AM/1067	Pudu puda
MNHN 2006 501	Pudu pudu
MNHN 2000 144	Pudu pudu
ZSM 1959/211	Rangifer tarandus
ZSM 1951/296	Rangifer tarandus
ZSM 1962/309	Rangifer tarandus
UMZC no ID	Rangifer tarandus
NHM 1884.4.14.2	Rucervus duvaucelii
ZSM 1956/239	Rucervus duvaucelii
ZSM 1954/269	Rucervus duvaucelii
ZSM 1957/60	Rucervus duvaucelii
ZMH 7492	Rucervus eldii
ZSM 1905/3018	Rucervus eldii
UMZC H.16191	Rucervus eldii
UMZC H.16194	Rucervus eldii
ZSM 1918/28	Rucervus schomburgki
NHM 8.3.17.5	Rucervus schomburgki
NHM 59.4847	Rucervus schomburgki
NHM 48.325	Rucervus schomburgki
NHM 51.543	Rucervus schomburgki
NHM 75.1393	Rucervus schomburgki
NHMW 28793	Rucervus schomburgki
NHM 79.3.20.1	Rusa alfredi
NHM 86.183	Rusa alfredi
ZMB_MAM 73526	Rusa alfredi
ZMB_MAM 20395	Rusa alfredi
NHM 940	Rusa marianna
NHM 655c	Rusa marianna
ZMB_MAM 46575	Rusa marianna
ZMB_MAM 75158	Rusa marianna
ZSM 1972/439	Rusa timorensis
NHM 97.4.3.2	Rusa timorensis
NHM 2003.298	Rusa timorensis
NHM 61.12.11.27	Rusa timorensis
NHM 2003.297	Rusa timorensis
MNHN 1927 44	Rusa timorensis
ZSM 1952/145	Rusa unicolor
NHM 24.10.5.49	Rusa unicolor
NHM 16.5.16.4	Rusa unicolor
NHM 43.1.26.16	Rusa unicolor
MNHN 1884 543	Rusa unicolor
MNHN 1919 46	Rusa unicolor
UMZC H.15911	Rusa unicolor
UMZC H.20541	Antilocapra americana
UMZC H.24741	Boselaphus tragocamelus
NMB 2692	Hyemoschus aquaticus
UMZC H.15315	Moschus moschiferus
NMB 10917	Okapia johnstoni
NMB 10817	Okapia johnstoni
UMZC H.24922	Tragelaphus scriptus

## Sheet: FOSSIL
LIST OF SPECIMENS – FOSSIL
Specimen ID	Species		Abbreviations
NHMUK PV 34590	Arvernoceros ardei		MNCN	Museo Nacional de Ciencias Naturales Madrid, Spain
MNHN PET 1020	Arvernoceros ardei		MNHN	National d'Histoire Naturelle Paris, France
MNHN PET 1024	Arvernoceros ardei		NHMUK PV/BMNH	Natural History Museum London, UK
MNHN PET 1051	Arvernoceros ardei		NHMW	Naturhistorisches Museum Wien, Austria
MNHN PET 1054	Arvernoceros ardei		NMB	Naturhistorisches Museum Basel, Switzerland
MNHN PET 407	Arvernoceros ardei		NMS	National Museum Scotland Edinburgh, UK
MNHN PET 409	Arvernoceros ardei		RGM	Naturalis Leiden, The Netherlands
MNHN PET 408	Arvernoceros ardei		SMNS	Staatliches Museum für Naturkunde Stuttgart, Germany
MNHN PET 310	Arvernoceros ardei		SNSB–BSPG	Bayerische Staatssammlung für Paläontologie und Geologie, Munich, Germany
MNHN PET 1053	Arvernoceros ardei		UMZC	University Museum of Zoology Cambridge, UK
MNHN B5	Arvernoceros ardei		ZMB	Museum für Naturkunde Berlin, Germany
NMB TI. 65	Axis lydekkeri		ZMH	Zoologisches Museum Hamburg, Germany
RGM 1551	Axis lydekkeri		ZSM	Zoologische Staatssammlung Munich, Germany
RGM 1559	Axis lydekkeri
RGM 1961	Axis lydekkeri
RGM 1642	Axis lydekkeri
RGM 1644	Axis lydekkeri
RGM 1957	Axis lydekkeri
RGM 667	Axis lydekkeri
RGM 13796	Axis lydekkeri
RGM 13795	Axis lydekkeri
RGM 2558	Axis lydekkeri
RGM 2571	Axis lydekkeri
RGM 2570	Axis lydekkeri
RGM 11187	Axis lydekkeri
RGM 2550	Axis lydekkeri
RGM 2551	Axis lydekkeri
RGM 11188	Axis lydekkeri
RGM 2538	Axis lydekkeri
SNSB-BSPG 1909 IV 3	Axis lydekkeri
SNSB-BSPG 1909 IV 3b	Axis lydekkeri
RGM 437811	Candiacervus ropalophorus
RGM 437827	Candiacervus ropalophorus
RGM 437854	Candiacervus ropalophorus
RGM 437825	Candiacervus ropalophorus
RGM 437844	Candiacervus ropalophorus
RGM 437848	Candiacervus ropalophorus
RGM 437847	Candiacervus ropalophorus
RGM 437937	Candiacervus ropalophorus
RGM 437935	Candiacervus ropalophorus
RGM 437938	Candiacervus ropalophorus
RGM 437948	Candiacervus ropalophorus
RGM 438460	Candiacervus ropalophorus
RGM 437856	Candiacervus ropalophorus
RGM 437968	Candiacervus ropalophorus
NMB Rss. 30	Cervus australis
NMB M.P. 740	Cervus australis
NMB M.P. 465	Cervus australis
NMB M.P. 511	Cervus australis
NHMUK PV 34528	Cervus perolensis
NHMUK PV 34523	Cervus perolensis
NHMUK PV 34484	Cervus perolensis
NHMUK PV 34485	Cervus perolensis
NHMUK PV 34486	Cervus perolensis
NHMUK PV 34459	Cervus perolensis
NHMUK PV 34460	Cervus perolensis
MNHN 1	Cervus phillisi
MNHN 26	Cervus phillisi
MNHN 1922-5	Cervus phillisi
NMB St.V. 599	Cervus phillisi
NMB St.V. 605	Cervus phillisi
NMB St.V. 891	Cervus phillisi
NMB St.V. 98	Cervus phillisi
NMB St.V. 576	Cervus phillisi
NMB St.V. 887	Cervus phillisi
NMB St.V. 900	Cervus phillisi
NMB Se. 628	Cervus phillisi
NMB Se. 435	Cervus phillisi
NMB Se. 437	Cervus phillisi
NMB Se. 1043	Cervus phillisi
NMB Se. 614	Cervus phillisi
NMB Se. 1036	Cervus phillisi
NMB Se. 1043	Cervus phillisi
NMB Se. 445	Cervus phillisi
NMB Se. 1848	Cervus phillisi
NMB Se. 1022	Cervus phillisi
NMB Se. 1845	Cervus phillisi
NMB Se. 213	Cervus phillisi
NHMUK PV 41834d	Cervus sivalensis
NHMUK PV 41834a	Cervus sivalensis
NHMUK PV M 2307	Cervus sivalensis
NHMUK PV 41834	Cervus sivalensis
NHMUK PV M 2310	Cervus sivalensis
NHMUK PV 48440	Cervus sivalensis
NHMUK PV 41834	Cervus sivalensis
NHMUK PV M 2308	Cervus sivalensis
NHMUK PV 41834b	Cervus sivalensis
NHMUK PV 27680	Cervus sivalensis
NHMUK PV M 2309	Cervus sivalensis
NHMUK PV 17468	Cervus sivalensis
NHMUK PV 39570	Cervus sivalensis
NHMUK PV M 16667	Cervus sivalensis
NHMUK PV 34607	Croizetoceros ramosus
NHMUK PV 34608	Croizetoceros ramosus
MNCN 47192	Croizetoceros ramosus
MNCN 47193	Croizetoceros ramosus
MNCN 50430	Croizetoceros ramosus
MNCN 50431	Croizetoceros ramosus
MNCN 50432	Croizetoceros ramosus
MNCN 50433	Croizetoceros ramosus
MNCN 50434	Croizetoceros ramosus
MNCN 50435	Croizetoceros ramosus
MNCN 54685	Croizetoceros ramosus
MNCN 54686	Croizetoceros ramosus
MNCN 54882	Croizetoceros ramosus
MNCN 66515	Croizetoceros ramosus
MNCN 66516	Croizetoceros ramosus
MNCN 55004	Croizetocerus ramosus
MNHN no nr	Croizetoceros ramosus
MNHN PET 328	Croizetoceros ramosus
MNHN PET 1002	Croizetoceros ramosus
MNHN PET 982	Croizetoceros ramosus
MNHN PET 977	Croizetoceros ramosus
MNHN PET 986	Croizetoceros ramosus
MNHN PET 987	Croizetoceros ramosus
MNHN PET 988	Croizetoceros ramosus
MNHN PET 985	Croizetoceros ramosus
MNHN 1923-4	Croizetoceros ramosus
MNHN no nr [5]	Croizetoceros ramosus
NMB St.V. 496	Croizetoceros ramosus
NMB St.V. 494	Croizetoceros ramosus
NMB St.V. 164	Croizetoceros ramosus
NMB St.V. 480	Croizetoceros ramosus
NMB Prr. 341	Croizetoceros ramosus
NMB St.V. 496	Croizetoceros ramosus
NHMUK PV M 4477	Dicroceros elegans
MNHN Sa 140	Dicroceros elegans
MNHN Sa 3379	Dicroceros elegans
MNHN Sa 1098	Dicroceros elegans
MNHN Sa 9929	Dicroceros elegans
MNHN Sa 2990	Dicroceros elegans
MNHN Sa 2999	Dicroceros elegans
MNHN Sa 3040	Dicroceros elegans
MNHN Sa 3092	Dicroceros elegans
MNHN Sa 3047	Dicroceros elegans
MNHN Sa 2987	Dicroceros elegans
MNHN Sa 10343	Dicroceros elegans
MNHN Sa 3003	Dicroceros elegans
MNHN Sa 3008	Dicroceros elegans
MNHN Sa 3009	Dicroceros elegans
MNHN Sa 3010	Dicroceros elegans
MNHN Sa 3015	Dicroceros elegans
MNHN Sa 3050	Dicroceros elegans
MNHN Sa 3049	Dicroceros elegans
MNHN Sa 10138	Dicroceros elegans
MNHN Sa 3125	Dicroceros elegans
MNHN Sa 3161	Dicroceros elegans
MNHN Sa 3163	Dicroceros elegans
MNHN Sa 3329	Dicroceros elegans
MNHN Sa 3323	Dicroceros elegans
MNHN Sa 3486	Dicroceros elegans
MNHN Sa 3456	Dicroceros elegans
MNHN Sa 3552	Dicroceros elegans
MNHN Sa 9995	Dicroceros elegans
MNHN Sa 3326	Dicroceros elegans
MNHN Sa 3327	Dicroceros elegans
MNHN Sa 10563	Dicroceros elegans
MNHN Sa 10333	Dicroceros elegans
MNHN Sa 3345	Dicroceros elegans
MNHN Sa 3364	Dicroceros elegans
MNHN Sa 3322	Dicroceros elegans
MNHN Sa 10338	Dicroceros elegans
MNHN Sa 3320	Dicroceros elegans
MNHN Sa 3363	Dicroceros elegans
MNHN Sa 3346	Dicroceros elegans
MNHN Sa 3392	Dicroceros elegans
MNHN Sa 3395	Dicroceros elegans
MNHN Sa 3382	Dicroceros elegans
MNHN Sa 3494	Dicroceros elegans
MNHN Sa 3481	Dicroceros elegans
MNHN Sa 3513	Dicroceros elegans
MNHN Sa 11433	Dicroceros elegans
MNHN Sa 3476	Dicroceros elegans
MNHN Sa 3374	Dicroceros elegans
MNHN Sa 3425	Dicroceros elegans
MNHN Sa 3560	Dicroceros elegans
MNHN Sa 3505	Dicroceros elegans
MNHN Sa 3483	Dicroceros elegans
MNHN Sa 3507	Dicroceros elegans
MNHN Sa 9996	Dicroceros elegans
MNHN Sa 3366	Dicroceros elegans
MNHN Sa 3396	Dicroceros elegans
MNHN Sa 3393	Dicroceros elegans
MNHN Sa 9990d	Dicroceros elegans
MNHN Sa 3499	Dicroceros elegans
MNHN Sa 3398	Dicroceros elegans
MNHN Sa 2003	Dicroceros elegans
MNHN Sa 3531	Dicroceros elegans
MNHN Sa 11461	Dicroceros elegans
MNHN Sa 11434	Dicroceros elegans
MNHN Sa 3567	Dicroceros elegans
MNHN Sa 9956	Dicroceros elegans
MNHN Sa 9957	Dicroceros elegans
MNHN Sa 10193	Dicroceros elegans
MNHN Sa 9801	Dicroceros elegans
MNHN Sa 10191	Dicroceros elegans
MNHN Sa 9952	Dicroceros elegans
MNHN Sa 9954	Dicroceros elegans
MNHN Sa 9911	Dicroceros elegans
MNHN Sa 9953	Dicroceros elegans
MNHN Sa 10679	Dicroceros elegans
MNHN Sa 10308	Dicroceros elegans
MNHN Sa 9990a	Dicroceros elegans
MNHN Sa 10307 i-l [4]	Dicroceros elegans
MNHN Sa 15643	Dicroceros elegans
SNSB-BSPG 1987 V 333	Dicroceros elegans
MNHN 1922-3	Eucladoceros ctenoides
MNHN no nr.	Eucladoceros ctenoides
MNHN no nr.	Eucladoceros ctenoides
MNHN 17	Eucladoceros ctenoides
MNHN 1922-3	Eucladoceros ctenoides
MNHN 1922-5	Eucladoceros ctenoides
NMB Se. 566	Eucladoceros ctenoides
NMB Se. 1016	Eucladoceros ctenoides
NMB Se. 569	Eucladoceros ctenoides
NMB Se. 1803	Eucladoceros ctenoides
NMB Se. 1798	Eucladoceros ctenoides
NMB Se. 1797	Eucladoceros ctenoides
NMB V.A. 829	Eucladoceros ctenoides
NMB V.A. 557	Eucladoceros ctenoides
NMB V.A. 1865	Eucladoceros ctenoides
NMB V.A. 555	Eucladoceros ctenoides
RGM 53230	Eucladoceros ctenoides
RGM 86834	Eucladoceros tegulensis
RGM 79043	Eucladoceros tegulensis
RGM 53108	Eucladoceros tegulensis
RGM 65963	Eucladoceros tegulensis
NHMUK PV 34408	Eucladoceros tetraceros
NHMUK PV 34406	Eucladoceros tetraceros
NHMUK PV 34407	Eucladoceros tetraceros
NHMUK PV 34407a	Eucladoceros tetraceros
NHMUK PV 34409	Eucladoceros tetraceros
NHMUK PV 34408	Eucladoceros tetraceros
NHMUK PV 34405	Eucladoceros tetraceros
NHMUK PV 34408a	Eucladoceros tetraceros
NHMUK PV wtout no.	Eucladoceros tetraceros
NHMUK PV 34425	Eucladoceros tetraceros
NHMUK PV 34426	Eucladoceros tetraceros
NHMUK PV 34427	Eucladoceros tetraceros
NHMUK PV M6369	Eucladoceros tetraceros
NHMUK PV M6370	Eucladoceros tetraceros
NHMUK PV no nr.	Eucladoceros tetraceros
NHMUK PV 37358	Euprox furcatus
NMB Sth. 223	Euprox furcatus
NMB Sth. 1345	Euprox furcatus
NMB Sth. 1346	Euprox furcatus
NMB Sth. 658	Euprox furcatus
NMB Sth. 260	Euprox furcatus
SMNS 4768	Euprox furcatus
SMNS 44208	Euprox furcatus
SNSB-BSPG 1962 XII 12	Euprox furcatus
SNSB-BSPG 1964 XXIV 234	Euprox furcatus
SNSB-BSPG 1966 XIV 34	Euprox furcatus
MNHN Sa 3317	Heteroprox larteti
MNHN Sa 3399	Heteroprox larteti
NMB Sth. 1343	Heteroprox larteti
NMB Sth. 695	Heteroprox larteti
NMB Sth. 696	Heteroprox larteti
SMNS 47709	Heteroprox larteti
SMNS 47708	Heteroprox larteti
SMNS 47707	Heteroprox larteti
SMNS 47706	Heteroprox larteti
SMNS 44207	Heteroprox larteti
SMNS 40178	Heteroprox larteti
SMNS 42853	Heteroprox larteti
SMNS 43320	Heteroprox larteti
SNSB-BSPG AS I 933	Heteroprox larteti
SNSB-BSPG 1881 IX 654	Heteroprox larteti
SNSB-BSPG AS I 934	Heteroprox larteti
SNSB-BSPG 1972 XVI 321	Heteroprox larteti
SNSB-BSPG 1959 II 5258	Heteroprox larteti
SNSB-BSPG 1959 II 5268	Heteroprox larteti
SNSB-BSPG 1987 V 262	Heteroprox larteti
SNSB-BSPG 1881 IX 55	Heteroprox larteti
SNSB-BSPG 1959 II 7814	Lagomeryx parvulus
SNSB-BSPG 1959 II 3952	Lagomeryx parvulus
SNSB-BSPG 1959 II 4323	Lagomeryx parvulus
SNSB-BSPG 1959 II 5152	Lagomeryx parvulus
SNSB-BSPG 1959 II 4305	Lagomeryx parvulus
SNSB-BSPG 1959 II 4006	Lagomeryx parvulus
SNSB-BSPG 1959 II 4611	Lagomeryx parvulus
SNSB-BSPG 1959 II 10782	Lagomeryx parvulus
SNSB-BSPG 1959 II 6614	Lagomeryx parvulus
SNSB-BSPG 1959 II 4312	Lagomeryx parvulus
SNSB-BSPG 1959 II 6610	Lagomeryx parvulus
SNSB-BSPG 1959 II 4302	Lagomeryx parvulus
SNSB-BSPG 1959 II 6603	Lagomeryx parvulus
SNSB-BSPG 1959 II 3954	Lagomeryx parvulus
SNSB-BSPG 1959 II 4604	Lagomeryx parvulus
SNSB-BSPG 1959 II 4012	Lagomeryx parvulus
SNSB-BSPG 1959 II 3973	Lagomeryx parvulus
SNSB-BSPG 1959 II 5370	Lagomeryx parvulus
SNSB-BSPG 1959 II 3953	Lagomeryx parvulus
SNSB-BSPG 1959 II 4073	Lagomeryx parvulus
SNSB-BSPG 1959 II 8991	Lagomeryx parvulus
SNSB-BSPG 1959 II 3974	Lagomeryx parvulus
SNSB-BSPG 1959 II 12308	Lagomeryx parvulus
SNSB-BSPG 1959 II 3851	Lagomeryx parvulus
SNSB-BSPG 1959 II 10783	Lagomeryx parvulus
SNSB-BSPG 1959 II 4089	Lagomeryx parvulus
SNSB-BSPG 1959 II 4313	Lagomeryx parvulus
SNSB-BSPG 1959 II 7803	Lagomeryx parvulus
MNHN FS 223	Ligeromeryx praestans
MNHN FS 754	Ligeromeryx praestans
MNHN FS 3609	Ligeromeryx praestans
MNHN FS 3163	Ligeromeryx praestans
MNHN FS 3639	Ligeromeryx praestans
MNHN FS 2176	Ligeromeryx praestans
MNHN FS 2263	Ligeromeryx praestans
MNHN FS 2397	Ligeromeryx praestans
MNHN 827a & b	Ligeromeryx praestans
MNHN 1938-8	Ligeromeryx praestans
MNHN 1938-9	Ligeromeryx praestans
MNHN 1938-10	Ligeromeryx praestans
MNHN FS 1393	Ligeromeryx praestans
MNHN FS 1626	Ligeromeryx praestans
MNHN no ID	Ligeromeryx praestans
MNHN FS 6297	Ligeromeryx praestans
MNHN FS 5936	Ligeromeryx praestans
MNHN no ID	Ligeromeryx praestans
MNHN M4802	Ligeromeryx praestans
MNHN M31622	Ligeromeryx praestans
MNHN FS 283	Ligeromeryx praestans
MNHN FS 3169	Ligeromeryx praestans
MNHN FS 301	Ligeromeryx praestans
MNHN FS 296	Ligeromeryx praestans
MNHN FS 300	Ligeromeryx praestans
MNHN FS 6845	Ligeromeryx praestans
MNHN FS 6844	Ligeromeryx praestans
NMB S.O. 2060	Ligeromeryx praestans
NMB S.O. 3027	Ligeromeryx praestans
NMB S.O. 2078	Ligeromeryx praestans
NMB S.O. 5728	Ligeromeryx praestans
NHMUK PV M2328	Megaloceros giganteus
NHMUK PV M2326	Megaloceros giganteus
NHMUK PV 28968	Megaloceros giganteus
RGM 369792	Megaloceros giganteus
RGM 139565	Megaloceros giganteus
RGM 40620	Megaloceros giganteus
RGM 40617	Megaloceros giganteus
RGM 117787	Megaloceros giganteus
RGM no nr.	Megaloceros giganteus
RGM no nr.	Megaloceros giganteus
SNSB-BSPG 1956 I 494	Megaloceros giganteus
MNHN AC 5045	Metacervocerus pardinensis
MNHN PET 825	Metacervocerus pardinensis
MNHN PET 769	Metacervocerus pardinensis
MNHN no nr	Metacervocerus pardinensis
RGM 86968	Metacervocerus rhenanus
RGM 86968	Metacervocerus rhenanus
RGM 86968	Metacervocerus rhenanus
RGM 28145	Metacervocerus rhenanus
RGM 36979	Metacervocerus rhenanus
RGM 28148	Metacervocerus rhenanus
RGM 28290	Metacervocerus rhenanus
RGM 93199A	Metacervocerus rhenanus
RGM 85554	Metacervocerus rhenanus
RGM 96655	Metacervocerus rhenanus
RGM 1879b	Muntiacus muntjak
RGM 15999	Muntiacus muntjak
RGM 16000	Muntiacus muntjak
RGM 16001	Muntiacus muntjak
RGM 10044-2	Muntiacus muntjak
RGM 10045	Muntiacus muntjak
RGM 1457-54	Muntiacus muntjak
NHMUK PV 18703	Odocoileus
NHMUK PV 18704	Odocoileus
NHMUK PV 18605	Odocoileus
NHMUK PV 18700	Odocoileus
NHMUK PV 18706d	Odocoileus
NHMUK PV 18699	Odocoileus
NHMUK PV 18706a	Odocoileus
NHMUK PV 18705	Odocoileus
NHMUK PV 18699	Odocoileus
NHMUK PV 18702	Odocoileus
NHMUK PV 18701	Odocoileus
NHMUK PV M 80348	Odocoileus
SNSB-BSPG 2012 I 77	Odocoileus virginianus
MNCN 4416	Palaeoplatyceros hispanicus
MNCN 39138	Palaeoplatyceros hispanicus
MNCN 39139	Palaeoplatyceros hispanicus
MNCN 39140	Palaeoplatyceros hispanicus
MNCN 39141	Palaeoplatyceros hispanicus
MNCN 39142	Palaeoplatyceros hispanicus
MNCN 39143	Palaeoplatyceros hispanicus
MNCN 39167	Palaeoplatyceros hispanicus
MNCN 39168	Palaeoplatyceros hispanicus
MNCN 39169	Palaeoplatyceros hispanicus
MNCN 39170	Palaeoplatyceros hispanicus
MNCN 39171	Palaeoplatyceros hispanicus
MNCN 39172	Palaeoplatyceros hispanicus
MNCN 39173	Palaeoplatyceros hispanicus
MNCN 39174	Palaeoplatyceros hispanicus
MNCN 39175	Palaeoplatyceros hispanicus
MNCN 39176	Palaeoplatyceros hispanicus
MNCN 39177	Palaeoplatyceros hispanicus
MNCN 39178	Palaeoplatyceros hispanicus
MNCN 39179	Palaeoplatyceros hispanicus
MNCN 39180	Palaeoplatyceros hispanicus
MNCN 39181	Palaeoplatyceros hispanicus
MNCN 39182	Palaeoplatyceros hispanicus
MNCN 39195	Palaeoplatyceros hispanicus
MNCN 39196	Palaeoplatyceros hispanicus
MNCN 39197	Palaeoplatyceros hispanicus
MNCN 39198	Palaeoplatyceros hispanicus
MNCN 39199	Palaeoplatyceros hispanicus
MNCN 39200	Palaeoplatyceros hispanicus
MNCN 39201	Palaeoplatyceros hispanicus
MNCN 39202	Palaeoplatyceros hispanicus
MNCN 39203	Palaeoplatyceros hispanicus
MNCN 39204	Palaeoplatyceros hispanicus
MNCN 39205	Palaeoplatyceros hispanicus
MNCN 39207	Palaeoplatyceros hispanicus
MNCN 66513	Palaeoplatyceros hispanicus
MNCN 66514	Palaeoplatyceros hispanicus
MNCN 62134	Pliocervus matheroni
MNCN 62135	Pliocervus matheroni
MNCN 62139	Pliocervus matheroni
MNCN 62140	Pliocervus matheroni
MNCN 62141	Pliocervus matheroni
MNCN 62142	Pliocervus matheroni
MNCN 62143	Pliocervus matheroni
MNCN 62144	Pliocervus matheroni
MNCN 62145	Pliocervus matheroni
MNCN 62146	Pliocervus matheroni
MNCN 62147	Pliocervus matheroni
MNCN 62148	Pliocervus matheroni
MNCN 62149	Pliocervus matheroni
MNCN 62150	Pliocervus matheroni
MNCN 62151	Pliocervus matheroni
MNCN 62152	Pliocervus matheroni
MNCN 62153	Pliocervus matheroni
MNCN 62154	Pliocervus matheroni
MNCN 62155	Pliocervus matheroni
MNCN 62156	Pliocervus matheroni
MNCN 62157	Pliocervus matheroni
MNCN 62158	Pliocervus matheroni
MNCN 62159	Pliocervus matheroni
MNCN 62160	Pliocervus matheroni
MNCN 62161	Pliocervus matheroni
NHMUK PV 28834	Praeelaphus etueriarum
NHMUK PV 28833	Praeelaphus etueriarum
NHMUK PV M 4479	Praeelaphus etueriarum
NHMUK PV M 4480	Praeelaphus etueriarum
NHMUK PV 34589	Praeelaphus perrieri
MNHN 138 (4974)	Praeelaphus perrieri
MNHN PET 265	Praeelaphus perrieri
MNHN PET 266	Praeelaphus perrieri
MNHN 680	Praeelaphus perrieri
MNHN PET 321	Praeelaphus perrieri
MNHN PET 406	Praeelaphus perrieri
MNHN PET 410	Praeelaphus perrieri
MNHN PET 303	Praeelaphus perrieri
MNHN PET 299	Praeelaphus perrieri
MNHN PET 301	Praeelaphus perrieri
MNHN PET 305	Praeelaphus perrieri
MNHN PET 302	Praeelaphus perrieri
MNHN PET 300	Praeelaphus perrieri
MNHN PET 298	Praeelaphus perrieri
MNHN Pet 273	Praeelaphus perrieri
MNHN PET 304	Praeelaphus perrieri
NMB Prr. 357	Praeelaphus perrieri
NMB Prr. 355	Praeelaphus perrieri
NHMUK PV 34610	Procapreolus cusanus
MNHN no nr	Procapreolus cusanus
MNHN PET 828	Procapreolus cusanus
MNHN PET 831	Procapreolus cusanus
MNHN no nr	Procapreolus cusanus
MNHN no nr	Procapreolus cusanus
MNHN PET 799	Procapreolus cusanus
MNHN PET 793	Procapreolus cusanus
MNHN PET 791	Procapreolus cusanus
MNHN PET 795	Procapreolus cusanus
MNHN PET 797	Procapreolus cusanus
MNHN PET 792	Procapreolus cusanus
MNHN PET 800	Procapreolus cusanus
SNSB-BSPG 1937 II 16794	Procervulus aurelianensis praelucidus
SNSB-BSPG 1937 II 16842	Procervulus aurelianensis praelucidus
SNSB-BSPG 1937 II 16845	Procervulus aurelianensis praelucidus
SNSB-BSPG 1937 II 16810	Procervulus aurelianensis praelucidus
SNSB-BSPG 1937 II 15153	Procervulus aurelianensis praelucidus
SNSB-BSPG 1937 II 12232	Procervulus aurelianensis praelucidus
SNSB-BSPG 1937 II 12236	Procervulus aurelianensis praelucidus
SNSB-BSPG 1937 II 12234	Procervulus aurelianensis praelucidus
SNSB-BSPG 1937 II 12022	Procervulus aurelianensis praelucidus
SNSB-BSPG 1937 II 12001	Procervulus aurelianensis praelucidus
SNSB-BSPG 1937 II 12008	Procervulus aurelianensis praelucidus
SNSB-BSPG 1937 II 12073	Procervulus aurelianensis praelucidus
SNSB-BSPG 1937 II 12074	Procervulus aurelianensis praelucidus
SNSB-BSPG 1937 II 12018	Procervulus aurelianensis praelucidus
MNHN Ar 3425	Procervulus dichotomus
MNHN Ar 3433	Procervulus dichotomus
MNHN Ar 3434	Procervulus dichotomus
MNHN Ba 835	Procervulus dichotomus
MNHN Ba 836	Procervulus dichotomus
MNHN Ba 833	Procervulus dichotomus
MNHN Ba 837	Procervulus dichotomus
MNHN FP 262	Procervulus dichotomus
MNHN FP 830	Procervulus dichotomus
MNHN FP 943	Procervulus dichotomus
MNHN FP 944	Procervulus dichotomus
MNHN FP 946	Procervulus dichotomus
MNHN Or 98	Procervulus dichotomus
SNSB-BSPG 1979 XV 555	Procervulus dichotomus
SNSB-BSPG no nr	Procervulus dichotomus
RGM 16926	Rusa kendengensis
RGM 16927	Rusa kendengensis
RGM 16928	Rusa kendengensis
RGM 16934	Rusa kendengensis
RGM 13775	Rusa kendengensis
RGM 13773	Rusa kendengensis
RGM 13778	Rusa kendengensis
RGM 13781	Rusa kendengensis
RGM 13768	Rusa kendengensis
RGM 655A	Rusa kendengensis
RGM 13802	Rusa kendengensis
RGM 13804	Rusa kendengensis
RGM 1971	Rusa kendengensis
RGM 1969	Rusa kendengensis
