# Supplementary material for: The systematics of the Cervidae: a total evidence approach
Source: PeerJ. 2020 Feb 18;8:e8114. doi: 10.7717/peerj.8114 (PMC7034380; doi:10.7717/peerj.8114)
Supplement: Supplemental Information 2 [file peerj-08-8114-s002.xlsx]

## Sheet: Tabelle1
Supplementary Information – Heckeberg (2019) – The systematics of the Cervidae: a total evidence approach
Measurements
SPECIMEN ID	p2L	p3L	p4L	WAB	WAT	TLL	LLP	LLM	LSY	TLM	HRM	DCC	LIM	LMD	LCO	P2L	P3L	P4L	LUP	LUM	ICD	WMX	TLP	TWP	IPF	TLS	LBU	WBU	WBC	NFM	NBO	OPX	ADO	APV	LNA	TWS	LLA	HLA	APL	PAP	PML	LAN
Alc_alc ZSM 1962/310	18.2	24.6	28.9	48.7	64.3	162	68.7	91.6	92.8	451	216	65	8.8	152.8	30.2	22.4	23.8	23.5	73.3	85	21.6	78.6	331	72.1	33.4	530	34.5	19.5	101.9	82.3	115.9	335	48.3	874.5	80.1	200	63.6	36.6	na	na	na	na
Alc_alc ZSM 1952/142	19.1	22.6	24.2	50.2	57.6	153.2	62.5	86	89.6	410	187	62.6	9.4	142.5	27.8	21.3	22.5	22.1	70.8	81.3	21.4	69.9	314	65.8	28.6	495	28.3	14.5	93.2	78.8	104.8	326	53.2	1088.6	76.2	178	59.9	38.3	na	na	na	na
Alc_alc ZSM 1972/1	17.8	20.9	25	58.2	61.8	146	60.1	83.4	91.6	429	211	65.9	9.8	159	28.4	23.2	22.1	20.8	62.6	75.5	27.8	81.6	329	77.1	41	532	34.4	22.1	104.1	74.2	110.3	350	53.7	1252	74.8	198	60.4	39.2	na	na	na	na
Alc_alc UMZC H.17691	16.6	22	26.2	na	na	154.9	63.3	93.2	89.8	443	183	54	10	140.7	30.8	21.7	23.9	21.9	69.5	81.4	22.4	74	334	80.4	39.2	516	na	na	95.9	84.6	111.5	336	53.6	1057.3	64.6	213	56.5	43	39.8	51.2	50.8	655
Alc_alc ZSM 1970/8	17.3	20.6	25.2	54	61.9	143.3	60.4	84.7	90.4	409.6	218.2	66	8.8	161.1	31	23.7	20.6	18.8	60.5	75.9	80.4	94.5	335	87.5	42.2	542	32.4	17.8	105.6	79.9	117.5	326.2	55.3	1032.5	112.2	194	52.9	46.2	9.8	50.8	52.1	na
Axi_axi NHM 67.4.12.240	9.4	10.7	10.7	na	na	82.5	30.1	52.2	32.6	208	117.3	37.1	9.3	61.2	18	11.8	10.3	9.7	33	47.6	21	40.2	149.5	44	20.2	258	21.9	15.4	72.2	34.3	56.6	140.9	38.8	345.1	87.8	114.2	31.9	37.8	40.4	25.1	26.8	104
Axi_axi NHM 46.199	8.7	11	11.1	na	na	79.9	29.1	52	31.1	200	111.9	37.5	8.2	57.6	14.9	10.7	10.3	10.8	32.1	43.1	19.1	41.5	151.2	42.7	21.6	254	17.5	14.2	72.1	41.7	56.9	142.7	39.8	316.9	93.4	119.9	41.7	26.9	27.7	32.3	33.3	732
Axi_axi ZSM 1963/27	9.6	10	10.4	23.5	32.6	78.2	29.1	49.3	27.6	182.4	97.5	31.9	7.5	52	16.3	11.3	10	10.3	29.3	43.9	41.4	35	136.3	43.7	17.3	236.8	21	17.4	65.9	34.8	51.5	126.3	35.8	320.9	73.1	99.7	41.4	24.8	na	na	na	na
Axi_axi ZSM 1951/70	9.1	11.6	11.4	24.3	32.8	87.3	32	55.6	36.9	198	105.7	33.1	8.3	50.2	17.5	12.1	12	10.9	36.8	49.5	15.2	37.8	152.1	46.8	20.4	243	17.4	12.7	70.9	33	50.3	135.7	38.6	363.8	85.1	107.7	39.4	28.9	na	na	na	na
Axi_axi ZSM 1958/88	7	10	11.4	na	na	76.5	28.6	49.6	34	191	102.4	35.2	9.2	58.7	14.4	10.5	9.9	10	31.8	46.3	17.7	33.2	143.4	46.7	24.7	238	24.5	14.9	70.6	34.6	52.6	127.2	37.6	454.2	72.5	106.1	36.2	24.8	na	na	na	na
Axi_axi NHM 697 t	9.2	11.8	13.6	na	na	89.3	34.1	56.8	35.4	203	107.9	36.2	7.9	56.6	14.8	11.6	11.5	11.2	34.9	52	17	44.3	145.1	50.2	25.7	259	22.7	17.1	72.8	41.4	60.3	138.4	40.3	364.3	92.8	116.6	35.9	27	41.2	26	24.7	na
Axi_por NHM 27.2.14.106	na	na	na	na	na	na	na	na	na	na	na	na	na	na	na	10	8	9.2	27.6	41.3	14.7	40.5	134	42.7	23.4	221	27.2	17.8	67.5	36.6	53	122.3	36	393.4	68.3	104.2	39.4	28.4	42	22.4	23.2	404
Axi_por NHM 2004.956	8.5	10.4	10.1	20.7	na	70.8	28.2	45.4	28.6	179	96.5	30.9	5.6	52.6	14.1	8.9	9.7	8.8	28.3	39.7	12.7	33.6	135.8	39	17.6	223	27.2	16.3	64.1	34.9	50.7	125.9	36.1	377.3	79.1	92	39.5	28.5	na	na	na	na
Axi_por MNHN 1933 212	8.1	11.6	12.6	na	na	79.2	30.2	50	28.4	175	105.9	34.7	7	46	14.6	11.3	9.5	10.5	31.7	45.7	12.5	34	135.1	40.1	19.6	218	26.7	19.2	67.9	31.9	48.1	117.1	37.8	366.5	81.3	103	35.7	29.1	na	25	21.9	na
Axi_por MNHN 1902 13	7.9	9.1	9.6	19.1	29.8	68.8	25.9	45.4	22.5	162	93.4	31.9	8.9	45.4	13.4	10	9.1	9	28.8	39	13.6	34.3	121.7	39.5	19.6	201	24.6	16.6	66.7	31.5	31.4	101.1	36.6	357.8	58.9	93.5	30.2	29.9	na	na	na	na
Axi_por ZSM 1969/63	7.8	9.3	9.3	19.3	26.5	70.3	25.5	46.1	24.6	159.6	93.3	27.1	6.3	41.2	12.9	9.5	8.3	8.5	26.1	39.9	28.5	31.7	132.1	38.4	19.9	211.5	23.6	14.4	63.2	31.8	47.7	104.4	34.7	365.4	67.1	93.5	31.6	29.5	na	na	na	na
Axi_por UMZC H.16052	8.3	10.8	11.4	20	32.9	75.5	29.1	46.7	22.1	163	88.9	31.1	9.4	44.3	15.3	10.1	9.3	10.2	30.8	43.3	11.5	32.5	119.5	37.8	20.1	206	26.7	17.1	67.2	33.4	52	109.4	32.3	271.2	65.6	89.7	26.7	26.3	47.7	16.2	14.5	180
Bla_dic NHM 98.10.11.1	9.7	12.6	13	na	na	89.3	36.3	52.5	44.1	259	129.7	47.1	7.9	84	21.8	12.7	12.4	12.5	38.1	46	18.7	55.5	194	51.4	29.5	na	13.6	12.7	78.2	na	na	174	39	686.4	101.5	124.7	49.1	35.6	41.3	29.5	34	528
Bla_dic MNHN 190	9	12.1	13.6	22	30.4	88.2	35.8	52.4	34.3	225	110.6	38.5	5.4	69	18.5	11.9	10.4	11.6	35.4	45.5	16.1	44.3	194	47	25.1	274	16.3	10.1	75.1	39.3	59.7	172	44	739.8	110.8	113.3	48.4	27.1	na	na	na	na
Bla_dic MNHN 1933 207	9.6	10.9	11.2	18.8	23.3	83.5	32.5	49.5	38.8	223	104.3	35.5	5.1	70.3	16.4	10.7	10.5	10.3	73.9	44.4	11.1	42.9	174	45	39,5!	265	17.2	13.1	71.4	37.6	61.9	156	39.4	673.2	92.3	99.7	40.9	28.1	na	na	na	na
Bla_dic ZSM 1931/397	na	na	na	na	na	na	na	na	na	na	na	na	na	na	na	12.1	10.5	12	36.2	49.3	21.2	52	201	52.7	30.1	313	22.9	14.3	80.2	46.7	72.9	181	38.7	970	94.6	119.9	52.4	38.8	42.4	30.1	32.5	371
Bla_dic ZSM 1926/283	11.5	14.4	15.1	na	na	91.5	39.9	54	42.5	235.7	101.7	36.4	6.3	74.2	18.1	13.7	12.3	11.8	38.6	47.5	12.3	46.7	na	47.6	25.2	na	17.8	11.2	76.2	na	na	na	39.2	790.5	92.9	113.4	39.9	34.7	34.9	27.1	33.9	473
Cap_cap ZSM 1940/138	6.4	10.7	10.4	14.9	20.8	65	26.7	39.4	21.8	158	81.6	27.4	5.3	40.6	11.7	9.2	9.2	9	28.5	33.7	17.2	29.8	109.1	33.5	19.1	204	19.3	10.8	60.7	29.1	47	108.1	32.2	152.5	62.9	94	24.3	20.1	20.7	21.1	18.1	200
Cap_cap ZSM 1955/130	6.3	10.3	10.8	19.3	22.8	61	26	36.3	19.3	152.5	84.8	28.3	6.5	38.4	13	11.4	10	8.5	29.6	32.8	15.3	30.7	103.7	35.6	20.2	180	15.5	12	58.8	29.7	43.6	98	30.7	94.8	57.7	90.7	22.7	18.1	21.7	16.6	18.2	126.6
Cap_cap ZSM 1979/161	5.9	9.3	10.4	17.1	19.3	62.6	24.5	39.6	18.8	150.1	81.3	30	5.5	35.9	14.1	10.3	9.7	9.4	28.9	35.8	17.2	30.9	101.5	37.2	23.3	181.5	16.2	12.5	57.7	28.7	43.2	95.6	30.1	166.5	52.5	86.9	17	22.2	na	na	na	na
Cap_cap ZSM 1979/165	5.7	10.1	10.6	16.8	18.3	61.6	24.9	38	18.5	152.8	84.5	30.4	4.1	37.4	13.7	10.6	10.1	9.4	29.2	31.6	16	29.6	101.6	37.8	21.1	182	15.1	11.8	58.8	26.9	46.1	98.6	32	236.6	51.7	83.6	22.8	20.5	na	na	na	na
Cap_cap ZSM 1971/558	6.4	9.7	10.9	19.6	22.9	61.3	26.2	36.2	25.7	155	87.4	29.4	5.5	38.2	14.2	10.7	9.1	8.5	28.3	32.1	17.9	30.1	98.8	35	20.3	179.5	14.5	9	64	23.1	40.9	94.1	32.2	216.6	50.1	89.7	21.1	19.5	na	na	na	na
Cap_cap UMZC H.18004	7.1	9.9	9.6	17.1	21.8	63.7	26.9	37.6	22.6	155.4	86.2	31	6.6	39.8	10.3	9.1	9.3	8.9	28.5	33.5	15.4	29.4	109.9	36.2	20.3	191.5	14.8	10.5	62.4	28.8	45.7	103.5	30.2	147.3	54.3	86.3	22.8	19.2	24.4	18.5	18.6	17.1
Cap_pyg NHM 31.6.1.75	na	na	na	na	na	na	na	na	na	na	na	na	na	na	na	11.3	9.7	10.2	30	38	17.8	39.7	129.8	41.9	24.6	221	19.9	14.2	66.2	33.8	51.3	116.8	34.4	375.3	73	104.5	20.2	25.1	24.9	25	27.6	318
Cap_pyg MNHN AE734	7.2	10.9	12.2	13.6	na	70.2	28.5	42	29.3	176	99.6	33.4	6.6	50.9	12.8	9.9	9	10.2	31.5	37.5	12.9	37.7	131.8	36.2	20.5	211	21.5	14.9	66.5	33.6	50.9	119.9	36	322.5	78.2	90.9	26.1	19.8	21.2	18.2	16.9	214
Cap_pyg MNHN 1902 815	8.8	11.2	12.1	na	na	76.8	31.9	44.5	na	na	101.3	32.4	5.5	na	14.6	11.4	11	10.9	33.6	39.8	19.5	39.4	131.7	43.5	26.8	223	18.4	13.3	63.5	32	51.5	128.5	38.9	497.7	81.4	95	28.3	24.5	na	na	na	na
Cap_pyg ZSM 1980/40	7	10.4	10.3	15.8	20.7	70.6	28.1	42.7	27.3	178.4	109	36.5	4.4	52.4	14.7	9.2	9.8	9.3	28.7	37.6	33.5	33.4	124.6	45.4	24.7	231.2	22.8	14.3	67.5	32.6	49.1	121.5	33.1	404.2	70	95.4	27.8	25.9	na	na	na	na
Cap_pyg ZSM 1978/286	6.8	10.3	12.2	19.2	22.1	72.1	28	43.9	32.7	197	115.3	34.4	5.5	56.1	14.8	11.5	10.9	10.4	32.9	36.9	19.4	38.5	142.1	40	27.3	239	19.8	16.5	65.3	32.9	53.2	138.1	33.3	418.4	88.4	102	25.8	27.2	na	na	na	na
Cap_pyg NHM 1938.5.18.1	7.3	11.2	12.1	17.6	21.2	72.6	30.1	43.6	27.5	173	102.5	32.6	5.9	48.9	14.4	10.5	10.4	9.8	32.5	39.6	18.2	38.7	122.7	41.7	21.6	202	14.2	12.3	69	35.4	50.6	118.2	32.3	274.7	81.3	101.6	17.5	18.1	22.2	22.4	20.1	253
Cap_pyg NHM 42.3.13.1	8.1	12.5	13.7	20.2	23.3	79	32.9	46.5	28.4	192	112	36.4	7.1	50.5	15.4	na	na	na	na	na	na	na	na	na	na	na	na	na	na	na	na	na	na	na	na	na	na	na	na	na	na	na
Cer_can ZSM 1968/703	14.4	18.5	20.8	40.5	63.3	136.4	51.1	85.7	55.6	351	185.2	53.9	9.1	112.9	24.8	17.5	18.3	19	54.8	79.8	35.1	77.1	280.5	72.2	34	437.8	32.4	21.8	102.9	64.7	93.5	270.3	52.1	1734.6	163.1	171.7	77.6	40.2	na	na	na	na
Cer_can ZSM 1966/221	14.2	18	20.6	47	54.5	131.5	54.1	79.7	60.1	352	188	57.7	10.3	106.7	27.8	20	19.2	17.1	57	73.7	39.7	78.9	268	74.5	42	432	28.2	20	103	62.9	87.6	261	50.7	1105	142.2	183	70	44.5	na	na	na	na
Cer_can ZSM 1959/260	14.2	17	20.9	48.1	56.5	134.9	51.9	82.8	61.3	359	191	60.6	8.1	109.1	22.9	19.8	17.3	17.1	55.3	73.3	38.7	81.6	263	77.3	44.4	435	31	20.9	104.4	64.1	94.1	259.5	50.2	1237.5	143.2	185	74.6	44.2	na	na	na	na
Cer_can ZMH 7590	14.7	20.8	24.4	53.9	64.2	150.8	58.4	93	55.1	359	185	49.2	8.3	111.5	22.6	21.4	21.8	21	64.7	84.3	37.5	85.5	280	74.4	37.7	457	27.7	24.9	110.2	73.4	108.1	282	51.4	1482.3	172	189	85	43	64.3	50.4	48.8	1060
Cer_can UMZC H.16.971	16	20.2	20.4	54.7	64.8	145.7	56.8	90.3	65	368	192	54.7	11.5	124	21.6	21.1	20.2	18.3	60.9	76.1	45.4	95.4	282	78.1	41.2	496	na	na	114.6	na	na	285	58	1785.2	180.6	204	70.8	57	37.9	64.9	59.8	1223
Cer_ela UMZC H.16.620	na	14.5	13.3	na	na	105.1	39.4	61.5	36.1	263	142.8	42	12.7	73.9	20.9	16.5	17.7	16.4	46.6	61.2	22.3	56.2	195.5	59.9	na	326	18.6	17.4	88.3	42.8	64.8	194	45.9	387.8	104.5	146.3	42.1	33.9	38.1	28.3	29.6	676
Cer_ela ZSM 1956/224	12.2	16	16.9	32.8	43.2	112.3	43.5	69.7	39.5	291	137.8	46.2	10.6	84.2	22.6	16.5	15.9	14.9	44.5	65.5	21.5	59.5	208.5	60.8	28	348	24.8	15.1	91	47.2	74.7	202	47.4	855	100.3	160	64.2	37.4	46.3	28.1	27.3	553
Cer_ela ZSM 1971/695	11.8	15.6	16.4	33.3	43.7	110.2	40.6	68.8	40.7	28.8	140.5	42.8	11.8	94.3	19.1	15.8	15.9	14.8	46.6	63.5	21.7	66.6	219	59.2	30.2	357	21.4	15.9	86.4	47.7	76.7	214	47.5	904.6	126.8	159.1	55.7	41.3	44.8	34.5	37	741
Cer_ela ZSM 1952/213	12.9	16.7	17.1	na	na	121.3	45.9	75	36.6	259	126.3	43.6	8.6	71.9	22.5	15.5	15.7	15.4	48.5	66.6	20.2	45.7	198.5	53.1	25.5	321	17.3	16.4	86	42.1	42.1	196	43.5	692.9	111.1	132.6	42.6	33.8	na	na	na	na
Cer_ela ZSM 1954/237	13	17.6	16.2	30.9	39.6	115.1	43	72.4	43.6	279	142	44.6	9.6	78.9	19.6	14.7	16.4	15.2	47.4	64.7	20.1	53.1	194	61.8	24.6	327	21.1	14.5	91.9	45.9	44.9	197	47.2	963	102.8	145.5	52.9	39.9	na	na	na	na
Cer_ela ZSM 1915/127	9.8	14.7	15.6	34.3	43.2	107.6	39.6	67.6	44.5	281	147.4	49.3	10.1	91.8	23	15.3	15.2	14.5	46.7	63.1	58	59.5	205	58.9	21.2	349	na	na	87.7	49.2	51.7	204	47	996.8	130	146.3	60.3	40.8	na	na	na	na
Cer_nip NHM 72.1066	x	14.1	15.2	na	na	99.9	40.9	60.1	33.3	228	127.9	41.1	9.3	55.9	19.2	15.7	14.3	12.9	43.2	54.4	20.9	53.2	170	51.6	20.5	290.5	25.5	15.4	83.1	47.8	69.7	157.1	41.6	392.7	97.8	140.1	40.4	33.6	50.2	32.2	34.1	684
Cer_nip NHM 85.2.23.1	10.7	13.8	15	26.3	na	97.3	38.2	61.3	32.5	23.4	129.4	42.3	5.4	59.9	17.6	14.3	13.1	12.4	40.7	54.4	20.5	48.5	172	50.7	20.3	288	24	17.7	76.6	48.1	71.4	154.3	42.4	420.2	95.3	137.5	31.8	31.9	39.5	30.4	33.2	663
Cer_nip MNHN 1974 95	7.6	10.5	11.4	19.7	29.1	79.5	29	50.9	32.3	18.9	105.7	31.4	8.6	52.7	14.5	12.6	11.3	10.1	32.3	46.3	14.9	39.2	138.4	41.6	15.9	231	20.3	15.5	70.4	30.4	50.1	123.3	37.1	263.8	65.5	102.8	32.6	20.5	na	na	na	na
Cer_nip ZSM 1961/285	10.4	12.6	15.5	24.2	34.5	90.7	38.6	56.6	35.4	230	111.2	38.6	6.8	61.5	17.7	11.4	11.7	12.9	37.6	50.6	17.8	40.7	170	47.1	18.8	287	27.4	18.6	78.8	43.8	67.3	159.1	40.8	787.8	104.3	117.5	41	27.4	51.8	26.9	28.2	511
Cer_nip ZSM 1904/1576	9.8	13.6	13.7	20.9	24	90.5	36.9	55.7	27.3	189.1	102.5	30.9	7.8	50	18.2	13.2	12.6	11.9	36.6	49.3	10.8	42.5	142.9	41.5	14.9	244.9	17.7	13.2	71.9	36.5	55.4	134.1	36.7	449.8	75.5	101.5	36.3	26.6	na	na	na	na
Cer_nip ZSM 1905/1042	11.1	14	13.7	26.6	32.5	91.5	37.7	56.9	25.8	20.3	102.5	32.5	8.1	46.5	16.2	13.4	13.6	12.7	39.6	51.2	15.3	38.4	153.3	42.2	19.3	251	23.1	15.2	71.5	36.1	55.7	136.5	37.1	359.6	85.7	107.6	35.4	20.4	na	na	na	na
Dam_dam NHM 1958.4.24.1	9.5	11.9	12.5	24.8	na	84	32.8	51.4	24.8	188	101.5	32.6	5.7	48.9	19.2	11.1	12.1	10.7	34	47.9	15.7	39.1	139.5	44.1	22.2	236	18.7	14.1	72	38	56.3	135.7	39.6	495.2	79.5	106.9	37.5	21.3	na	na	na	na
Dam_dam UMZC H.17179	9.5	12.3	12.7	26.1	33.7	87.3	32.6	55.7	23.6	186	100	31.6	4.4	49.4	15.4	11.5	11.6	12	35.6	50.3	14.5	36.8	134.7	40.2	18.7	233.5	21.3	15.4	71.1	39.4	59.2	135.3	40.1	500.5	77.9	104.7	39.9	21.3	na	na	na	na
Dam_dam UMZC H.17175	9.1	12.2	12.4	na	na	85.1	33	53.3	30.4	198	113.9	37.4	7.7	53.7	12.9	12.7	12	10.2	33.5	51.8	23.5	48.2	147.1	52	25.1	262	13.8	15.2	82.9	na	63.2	144	42.8	644.8	77.5	134.8	39.9	29.5	26.9	35.4	37.3	632
Dam_dam UMZC H.17.174	8.8	11.9	10.8	na	na	87.1	32.1	54.4	29.5	196	107.9	35.6	8.6	49.4	17.9	11.7	11.9	11	34	49.6	20.7	44.9	145.7	45.9	19.9	259	23.3	14.8	78.3	45.2	63	138.5	42.3	478	76.3	128.9	35.3	22	32.7	28.5	28.4	523
Dam_dam ZSM Heidemann	9	12	12.1	31.6	36.8	84.2	32	53.6	32.5	221	119.7	38.4	8.9	63.2	17.6	12.1	12	11	33.8	50.6	22.5	52.3	159.5	51.7	28.9	292.5	19.8	16.3	86.4	45.7	66.7	160	44.9	786	90.2	141.3	44.3	28.1	27.5	38.3	39.4	690
Dam_dam ZSM 1964/142	9.8	11.9	12.3	28	33.9	83.8	32.2	52.6	30.4	218.2	114.1	36.9	8	60.8	na	na	na	na	na	na	na	na	na	na	na	na	na	na	na	na	na	na	na	na	na	na	na	na	na	na	na	na
Dam_dam ZSM 2010/302	na	na	na	na	na	na	na	na	na	na	na	na	na	na	na	14.6	13.2	12	38.1	52.3	20.3	na	152.8	53.1	21.8	278.5	na	na	na	na	na	152.8	43.8	0	88.1	130.7	42.4	na	30.3	na	na	na
Ela_cep NHM 26.9.1.1	7.6	8.9	9.4	na	na	61	25.1	37.2	26.7	158	76.1	26	5.8	50.1	12	9.2	8.8	7.8	26.6	32	16.6	42.9	112.6	35.6	22.7	185	na	na	58.7	26.4	43.1	105.7	27.9	11.1	62.5	86.1	39.4	32.9	22.7	6.4	5.2	4.8
Ela_cep MNHN A1480	7.7	9.3	9.7	na	na	59	26.4	39.5	23.5	161	74.8	30.7	6.1	48.7	13	8.9	8.3	8.6	27.2	35.1	13.2	41	126	36.6	17.7	182	na	na	52.9	26.7	42.7	108	35.3	59.7	62	85.7	33.5	35.6	38.5	8.6	8.3	23.8
Ela_cep NHM 1.3.2.17	8.1	9.5	9.7	na	na	63.1	27	36.8	19.9	142.9	69.4	24.7	6.5	39.8	11.5	10.8	9.8	8.5	29	33.1	16.4	43.9	103.2	36	18.9	171	13.2	8.5	54.3	20.8	40.8	91.6	28.2	51.8	50.3	85.6	32.8	33.1	29.2	7	5.5	5.2
Ela_cep NHM 98.3.7.18	7.5	9.5	9.4	15.3	23.5	63.4	27	37.2	25.3	154.2	74.7	26.9	4.6	46	12.2	9.1	8.3	8	26.1	33.6	14.3	32.2	117.1	34.2	19.6	180.2	17	6.6	52.2	20	35.7	102.9	27.5	0	64.2	81.3	37.9	30.6	na	na	na	na
Ela_cep NHM 92.7.13.1	8.6	8.6	10	17.6	na	64.4	26.1	37	25.9	164	76.7	27.3	5	52.2	13.5	8.5	8.9	7.9	26.5	32	14.3	36.9	125.6	40	20.4	193.5	19.8	10.5	56.1	17.3	37.1	108.7	29.6	45.6	52.3	87.2	33.7	34.7	na	na	na	na
Ela_cep NHM 55.605	7.4	9	9.7	na	na	59.1	25.2	33.9	27.5	149.1	75.8	28.6	4.1	42.9	11.3	9.6	9.5	8.2	25.6	31.9	12.2	34.8	108.6	34.8	19.3	173.5	15.3	10.5	58.4	27.5	43.9	93.5	29.6	29	52.8	83.9	31.2	34.1	na	na	na	na
Ela_dav UMZC H.16.235	na		na	na	na	137.1	59	81.6	47.4	30.2	162	52.4	9.9	79.1	25.1	na	na	na	58.7	76.6	26.9	52.1	253	63.2	28.5	380	21.4	18.5	86.3	57.9	85.9	241	44.1	1033.7	115.4	151.4	63	31.3	60.5	28.9	26.9	574
Ela_dav MNHN 1972 67	13.3	16.3	18.9	52.6	58.1	132.5	48.7	81.7	63.6	311	191	54	9.4	95.6	24.1	16.3	19.4	17.1	53.1	77	23.4	52.3	248	63.3	32.6	366	20.3	14.7	91.6	50.4	74.6	241	49.2	1027.1	137.8	149	65.4	34	na	na	na	na
Ela_dav MNHN 1966 02	12.3	17.6	20.3	na	na	130.6	48.6	82.5	50.5	325	188	57.7	13.4	95.7	22.3	16.6	19.4	16.6	51.8	79.5	24.1	59.2	271	64.5	31.6	414	22.1	16.6	93.4	57.9	88.7	263	53.4	1289.8	161.1	157.1	71.2	38.5	38.3	42.1	37.8	na
Ela_dav ZSM 1974/50	13.6	18.2	20.5	40	59.3	132	53	80.2	49	304.9	176.8	52.8	13.4	84.2	27	17.1	18.5	18.4	55.2	72.6	24.5	49.1	249.1	69.2	29.6	389.9	22.1	16.2	84.5	49.2	74.6	232.6	43.2	1115.6	115.7	148	66.1	31.1	na	na	na	na
Ela_dav UMZC H.16231	13.8	17.1	17.7	na	na	123.7	47.8	75.1	45.8	323	169	47.5	10.9	104.5	21.6	16.2	17.2	17.6	52	70.4	27.8	57.4	242	71.9	31	388	20.9	14.7	92	53.2	80.4	232	47.5	723.2	122.4	150	57.3	34.3	38.9	45.7	48.8	1500
Hip_ant MNHN 1957 1303	6.9	10.5	11.1	26	32.8	69.7	27.7	43.9	25	176	87.5	32.4	5.7	51.9	143	9.2	9.2	8.4	28.1	38.2	17.5	36.8	142.7	37.9	21.9	220	18.7	11	67.9	32.8	52.9	133.4	38.4	300.6	84.8	97.5	38.3	19.3	na	na	na	na
Hip_ant MNHN 1933 201	7.6	10.6	11.7	na	na	74.6	28.4	48.6	24.9	169	87.9	29.4	4.9	50.9	14.2	10.1	9.3	10.3	29.1	42.1	16.8	36.5	148	37.8	19.1	223	12.2	9.6	68.7	30.7	47.2	138.4	36.4	426.2	95	100.4	36.7	25.6	na	na	na	na
Hip_ant NHM 97.11.11.4	7.1	9.8	8.8	28.8	33.8	75.8	26.6	49.7	25.4	180	96.4	32.6	6.3	53.2	14.9	8.9	9.3	10	29.1	44.7	14	35.5	146.2	39.5	20.3	224	20	11.6	67.5	21.4	37.5	136.7	35.7	211	91.8	108.4	37.8	21.7	29.3	18.9	20.8	400
Hip_ant NHM 97.11.11.5	7.1	10	11	23.2	35.4	74	27.4	47.9	28.3	179	95.5	35.8	7.2	49.1	13.3	10.3	10	9	30.1	44.4	16.8	35.6	147.5	40.9	20.2	225	19	10.7	65.9	16.4	32.4	138.9	37.9	448.4	90.8	101.3	33.2	22.6	0	na	na	na
Hip_ant ZMB_MAM 2000	8.5	9.1	9.5	28	33.7	69.2	28.1	42.7	30.6	185	94.4	33.6	7.2	58.4	13.5	9.7	9.1	9.1	26.5	40.2	15.1	37.9	152.4	40.8	19	223.5	na	na	71	35.9	53.5	138.9	34.2	325	92.1	108.5	35.6	28.8	23	23.4	22.3	545
Hip_bis NHM 72.11.11.1	9.9	11.3	11.7	26.9	31.1	81.6	32.2	52	41.9	231	113	37.8	8.2	74.4	15.7	12	11.7	11.1	35.9	43.2	17.4	47.1	181	46	29.8	288	23.8	15.4	80.8	42.5	62	172	40.4	500.5	117.4	127.6	52.4	30.5	24.8	33.4	34.3	305.5
Hip_bis MNHN 1874 733	na		na	na	na	na	na	na	na	na	na	na	na	na	na	8.7	8.2	8.8	27.5	43.1	15.4	37.6	na	40.2	22.2	na	15.8	11	68.4	34.6	52.9	na	37.9	364.8	94.8	104.6	37.4	26.7	na	na	na	na
Hip_bis ZSM 1949/1355	na		na	na	na	na	na	na	na	na	na	na	na	na	na	12.9	11.6	11.6	36	45.4	na	44.1	na	47.1	29.8	na	na	na	77.2	38.7	59.7	na	39.6	419.8	na	119	40.1	40.1	30.3	23.2	24.6	270
Hip_bis UMZC H.18902	10.1	11.3	12.2	24.4	33.6	82.9	34.1	50.3	28.1	203	104	34.4	8.6	64.9	15.3	12.6	12.1	12.1	37.4	47.4	14.6	43.9	170.5	48.5	na	264.8	15.9	10.8	74.5	39.2	63	161	39.6	783.6	101	115	45	29.3	na	na	na	na
Hyd_ine NHM 2003.294	5.2	7.8	9.3	13.1	16.1	51.1	20.6	32.9	24.9	134.9	65.3	24.4	4.5	40.8	10.2	8.7	7.4	7.2	23.6	28.3	14	32.3	98.4	30	14.4	154.3	15.9	11.5	45	25	37.1	81.4	22.8	45.9	55	66.7	11.9	19.7	na	na	na	na
Hyd_ine ZSM 1977/4438	4.9	7.3	8	11.1	13.9	50.8	20.6	30.3	24.8	135.3	67.6	28.1	3.4	45.6	10.3	7.2	6.4	6.7	21.6	27.8	13.9	30.9	98.1	32.9	14.8	166.4	16.7	11.6	48.3	26.2	39	87.4	23.5	120	56.6	73.4	19.3	17.9	na	na	na	na
Hyd_ine NHM 8.11.14.9	6.1	7.2	7.4	na	na	51.7	20	31.6	23	134.3	68.9	26.7	5.4	40	12.5	7	7.1	7.3	21.1	28.5	11.4	24.3	99.5	28.8	12.8	158	19.1	10.3	47.9	21.2	33.2	82.7	24.3	62.7	54.3	72.2	17.5	19.8	na	na	na	na
Hyd_ine NHM 8.11.14.11	4.8	7.2	9.4	na	na	53.5	21.4	32.9	23.8	137.5	65.7	25.2	6.4	41.2	13	8.6	7.9	7.7	23.8	28.8	12.4	24.5	104.3	28.1	12.2	162	14.6	8.5	46.1	25.8	39.8	85	23.6	99.8	52.5	65.4	16.4	18.3	na	na	na	na
Hyd_ine UMZC H.15351	6.7	8.5	8.6	11.8	14.3	55.2	22.1	33	25.5	134.5	64	24.6	3.1	39	11.2	8	7.8	7.5	23.8	29.7	13	30.4	94	29	12.4	149.8	18.3	9.8	48.7	23.9	37.6	77.7	23.3	59.5	53.9	74.6	16.3	15.9	na	na	na	na
Maz_ame ZSM 1982/159	8.1	10.3	10.3	15.1	21.1	68.5	28.4	41	31.4	164.2	89.3	31.2	5.8	52.6	14.1	11.3	8.6	8.5	29.7	36.5	13.3	33	128.5	43	17.3	201.8	13	7.9	58.4	31.1	47	106.9	33.4	131.8	66.8	90.1	33.3	24.1	22.2	14.3	13.3	na
Maz_ame ZSM 1925/919	7.6	9.7	9.3	16	19.7	66	26.6	38.7	23.5	153.8	72.5	23.9	6.2	39.7	13.4	9.3	8.9	8.4	28.2	34.8	15.9	26.9	119.6	33.1	16.7	182	14.4	10.7	57.4	27.6	41.8	99.4	30.5	338.7	58.5	80.4	25.6	24.3	na	na	na	na
Maz_ame ZMH 9462	4.5	10.5	11	18.8	21.8	66.7	25.5	40.9	29	164	76.7	29.2	5.5	53.5	12.9	10.4	9.4	9.3	29.8	36.9	16.6	32	133	37.4	17.9	201	14.1	9.2	62.3	27.6	44.5	112.8	34.1	224.7	65	91.6	32.6	23.2	23.3	18.4	16	75.2
Maz_ame ZMH 9460	8.6	10.2	10.4	17	19.7	65.6	29.1	38.2	26.6	161	70.8	27.1	6	46.6	13.2	11.5	8.9	8.6	29	35.3	17	32.1	125	32.8	17.8	194	13.9	9.8	59.7	28	45.5	102.1	35	233	57.6	90.4	25.6	24.5	na	na	na	na
Maz_bri NHM 34.9.10.228	6.9	8.4	8.8	14.4	16.7	54.6	23.4	31.2	19.7	131	56.7	24.8	4.4	34	10.8	8.3	7.6	7.2	23.2	27.9	9.6	26.1	99.1	26.9	12.5	157.1	12.8	8.4	50.7	21.4	36.4	79.4	28.6	137.1	43.5	73.1	18.1	19.3	na	na	na	na
Maz_bri NHM 8.6.24.5	6.9	7.8	8.4	13.3	17.8	54.7	22.4	32.8	16.9	123	58.8	24	7.5	33.1	8.8	7.5	7.1	6.7	22.6	28.6	10.7	20.8	96.8	30.1	13.5	159.1	11.1	7.9	49.6	13.2	28.9	73.1	25.6	99.4	36.3	63.8	18.4	20	na	na	na	na
Maz_bri NHM 1913.4.24.3	7.4	8.5	8.5	14.4	18.3	55.1	24	32.3	19.2	130.6	65.3	26.4	5.8	37	12.6	8.4	7.4	7.5	23.1	29.3	11.2	24.5	107.8	31	11.8	162.5	11.8	8.1	56.2	25.2	38.6	80.5	27.4	119.1	44.4	77.9	19.1	20.3	23.2	14	11.6	75.5
Maz_chu NHM 67.1362	6.5	8	7.8	11.9	15	48.5	21.2	28.4	18.1	115.3	56.4	22.5	4.3	29.9	11	7.1	6.2	6.4	20.8	25.1	11.8	21.9	89.1	26.9	11.9	137.4	14.3	8.7	48.2	15.4	28.7	64.7	24.8	41.9	41.1	62	15.5	17.7	20.5	12.1	9.9	18.6
Maz_gou ZSM 1930/67	6.4	9	10.1	13.9	17.6	59.5	25.6	34.9	17.5	145.4	68.3	26.9	6	42	12.8	8.5	8.3	7.8	25.9	31.6	12.1	25.8	113.7	32.2	17	188.9	12.2	10	52.4	na	40.6	90.5	29.8	279.7	51.2	73.8	24	21.1	20.3	14.5	12	82.4
Maz_gou ZSM 1930/53	6.9	9.1	8.3	12.9	na	58.7	23.6	36.1	20.5	142.6	74.1	28.7	5.1	39.2	11.3	9.3	8.5	7.8	25.4	32.3	13.3	30.5	112.6	35.6	18.8	173	12.7	11.3	57.3	26.5	41.9	89.1	29.1	282.9	52.3	78.9	24.1	19.3	na	na	na	na
Maz_nem NMB 6672	8	9.5	10.3	15.5	17.4	68.4	27.4	40.6	25	171	86	30	6.5	50.6	13.1	10.5	9.4	9.1	28.7	37.4	13.1	35.7	131.9	40	19.2	200	13.7	9.9	60	28.5	48.4	112.6	33.3	276.3	67.3	96.3	34.2	25.7	25.1	21.8	17.4	na
Maz_ruf ZSM 1927/41	6.3	8.4	7.8	11.6	17.9	52.5	22.3	31.7	16.4	132.5	65.7	25.9	3.8	40	10.6	9.5	6.9	7.1	23.5	29.3	11	24	103.4	33	14.5	173	13.8	9	55.4	23.8	39.1	86.1	29.3	181	50.7	75.2	22.9	23.3	15.7	9.9	11.7	71.2
Mun_ath NHM 71.3088	7.6	8.3	7.2	14.5	na	59.1	24.1	34.2	21.9	147.4	53.7	20.1	6.6	48.2	9.8	8.1	8.2	9.9	24.6	30.8	7	30	115.5	29.2	14.2	171	14.7	6.9	54	20.1	36.1	100.1	32.2	153.9	55.5	74.1	30.8	26.7	60.6	8.8	8.4	28.6
Mun_cri NHM 91.3.4.1	8.7	10	10.8	15.6	na	69.6	29.1	41.9	27.2	160.5	76.3	30.4	4.3	54.6	14.1	10.1	9.4	8.5	26.7	37.4	10	39.1	140	37.4	19.2	203.3	16.7	8.9	57.2	26.8	41	120.5	33.7	83.2	54.5	85.2	38.9	37.7	57.1	14.7	10.6	na
Mun_fea NHM 24.1.6.2	9.4	8.7	8.7	16.8	21.4	67.5	26.8	41	27.6	165	79.3	26.3	6.1	51.8	14	9.5	9.3	8.4	26	34.7	9.9	33.4	na	35.4	na	208.5	na	na	57.6	na	na	118.4	33.8	176.8	60.1	83.9	40.3	38.9	na	na	na	na
Mun_fea NHM 32.11.1.171	9.3	10.4	9.7	14	na	68.4	28	39.7	24.1	154.9	72.4	29.7	3.5	46.3	12.3	9.5	9.2	8.5	28.4	35.3	7.4	35	119.7	31.8	14	184	16.2	9.1	57.7	20.8	38.6	105.9	31.2	157.9	53.3	81.6	31.8	29	74.4	15.2	8.7	22.1
Mun_mun ZSM 1966/206	7.9	9.3	9.8	15.4	21	65.8	27.2	38.5	23.3	147.6	63.7	26.9	4	46.1	13.3	10.4	8.8	8.3	28.2	35.1	9.6	34.8	na	32.3	na	191.7	12.2	8.3	57.6	29.6	44.8	101.6	32.7	182.1	51.5	83.2	28.6	28.2	105.1	22.6	13.1	78.2
Mun_mun ZMH 4919	8.6	9.1	9.2	15.8	22.5	66.4	25.5	39.8	25.2	163	74.3	30.9	5	53	12.8	9.6	8.4	7.6	26.4	35.9	10	37.3	126.6	33	15.7	198	12.3	9.4	61.8	27.9	44.7	112.9	34	119	50.2	85.4	34.9	33.8	123.9	22.5	15.9	89.9
Mun_mun ZSM 1969/100	8.5	9.1	9.9	18.6	24.5	65	27	38.4	25.1	156.3	69.2	23.4	5.8	45	11.9	10.3	9.6	8.4	25.6	33	7.7	32.7	119.4	35.4	16.6	180.6	na	na	57.8	25.7	39.8	98.1	33.2	24.8	47.8	82.4	30.9	27.6	na	na	na	na
Mun_mun NHM 85.754	8	9.5	9.1	16.1	21.9	63.9	26	37.4	22.6	151.4	73.7	27.8	5.6	45.1	13	8.9	8.5	7.7	25.6	34.6	10	37.4	113.9	33.4	13.4	189	13.7	8.8	62.7	33.1	46	103.4	30.8	127.3	50	84.3	31	27.3	96.7	17.4	12.6	60
Mun_mun NHM 65.555	8.2	9.3	9.1	16.4	21.1	65.4	26.6	38.4	24	149	67.5	23.2	5.1	44.7	12.3	9.2	8.6	8.3	26.3	34.7	9.9	27.8	113.5	32.8	15	179	11.4	7.4	55.7	27.3	40.5	101.7	30.5	79.5	57.9	79.6	32.4	24.2	na	na	na	na
Mun_ree UMZC H.15537	7.8	8.8	8.4	na	na	62.9	25.1	38.2	22.1	149.3	74.4	31.1	5.8	47.5	12.3	9.1	8.6	7.9	26.2	33.6	9.1	34.5	116.3	36.3	16.2	180	na	na	61.6	21.7	43.8	101.8	33.8	84.9	54.5	89.6	24.6	28.6	81.4	22.1	13	95.9
Mun_ree UMZC H.15536	9.2	9.5	9.4	18.8	21.2	61.6	25.6	36.6	22.2	146	65.8	25.6	3.6	43	11.1	9.4	8.1	7.6	25.8	29	7.7	28.4	108.9	32.7	16.7	173	12.6	8.6	55.5	25.5	41.7	97.7	31.9	157.1	43.6	83.2	21.6	27.8	na	na	na	na
Mun_ree UMZC H.15535	8.3	9.8	10.8	16.5	20.2	68.8	28.6	41.1	26.2	162	69.2	25.5	6.6	47.6	12.4	9.4	9	9	28.1	36.2	6.9	36.7	129.4	35.8	15.5	198	14.3	10	63.1	28.6	45	110	35.2	189.8	46.2	87.9	31.1	27.7	78.1	29.1	20	135.3
Mun_ree ZMH 8062	6.3	7.3	7.9	13.8	17.7	54.7	20.9	33.6	19.9	130.9	63.6	63.8	3.2	39.2	10.5	7.9	7.2	7.6	23	29	8.3	31	100.3	32.1	15.4	155.2	13.2	7.4	56	23.6	39.2	84.9	31.3	66.6	44.8	74	30	24.8	59.9	13	9.3	44.1
Mun_ree ZMH 6399	6.4	7.4	7.5	14.4	16.3	49.8	20	29.6	23.4	128	59.7	20.8	2.9	40.3	13.2	7.8	7.6	6.8	22.2	26.3	9.4	28.7	103.9	33.7	15.6	153.8	10.3	7.3	57.3	21.5	38.6	87.6	27.6	72	40.9	74.7	34.1	26.5	na	na	na	na
Mun_tru NHM 2010.462	7.7	8	8.1	15.5	18.9	59.1	23.3	36.9	25.1	148.3	54.3	15.6	5.1	44.9	10.3	na	na	na	na	na	na	na	na	na	na	na	na	na	na	na	na	na	na	na	na	na	na	na	na	na	na	na
Mun_tru NHM 2010.459	na	na	na	na	na	na	na	na	na	na	na	na	na	na	na	9.7	8.6	7.2	25.6	32.5	9.9	41.8	110.7	36.1	14.7	185	17.8	9.2	58.1	17.6	37	92.6	32.7	54.7	50.6	88.8	34.7	35.1	48.2	14.6	9.8	39.5
Mun_vuq NHM 2010.484	8.7	10.5	10.6	16.9	21.5	75.2	30	44.9	22.4	174	79.3	29.7	6.3	50.7	12	10	9.2	9.2	28.7	39.1	9.4	41.9	134.8	39.8	15.2	211	20.3	9.5	65.3	22.3	40.4	117.3	34.6	336	69.6	89.8	26.7	28.8	85.2	24.5	13.6	218
Odo_hem UMZC H.18641	9.8	12.3	14.9	26.1	34	93.2	37.8	55.1	na	219	109.9	35.2	7.5	63.2	13.7	13.2	12.2	12.4	38.2	49.4	22.7	54	173	55.1	31.1	271.5	16.8	14.3	77	44.7	66.6	152	42.2	975.2	73.8	133.4	37.5	25	16.8	25.2	27.1	452
Odo_hem UMZC H.18.621	11.2	13.2	12.8	27.8	na	91.8	35.4	54.7	35.8	23	120.8	37.9	9.5	72.3	14.2	11.1	11.2	11.7	37.2	47.9	24.3	57.7	187	59.7	36	286	24.7	13.9	85.5	40.6	65.2	165	39.6	691.9	94.1	136	44.1	33.5	30.3	33.7	35.1	609
Odo_hem NHM 48.71.4.4	10.2	12.2	12.3	21.8	na	84.2	34.1	50.1	36.3	219.5	105.1	34.4	9.6	69.3	14.5	11.8	11.1	11.6	35.1	45.8	21.1	46.4	179	48.7	27.8	274	19.1	16.2	74.5	39.5	58.5	163	42.9	669.8	77.1	118.7	30.3	34.7	na	na	na	na
Odo_hem UMZC H.18.621	11.2	13.2	12.8	27.8	na	91.8	35.4	54.7	35.8	23	120.8	37.9	9.5	72.3	14.2	11.1	11.2	11.7	37.2	47.9	24.3	57.7	187	59.7	36	286	24.7	13.9	85.5	40.6	65.2	165	39.6	691.9	94.1	136	44.1	33.5	30.3	33.7	35.1	609
Odo_hem MNHN AE 722	8	10	10.7	21	na	75.3	28.4	46.3	27.7	223	111.3	37.8	9.3	78.4	15	11.1	10.6	10.1	33.3	41.4	18.2	53	173	48.6	32.2	281	18.8	16.8	84.7	40.3	61.7	164	47.8	621	92.1	128	39.1	37	na	32.1	32.8	743
Odo_hem MNHN AE 717	8.6	11.2	10.3	na	na	70.4	28.8	42	24	181	94.7	31.3	6	54.9	12.7	10.3	10.4	10.6	31	38.1	16	38.4	146	42.1	24.6	222	15.2	13.4	71	33.2	54.8	123.9	39.7	446.9	73.9	109.5	29.3	27.4	na	na	na	na
Odo_hem MNHN AE 714	7.2	10.8	11.3	na	na	71.6	29	43.7	31	199	102.2	36.8	7.8	65.1	14.4	10.4	10.7	9.6	30.7	39.1	17.2	41	161	40.4	23.4	256	17.9	13.8	74.2	39	58.9	143.7	42.6	608.9	70.8	116.8	34.3	26.1	12	27.3	26.4	410
Odo_hem ZSM 1971/720	9.5	12.6	14.7	na	na	89.4	34.4	56.2	33.2	224.9	125.5	41.5	6.3	72.7	15.4	12.5	12.4	12.5	38.5	48.7	22.6	51.1	185	56.8	41.1	293	17.8	12.7	83.5	38.5	61.2	175	45.2	1093.9	90.5	135.6	58.9	38.4	17.8	26.4	25	na
Odo_vir UMZC H.18483	na	12.9	13.8	20.3	25.8	92.7	36.2	55	36.2	203	98.3	31.7	6.5	59.5	15.7	11.9	10.8	10.9	36.8	47.3	19.9	39.4	160	38.1	20.4	249	18	14.3	70.9	37.5	58.4	142.7	36.7	693.2	79.3	103.6	35.1	22.4	na	na	na	na
Odo_vir UMZC H.18441	7.4	10.7	12.8	20.7	23.2	78.1	30	50.3	46.5	243	113.4	36.1	6.2	93.9	15.2	11.3	10.3	10.5	33.2	44.6	16.4	53.5	na	56.9	na	na	na	na	84.1	na	na	190	39.4	908.2	108.1	135.2	42.2	26.4	27.1	31.1	33	577
Odo_vir NHM 2.3.5.25	7.7	9.9	10.9	na	na	69.6	28.2	41	26.2	163	82.4	25.3	6.3	45.6	9.7	10.1	10	10.3	30.7	37.5	13	28	126.1	37.4	18.9	199	13.5	10.5	55.2	25.9	41.6	106.8	33.3	445.6	65.3	86.1	23.3	23.2	16.1	15.6	14.4	106.3
Odo_vir NHM 8.3.7.53	7.3	10.7	11.1	na	na	69.9	27.9	41.7	23.9	171	85.4	27.2	4.8	52.4	12.2	11	9.9	9.3	31.1	37.8	13.4	30.3	137.2	36.2	18.2	209	19.8	13.5	62.7	29.7	50.2	113.8	34.8	496.4	71.6	86.6	21.7	25.5	na	na	na	na
Odo_vir ZSM 1971/531	10.6	12.8	12.6	22.3	28.6	90.8	36.6	52.9	44.6	240.2	124.2	43	7.3	76.1	15	13.6	12.1	12.8	39.8	48.7	20.3	49	191.9	57.3	31	323.5	17.7	14.6	82.9	41.2	69.7	179.9	41	781.7	105.3	126.5	47.2	24.3	16.4	41.9	39.3	na
Odo_vir ZSM 1963/130	9.4	10	10.7	20	23.1	73.3	29.6	44.4	37.4	198	95.9	29.1	7.9	66	10.7	11.2	10	9.4	30.4	na	16.7	35.2	165	35.1	25.1	253.5	16.7	13.2	67	32.3	50.9	149.5	37.9	1097.4	81	98.6	31.7	25	na	na	na	na
Odo_vir UMZC H.18448	9.4	11.9	12.7	18.5	22.2	83.6	33.7	50.5	41.8	221	104	34.5	7.2	76	13.7	11.9	11.6	11.6	35.8	44.8	14.3	44.4	189	47.6	21.1	291	13.9	15.4	79.8	43.7	62.9	161	38.9	956.9	99.6	124.4	39.4	26.6	18.4	31.9	31.1	510
Ozo_bez NHM 9.12.1.63	7.1	9.5	11.2	na	na	72.3	27.5	44.2	24.3	161	85.2	29.2	6.6	52.2	13.6	9.9	8.4	8.8	29.1	41.6	13.4	30.4	132.1	34.6	18.5	207.5	18.5	11.1	62.9	24.5	43	118.1	33.3	310.7	73	84.7	32.1	20.7	na	na	na	na
Ozo_bez NHM 14.11.9.1	6.9	9.9	10.5	na	na	72.7	27	46	28.2	188	94	28.2	6.7	50.7	14.2	10.9	8.8	9	27.6	43.2	17.3	33.9	137.4	33.7	17.7	219	15.7	11.8	65	40.3	51.6	126	35.1	318.6	70.8	92.9	32.5	26.4	22	21.4	20.5	261
Ozo_bez ZSM 1980/244	5.8	9.5	9.2	16.6	21.6	70.5	25.7	45	26.6	178.1	89.4	29.6	5.6	54.4	14	9.5	9	9.6	29	40.2	18	30.1	140	40.3	23.7	229.3	14.6	9.3	59.7	29.2	45.3	127.8	34.1	459.9	63.2	89.8	32.2	23.1	17.9	na	na	na
Ozo_bez UMZC H.18781	6.6	8.9	10	17.8	na	67.5	25.1	42.7	30.7	179	93.8	31.6	6.9	60.1	9.3	10.6	10.2	8.7	28.2	37.7	15.8	36.3	141.4	36.6	21.6	224	13.2	10.5	65.3	32.1	48	128.8	36.1	440.6	87.8	100.4	32.8	20.4	23.4	25.4	25.8	269
Prz_alb NHM 92.10.11.1	12.1	15.5	16.4	~39,2	na	114.2	42	71.5	37.2	282	139.6	44.9	7.4	76.1	21.4	16.9	15.9	14.6	45	66	31.3	75.1	198	64.7	33.3	363	32.3	14.8	101.3	56.7	83.5	208.5	48.2	416.1	140.2	169	60.7	45	na	37.6	44.3	na
Pud_pud MNHN 2000 144	6.3	7.3	7.3	na	na	49.2	22	28.3	16	114	66.6	24.7	5.5	24.7	11	7	6.2	6.7	20.2	24.1	6.3	21.1	na	27.6	11.2	na	13.2	10.6	47.2	21.1	33.4	na	23.8	105.9	44.5	61.9	15.9	17.9	na	na	na	na
Pud_pud MNHN 2006 501	6.4	6.5	7.6	na	na	47.9	20.5	27.8	17.7	118.3	66.3	24.2	4.1	26.3	14.3	7.2	6.9	6.3	20.2	24.9	7.6	21.6	89.4	28.6	11	141.2	12.7	9.3	48.7	20.1	33.3	69.2	23.1	100.8	39.5	66.3	16.5	13.2	19.5	10.2	11.1	53.4
Pud_pud ZSM 1954/448	5.4	6.7	7.2	11.4	13.8	50	20.3	29.3	15.2	115	62.8	22.8	4.9	25.5	13.3	7.6	7.2	6.8	21	26.2	9.3	19.8	84.8	29.8	10.1	140.5	13.2	8.1	47	22.1	35.1	63.1	23.2	61.6	38.2	64.3	19.9	15.9	18	7.8	7.9	36.6
Pud_pud ZSM AM/1067	6.4	7.9	8.8	14.8	16.8	50.3	21.7	28.6	16.5	103.4	57.2	21	3	18.8	11.8	7.8	7	6.9	22.4	25.7	8.5	16.6	78.9	26.7	11.4	125.8	13.3	7.7	47.5	21.7	33.4	57.5	23.2	37.1	37.2	63.3	15.1	15.4	13.1	10.3	8	31.1
Pud_pud ZSM 1954/446	6.1	8.1	8	14.5	17	52.6	22.5	30.8	15.7	110.1	58.4	21.5	3.9	23.8	10.1	7.5	7	6.6	22.5	26.5	8.7	15.8	83.7	26.2	12.3	131.6	10.6	8.1	46.1	19.9	34.5	61.4	22.3	62.1	41.4	64.7	16.6	14.2	na	na	na	na
Pud_pud ZSM 1967/12	6.1	7.5	8.2	12.5	14.3	51.2	20.6	30.8	14.4	112	62.9	23	3.6	23.9	11.7	7.5	6.9	6.5	21.9	26.5	9.5	20	84.4	28.1	12.3	136.9	11.7	9.2	48.7	19.6	36.3	63.7	22.9	105.1	30.2	63.8	17.6	14.1	na	na	na	na
Ran_tar UMZC no ID	10.6	12.9	14.2	na	na	85.8	36.5	50.7	45.5	227	116.4	32.7	6	71.6	16.6	11.3	13.4	na	38.8	47.9	22.5	63.6	178	54	44.2	292.5	20.4	10.7	87.1	53	52.6	177	42.1	274.9	74.1	148.7	42.5	23.1	19.9	26	25.5	800
Ran_tar ZSM 1959/211	10.7	13.7	15.2	29.8	33.8	93.3	39.3	55	57	270	123.8	36	9.9	95.8	17.1	13.9	14.4	13.7	42.1	51.7	25.5	65.8	216	59.3	31.6	348	na	na	95.5	54.3	77.4	219	44.9	346.8	122	155	53.4	26.2	18.9	40.9	35.6	945
Ran_tar ZSM 1951/296	9.8	14	14.9	26.4	33.8	92.4	40.9	54.3	52.5	277.9	114.8	34.4	9.3	104.8	16	12.9	14.6	12.1	41.4	51.1	32.7	65.5	221.9	70.7	35.8	368.2	13.6	12.3	111.9	56.6	77.5	220.5	45.4	206.5	116.1	166.5	55.4	27.4	19.8	38	37.7	na
Ran_tar ZSM 1962/309	10.6	13.1	13.9	na	na	83.6	36	49.3	43.2	246	113.3	34.8	6.6	88	16.1	12.9	12.9	12.1	37.3	43.3	24.7	56.7	193	55.4	30.9	303	22.8	15.3	89.7	45.9	70	193	41.6	298.8	88.4	148.8	52.1	25.6	15	26.1	24.2	282
Ruc_duv NHM 1884.4.14.2	10.8	14.3	15.6	29	39.6	104.5	40.9	63.8	43.4	258	144.5	42.9	9.9	79.8	24.7	12.6	12.9	13.5	40.7	58.8	19.7	45.9	194	47.2	26.8	315	28.4	17.2	82.5	46.1	69.9	183	40.8	648.7	103.3	121.6	54.5	36.6	na	na	na	na
Ruc_duv ZSM 1954/269	9.6	12.6	15.2	na	na	102.7	37	66.9	57.1	303	156.5	48.1	9.6	96.3	24.3	11.4	13.5	13.4	33.1	59.1	18.8	61.8	234	55.8	29.1	369	20.5	17.6	82.8	54.7	81.5	210	43.4	887.4	102	146.3	49.5	42.9	43.8	46	53.4	1040
Ruc_duv ZSM 1957/60	11.2	13.8	14.7	30	34.4	103.1	38.6	65.6	45.3	281.5	145.3	43.9	11.4	93	24.2	13.1	13.9	14.2	42.5	59.1	20.1	54.9	211.2	57.9	24.7	339.7	21.8	15.8	78	43.7	69	192.5	41.9	1002.8	91.9	131.2	59.2	31	na	na	na	na
Ruc_duv ZSM 1956/239	13	16	16.7	36.7	53.2	111.3	43	69.2	54.3	293	158	54.5	12.7	88	24.1	15.4	15.4	14.3	47.1	63	22	58	223	62.2	32.9	366	28.5	23.2	92.2	56.3	79.8	204.5	46.2	943.5	100.9	155.5	55.6	36.3	57.3	39.1	38.5	419
Ruc_eld ZSM 1905/3018	na	na	na	na	na	na	na	na	na	na	na	na	na	na	na	13.9	12.7	11.6	41.6	51.9	14.2	45.6	183.3	50.6	25	300.9	28.2	16.9	78.2	48.3	68.2	176.8	40.9	764.4	101.3	118	56.5	29.2	37.1	26.4	22.4	370
Ruc_eld UMZC H.16194	9.9	12.2	11.6	26.8	33.2	83.9	33.7	51.8	37.6	235	123.6	37.4	7.4	73	16.6	11.9	11.3	11	36.3	48.2	17.5	45.4	172	45.2	23.1	279	23	16.3	72.3	40.7	59.1	166	39.8	621.7	101.7	108.7	45.1	30.7	na	na	na	na
Ruc_eld UMZC H.16191	10.6	11.6	13.4	29.3	36.1	87.9	36	53.9	51.7	263	146.1	49.7	9.1	87.9	16.1	12.9	12.5	12.9	38.1	49.1	18.2	54.2	201.5	54.9	27.3	319	15.2	14	82.6	45.3	77.8	188.3	41.5	452.8	105.8	133.6	46.6	34.1	31	51.3	42.6	1240
Ruc_eld ZMH 7492	9.9	12.4	13.1	na	na	90.1	35.2	58.4	41.5	233.5	127.5	37.9	9.7	71.2	17.3	12.4	11.9	11	38.2	54.2	17.5	50.5	176.5	48.6	29.3	285	13.2	13.1	73.9	39.5	59.3	171	40.2	422.2	88.6	111.6	51.9	32.5	na	na	na	na
Ruc_sch NHM 48.325	na	na	na	na	na	na	na	na	na	na	na	na	na	na	na	na	13.5	12.7	40.4	57.8	22.1	59.6	218	52.2	28.5	355	29.1	17.3	83.9	54.5	80.7	209	44.4	745	112.5	142.9	49.9	36.5	48.2	34.5	32.7	676
Ruc_sch NHM 51.543	na	na	na	na	na	na	na	na	na	na	na	na	na	na	na	na	na	13.6	44.2	60.2	23.1	61.2	223	59.4	32.6	359	na	na	88.9	58.2	83	222	43.5	886.4	131.5	150.1	56.1	33.8	50.9	37	35.7	622
Ruc_sch NHM 75.1393	na	na	na	na	na	na	na	na	na	na	na	na	na	na	na	na	na	13.2	41.4	58.2	20	58.7	206	57.1	30.5	324	na	na	92.6	53.4	78.9	192	44.3	621.3	117.3	139.3	50.9	29.8	42.5	34.3	36.4	714
Ruc_sch ZSM 1918/28	na	na	na	na	na	na	na	na	na	na	na	na	na	na	na	na	na	na	na	na	na	na	na	na	na	na	na	na	na	na	na	na	128.5	33.6	50.3	na	58.7	23	7.4	227.2	154.6	352
Ruc_sch NHM 8.3.17.5	11.3	11.7	15.8	33.7	43.9	102.1	39.2	63.1	54.1	285	159	48.5	10.8	69.9	26.3	na	na	na	na	na	na	na	na	na	na	na	na	na	na	na	na	na	na	na	na	na	na	na	na	na	na	na
Ruc_sch NHM 59.4847	na	na	na	na	na	na	na	na	na	na	na	na	na	na	na	13.2	13.5	13.9	40.5	61.2	25.6	58.1	223.2	53.6	41.2	357	na	na	87.1	41.7	63.9	208	45.7	616.3	113	137.8	63.3	36.7	47.9	32.9	32.8	890
Rus_alf NHM 86.183	8.8	11.4	12.4	na	na	77.2	31.8	46	26	170	99.7	30.5	5.1	43.5	16.6	11.1	10.2	9.3	34.5	43.2	11.1	32.4	125.3	38.9	18.8	213.5	16.7	12.8	60.3	31.5	48.3	115	32.5	125	69	91.6	31.9	28.8	na	na	na	na
Rus_alf NHM 79.3.20.1	8.8	10.7	11.8	22	na	76.4	30.5	46.6	28.2	178	97.4	31.9	6.6	43	18.3	10.8	10.8	10.5	31.3	40.6	12.6	40.6	124.3	46.5	22.3	217	16.7	12.3	61.9	21.8	39.1	111.3	33.7	339.9	60.7	99.8	29	18	na	na	na	na
Rus_alf ZMB_MAM 73526	8	10.6	11.2	20.7	25	75	29.9	45.2	30	183	92.6	31.6	7	52.2	15.7	12.9	9.7	9.6	34.1	38.1	14	37.1	141	39	21.6	236	19.3	9.8	64.8	30.4	47.7	135.4	30.9	176.7	84.5	90.2	44.8	26	na	na	na	na
Rus_alf ZMB_MAM 20395	9.3	12.2	11.7	23.1	28.4	80.9	32.3	49.8	28.3	190	102.2	33.9	6.8	50.1	15.9	11.1	10.9	10.8	34.1	44.6	11.1	35.4	136.6	39.1	21.8	223	15.7	13.7	66.2	32.7	45.8	124	36.4	210.8	75.3	96.2	36.1	30	na	na	na	na
Rus_mar NHM 940	na	9.9	10.8	na	na	86.1	28.5	56.7	31.9	198	116	37.4	7.2	51.9	15.1	na	na	na	na	na	na	na	na	na	na	na	na	na	na	na	na	na	na	na	na	na	na	na	na	na	na	na
Rus_mar NHM 655c	na	na	na	na	na	na	na	na	na	na	na	na	na	na	na	13.6	11.3	10.9	36.4	50.5	18.6	45.8	147.7	45.2	21	243.8	19.7	13.2	73.9	27.6	50.1	129.2	39	255.9	77.5	120.8	35.8	32.7	35.8	38.3	38	700
Rus_mar ZMB_MAM 75158	9.1	11.1	13.4	24.2	30.7	84.1	33	49.7	24.3	189	102.9	30.3	7.6	45.7	14.5	15.1	11.7	10.6	37	45.3	15.5	36.4	133.6	43.9	19.3	222	14.4	13	71.1	32	49.8	125.3	35.9	243.9	79.4	92.4	35.7	34.8	na	na	na	na
Rus_mar ZMB_MAM 46575	10.1	12.5	13.2	25.8	34	85	34.6	51.2	29.3	20.4	117.1	34.7	8.4	50.4	19.3	12.4	11.4	12	36.5	47.9	15.9	38.1	141	42.3	19.6	247	18.9	13.3	68.1	37.7	57.3	125.7	36.2	135.2	69	104.8	36.4	29.2	na	na	na	na
Rus_tim NHM 2003.297	10.4	12.3	14	23.8	35.7	88.1	34	55.3	29.9	18.2	102.3	32.5	8.8	46.9	13.4	10.8	10.6	11.2	35	51.4	15.3	32.6	135.4	39.4	17.6	227	20.2	13.4	63.7	34.5	51.5	123.4	35.5	275.6	69.2	95.5	29.7	25.9	na	na	na	na
Rus_tim NHM 61.12.11.27	na	na	na	27.3	29.2	na	na	55.5	31.2	230	118.5	38.2	9.9	70.6	17.8	na	na	na	na	55.2	18.9	44.4	166	48.5	24.2	281	22.3	14.5	73.7	43.5	67.4	161	41	678.6	94.1	115	33.9	32.6	56.8	28.2	26	219
Rus_tim NHM 2003.298	9.6	12.6	13.7	24.5	33.7	86.6	36.1	52.3	29.6	17.9	94.7	31.3	8	40.4	15.4	10.7	11	10.8	32	46.4	15.2	37.1	124.2	41.4	21.7	215	20.6	14.5	67.3	49.9	50.8	114.7	36.9	459.4	69.8	99.6	32	26.9	na	na	na	na
Rus_tim MNHN 1927 44	9.8	12.5	14.8	na	na	91.7	37.3	56.9	40.9	248	133.5	44	9.2	74.7	16.7	12.9	12.7	11.4	39	50	20.7	59.5	188	53	27.8	314	27	20.6	86.7	52.2	74	173	50.5	1034.1	121.1	132.3	44.3	34.6	na	52.5	45.1	na
Rus_tim ZSM 1972/439	11	13.9	16.3	30.5	39.7	96.5	38.8	60.3	30.5	221.2	114.9	37.4	11.6	61.3	17.9	13.4	12.8	13	39.9	53.4	19.9	45.2	161.7	52.2	27.1	274.3	na	na	72	na	na	150.1	40.5	612.5	87	104.9	42.9	29.5	na	na	na	na
Rus_tim NHM 97.4.3.2	9.7	11.6	15.1	30.7	na	88.1	32.3	56.4	39.7	232	123.9	42.4	11.5	67.9	16.7	12.3	10.2	10.4	35.2	47.7	22.7	52.3	162	51.4	29.1	285	19.9	14.5	79.3	27.7	49.7	148.4	42.4	889.2	89	127.3	44.6	33.6	0	42.3	40.9	na
Rus_uni NHM 43.1.26.16	14.8	19.3	18	na	na	126.4	50.5	75.6	42.5	288	151.8	47.8	7.6	78.9	23.6	19.3	18.2	17	55	65.6	25.5	58.6	216	59.9	24.8	335	25.8	18.1	94	na	85.4	210.5	48.8	1109.7	115.9	149	61.7	43.9	58.6	35.1	37.7	na
Rus_uni NHM 16.5.16.4	14.7	18.2	18.5	37.7	46.3	122.1	50.9	72	41.8	298	141	43.3	9.8	87.2	22.9	15.9	16.8	15.9	50.9	65.8	14.8	49	221	52.7	20.9	356	26.6	16.2	81.8	50.3	74.2	215	44.5	1177	139.9	123.2	67.1	33.9	na	na	na	na
Rus_uni NHM 24.10.5.49	na	na	na	na	na	na	na	na	na	na	na	na	na	na	na	na	17.9	15.9	54.8	67.9	20.6	59.4	233	62.6	27.8	377	na	na	94.1	59.5	88.6	216	48.4	1082.8	121	150.4	73.6	33.6	70.1	33.3	34.1	505
Rus_uni MNHN 1919 46	10.9	13.3	13.5	na	na	90.5	37	55.3	33.4	238	123.2	39.3	8.6	62.5	21.1	13.4	13.2	10.9	38.1	51.1	14.9	46.3	162	52.3	24.7	224	24.1	10.8	72.2	41.3	62.1	155.4	43.2	901.7	94.9	117.1	45.4	27.8	na	na	na	na
Rus_uni MNHN 1884 543	10.3	12.9	14	na	na	91.6	38.5	55.9	45.3	240	129.3	45.2	12	65.2	20.3	12.6	13	13	38.3	48.1	24.2	55.8	176	54.4	30.1	297	22.6	18.2	85	46.5	69.9	159.1	45.4	726.8	95.8	135.7	43	29.6	na	43.3	38	na
Rus_uni ZSM 1952/145	13.6	15.8	17.2	23	38.4	116.2	47.3	72.9	48.5	296.4	158.1	48.2	10.2	88.1	29.2	16.7	15.8	15	48.7	65.5	19.7	57.5	217	70.9	33.6	377.9	26	12.5	84.9	56.1	80.8	207.7	46.6	912.9	117	148.6	72.1	39.2	na	na	na	na
Rus_uni UMZC H.15911	na	na	na	na	na	na	na	na	na	na	na	na	na	na	na	13.2	11.5	9.9	35.1	48.6	14.3	53.1	177.7	46.1	23.7	298	18.9	14	74.4	41.5	60.4	169	43.2	1252.5	105.3	125.9	45.6	29.7	47.1	34.1	33.4	478
Arv_ard MNHN PET 1053	na	na	na	na	na	na	na	na	na	na	na	na	na	na	na	na	na	na	na	na	na	na	na	na	na	na	na	na	93.3	57.1	80.1	na	na	na	na	na	na	na	52.5	45.3	49.9	na
Arv_ard MNHN PET 310	na	na	na	na	na	na	na	na	na	na	na	na	na	na	na	na	16	15.4	na	68.9	na	na	na	na	na	na	na	na	na	na	na	na	na	na	na	na	na	na	na	na	na	na
Arv_ard MNHN PET 407	na	na	na	na	na	na	na	na	na	na	na	na	na	na	na	na	14	13.5	na	60.9	na	na	na	na	na	na	na	na	na	na	na	na	na	na	na	na	na	na	na	na	na	na
Arv_ard MNHN B5	14.6	18.4	17.9	na	na	121.4	50.4	71.7	na	na	na	na	na	na	na	na	na	na	na	na	na	na	na	na	na	na	na	na	na	na	na	na	na	na	na	na	na	na	na	na	na	na
Axi_lyd BSPG 1909 IV 3b	na	9.1	8.8	na	na	66	26.4	38.6	na	na	na	na	na	na	na	8.7	9.2	8.8	23.9	36.7	11.7	na	na	36.4	na	na	21.8	15.6	62.8	na	na	na	na	na	na	na	na	na	na	na	na	563
Axi_lyd BSPG 1909 IV 3	na	na	na	na	na	na	na	na	na	na	na	na	na	na	na	9.3	9.6	8.9	27.3	35.9	10.8	33.5	124.5	37.3	16.2	212	19.9	14.5	63.2	31.5	49.3	110.1	32.5	na	73	99	na	na	29.7	22.5	21.7	429
Axi_lyd RGM 1957	na	8.8	8.8	na	na	66.7	23.7	42.8	na	16.2	na	na	7.8	42	16.6	na	na	na	na	na	na	na	na	na	na	na	na	na	na	na	na	na	na	na	na	na	na	na	na	na	na	na
Axi_lyd RGM 1642+ 1644	na	na	na	na	na	na	na	na	na	na	na	na	na	na	na	na	8.2	7.5	na	35.4	na	na	na	35.8	na	na	22.4	11	63.8	34.6	40.5	na	na	na	na	95.6	na	na	25	24	25.1	na
Axi_lyd RGM 1559	na	na	na	na	na	na	na	na	na	na	na	na	na	na	na	9.1	8.3	8.3	25.8	36	13.9	31.6	126.1	46.4	na	na	na	na	na	na	na	na	na	na	na	na	na	na	na	na	na	na
Axi_lyd RGM 1551	na	na	na	na	na	na	na	na	na	na	na	na	na	na	na	na	na	na	na	na	na	na	na	na	na	na	na	na	61.2	31.5	45.6	na	na	na	na	89.8	na	na	27	25.9	25	na
Can_rop RGM 437968	7.8	11	9.7	na	na	72.7	28.2	45.9	na	na	na	na	5	37.6	na	na	na	na	na	na	na	na	na	na	na	na	na	na	na	na	na	na	na	na	na	na	na	na	na	na	na	na
Can_rop RGM 437948	7.2	9.4	8.9	na	na	70.4	25.5	45.8	na	na	na	na	na	42.4	na	na	na	na	na	na	na	na	na	na	na	na	na	na	na	na	na	na	na	na	na	na	na	na	na	na	na	na
Can_rop RGM 437937	7.1	9.6	9.2	na	na	68.2	24.6	43.9	na	na	93.2	na	7.3	40.3	16.5	na	na	na	na	na	na	na	na	na	na	na	na	na	na	na	na	na	na	na	na	na	na	na	na	na	na	na
Can_rop RGM 437848	na	na	na	na	na	na	na	na	na	na	na	na	na	na	na	9.9	9.6	8.4	28.5	34.3	na	28.8	117.7	35.2	17.8	206.5	17	11.8	65.7	35.9	51.3	111.2	28	110	56.3	89.5	29	11.8	na	na	na	na
Can_rop RGM 437844	na	na	na	na	na	na	na	na	na	na	na	na	na	na	na	9.6	8.7	8.6	26.6	35	na	26.7	na	34.5	18.9	na	na	na	63.4	34.8	50.8	na	28.3	103	na	92	28.9	15.6	na	na	na	na
Can_rop RGM 437854	na	na	na	na	na	na	na	na	na	na	na	na	na	na	na	10	9.2	9.7	28.7	40.2	16.5	29.2	117.7	35.6	19	211	10.8	11.8	67.2	37.4	58.2	109.1	32.3	34.5	65.8	109.5	27.8	19	17.4	24.4	28.6	na
Can_rop RGM 437827	na	na	na	na	na	na	na	na	na	na	na	na	na	na	na	na	na	na	na	na	na	32.2	na	35	20.2	na	na	na	63.7	33.7	50	na	29.3	70.8	73.5	97.4	26.1	18	17.3	25.8	34.5	na
Can_rop RGM 437811	na	na	na	na	na	na	na	na	na	na	na	na	na	na	na	9.5	11.1	9.4	30.5	45.4	16.6	29.6	na	33.6	22.2	na	18.2	12.8	66.3	36	53.4	na	27.7	56.1	na	105.6	26.7	14.4	22.1	23.6	24.8	na
Cer_aus NMB M.P. 511	8.4	11.1	10.9	na	na	68.7	29.1	40.2	na	na	na	na	na	43.4	na	na	na	na	na	na	na	na	na	na	na	na	na	na	na	na	na	na	na	na	na	na	na	na	na	na	na	na
Cer_aus NMB M.P. 465	9.4	11.1	11.1	na	na	71.9	31.2	41.9	na	na	na	na	na	na	na	na	na	na	na	na	na	na	na	na	na	na	na	na	na	na	na	na	na	na	na	na	na	na	na	na	na	na
Cer_aus NMB M.P. 740	na	na	na	na	na	na	na	na	na	na	na	na	na	na	na	na	na	na	na	na	na	na	na	na	na	na	na	na	na	na	na	na	na	na	na	na	na	na	33.9	23.4	23.5	234
Cer_aus NMB Rss. 30	na	10	10.3	na	na	71	27.4	42.5	na	na	na	na	na	na	na	na	na	na	na	na	na	na	na	na	na	na	na	na	na	na	na	na	na	na	na	na	na	na	na	na	na	na
Cer_pel NHM 34528, 34484-5, 34460	9.9	12.3	12.8	na	na	83.8	33	51.5	na	na	na	na	na	na	na	11.3	11.6	10.9	na	na	na	na	na	na	na	na	na	na	na	na	na	na	na	na	na	na	na	na	33.1	28.3	29.6	na
Cer_phi NMB Se. 213	na	na	na	na	na	na	na	na	na	na	na	na	na	na	na	na	na	na	na	na	na	na	na	na	na	na	na	na	73.7	41.1	58.2	na	na	na	na	na	na	na	na	na	na	na
Cer_phi NMB Se. 1845	na	na	na	na	na	na	na	na	na	na	na	na	na	na	na	14	13.8	12.8	41.8	na	na	na	na	na	na	na	na	na	na	na	na	na	na	na	na	na	na	na	na	na	na	na
Cer_phi NMB Se. 1022	10.3	12.5	12.8	na	na	88.1	35.6	55.3	na	na	na	na	5.8	66.1	18	na	na	na	na	na	na	na	na	na	na	na	na	na	na	na	na	na	na	na	na	na	na	na	na	na	na	na
Cer_phi NMB Se. 614	11.8	14.9	14.1	na	na	68.7	41.8	57.8	62.8	na	na	na	na	na	na	na	na	na	na	na	na	na	na	na	na	na	na	na	na	na	na	na	na	na	na	na	na	na	na	na	na	na
Cer_phi NMB Se. 437	11.2	13.7	15	na	na	95.3	38.4	58.1	na	na	110	42.8	8.9	60.3	18	na	na	na	na	na	na	na	na	na	na	na	na	na	na	na	na	na	na	na	na	na	na	na	na	na	na	na
Cer_phi NMB Se. 435	na	na	na	na	na	na	na	na	na	na	na	na	na	na	na	14.1	13.9	11.5	39.3	51.9	na	na	na	50.4	na	na	na	na	74.4	42.1	61	na	na	na	na	112.7	na	na	na	na	na	na
Cer_phi NMB St.V. 900	na	na	na	na	na	na	na	na	na	na	na	na	na	na	na	na	na	na	na	na	na	na	na	na	na	na	na	na	73.1	45.9	66	na	na	na	na	na	na	na	41.2	29.8	30.4	na
Cer_phi NMB St.V. 887	na	na	na	na	na	na	na	na	na	na	na	na	na	na	na	na	13.2	11	na	47.9	na	na	na	na	na	na	na	na	na	na	na	na	na	na	na	na	na	na	na	na	na	na
Cer_phi NMB St.V. 576	na	na	na	na	na	na	na	na	na	na	na	na	na	na	na	na	13.8	11	na	48.9	na	na	na	na	na	na	na	na	na	na	na	na	na	na	na	na	na	na	na	na	na	na
Cer_phi NMB St.V. 98	na	na	na	na	na	na	na	na	na	na	na	na	na	na	na	12.8	12.1	10.8	37.1	46.8	na	na	na	na	na	na	na	na	na	na	na	na	na	na	na	na	na	na	na	na	na	na
Cer_phi NMB St. V. 891	9.7	12	12.3	na	na	88.5	35.1	53.1	na	na	na	na	8.2	na	20.6	na	na	na	na	na	na	na	na	na	na	na	na	na	na	na	na	na	na	na	na	na	na	na	na	na	na	na
Cer_phi NMB St.V. 605	9.6	11.5	12.5	na	na	84.7	33.7	50.4	na	na	na	na	na	na	na	na	na	na	na	na	na	na	na	na	na	na	na	na	na	na	na	na	na	na	na	na	na	na	na	na	na	na
Cer_phi NMB St.V. 599	10.6	13	13.1	na	na	87	36.3	51.6	na	na	na	na	na	na	na	na	na	na	na	na	na	na	na	na	na	na	na	na	na	na	na	na	na	na	na	na	na	na	na	na	na	na
Cer_phi MNHN 1922-5	10.6	12.6	14.1	na	na	95.8	38.4	57.7	33.9	232	na	na	8.7	62.1	18.4	14.5	13.8	11.4	40.3	51.6	na	na	na	na	na	na	na	na	na	na	na	na	na	na	na	na	na	na	50.3	28.3	31.4	na
Cer_siv NHM 39570	na	na	na	na	na	na	na	na	na	na	na	na	na	na	na	14.6	15.3	14.6	45.5	64.3	19	52.4	na	56.8	27.1	na	na	na	na	na	na	168	41.4	342.3	119.3	130.1	52.3	39.6	na	na	na	na
Cer_siv NHM 27680	na	na	na	na	na	na	na	na	na	na	na	na	na	na	na	na	na	na	na	na	na	na	na	na	na	na	na	na	na	45	65.1	na	na	na	na	na	na	na	na	na	na	na
Cer_siv NHM 41834, 48440, M16667, 17468	na	na	na	na	na	na	na	na	na	na	na	na	na	na	na	13.2	12.9	13.1	44.5	na	na	na	na	na	na	na	na	na	na	na	na	na	na	na	na	na	na	na	64.5	33.3	35.1	na
Cro_ram MNHN PET 328	13.6	16.8	18	na	na	na	46.9	na	na	na	na	na	na	na	na	na	na	na	na	na	na	na	na	na	na	na	na	na	na	na	na	na	na	na	na	na	na	na	na	na	na	na
Cro_ram MNHN	8.9	10.4	11.6	na	na	77.5	30.8	46.5	na	na	na	na	6	na	16.6	na	na	na	na	na	na	na	na	na	na	na	na	na	na	na	na	na	na	na	na	na	na	na	na	na	na	na
Cro_ram NMB St.V. 164	na	na	na	na	na	na	na	na	na	na	na	na	na	na	na	11.2	10.2	9	30.7	na	na	na	na	na	na	na	na	na	na	na	na	na	na	na	na	na	na	na	na	na	na	na
Cro_ram NMB St.V. 494	8.1	10.3	11.3	na	na	76.6	29.7	47.5	na	na	na	na	5.5	na	13.8	na	na	na	na	na	na	na	na	na	na	na	na	na	na	na	na	na	na	na	na	na	na	na	na	na	na	na
Cro_ram NMB St.V. 496	8	9.7	10.4	na	na	75.9	28.8	47.6	na	na	na	na	na	na	na	na	na	na	na	na	na	na	na	na	na	na	na	na	na	na	na	na	na	na	na	na	na	na	na	na	na	na
Cro_ram MNCN 55004	na	na	na	na	na	na	na	na	na	na	na	na	na	na	na	na	na	na	na	na	na	na	na	na	na	na	na	na	na	na	na	na	na	na	na	na	na	na	35	24.6	30.6	na
Cro_ram NHM 34607	8.5	10.8	11.6	na	na	77.6	30.7	47.5	na	na	na	na	na	na	na	na	na	na	na	na	na	na	na	na	na	na	na	na	na	na	na	na	na	na	na	na	na	na	na	na	na	na
Cro_ram MNHN 1923-4	na	na	na	na	na	na	na	na	na	na	na	na	na	na	na	na	na	na	na	na	na	na	na	na	na	na	na	na	na	na	na	na	na	na	na	na	na	na	30	26.8	25	710
Cro_ram MNCN 50433	8.6	10.2	11.5	na	na	76.6	29.7	47.5	na	na	na	na	na	na	na	na	na	na	na	na	na	na	na	na	na	na	na	na	na	na	na	na	na	na	na	na	na	na	na	na	na	na
Dic_ele MNHN Sa 3125	9.4	10.5	12.3	na	na	75.4	32.1	45.5	na	na	na	na	na	41.4	na	na	na	na	na	na	na	na	na	na	na	na	na	na	na	na	na	na	na	na	na	na	na	na	na	na	na	na
Dic_ele MNHN Sa 10138	9.9	12.2	12.4	na	na	82.7	33.9	50.5	na	na	na	na	5.9	na	17.1	na	na	na	na	na	na	na	na	na	na	na	na	na	na	na	na	na	na	na	na	na	na	na	na	na	na	na
Dic_ele MNHN Sa 3049	na	na	na	na	na	na	na	na	na	na	na	na	na	na	na	13.3	12.9	9.5	35.1	37.4	na	na	na	na	na	na	na	na	na	na	na	na	na	na	na	na	na	na	na	na	na	na
Dic_ele MNHN Sa 3092	na	na	na	na	na	na	na	na	na	na	na	na	na	na	na	13.6	13.4	9.9	36.6	40.8	na	na	na	na	na	na	na	na	na	na	na	na	na	na	na	na	na	na	na	na	na	na
Dic_ele MNHN Sa 2999	na	na	na	na	na	na	na	na	na	na	na	na	na	na	na	13.9	12.7	10.8	37.9	42.3	na	na	na	na	na	na	na	na	na	na	na	na	na	na	na	na	na	na	na	na	na	na
Dic_ele MNHN Sa 10343	na	na	na	na	na	na	na	na	na	na	na	na	na	na	na	13.6	12.5	9.5	36.7	42.7	na	na	na	na	na	na	na	na	na	na	na	na	na	na	na	na	na	na	na	na	na	na
Dic_ele MNHN Sa 3047	na	na	na	na	na	na	na	na	na	na	na	na	na	na	na	10.8	11.2	9.6	31.3	37.4	na	na	na	na	na	na	na	na	na	na	na	na	na	na	na	na	na	na	na	na	na	na
Dic_ele MNHN Sa 2990	na	na	na	na	na	na	na	na	na	na	na	na	na	na	na	13.2	12.7	10.7	35.9	41.9	na	na	na	na	na	na	na	na	na	na	na	na	na	na	na	na	na	na	na	na	na	na
Dic_ele MNHN Sa 3163	na	na	na	na	na	na	na	na	na	na	na	na	na	na	na	13.6	13.1	10.1	38.6	43.6	na	na	na	na	na	na	na	na	na	na	na	na	na	na	na	na	na	na	na	na	na	na
Dic_ele MNHN Sa 3050	na	na	na	na	na	na	na	na	na	na	na	na	na	na	na	13	12.7	10.1	35.1	43.8	na	na	na	na	na	na	na	na	na	na	na	na	na	na	na	na	na	na	na	na	na	na
Dic_ele MNHN Sa 9929	9.6	10.8	10.9	na	na	75.9	31	44.8	na	na	na	na	3.6	41.7	13.6	na	na	na	na	na	na	na	na	na	na	na	na	na	na	na	na	na	na	na	na	na	na	na	na	na	na	na
Dic_ele MNHN Sa 1098	8	11.3	12.9	na	na	70.8	31	41.8	24.3	168	na	na	na	37.9	16.4	na	na	na	na	na	na	na	na	na	na	na	na	na	na	na	na	na	na	na	na	na	na	na	na	na	na	na
Dic_ele MNHN Sa 3003	na	na	na	na	na	na	na	na	na	na	na	na	na	na	na	13.3	12.5	10.7	38	42.2	na	na	na	na	na	na	na	na	na	na	na	na	na	na	na	na	na	na	na	na	na	na
Dic_ele MNHN Sa 9990a	na	na	na	na	na	na	na	na	na	na	na	na	na	na	na	13.7	12.8	9.4	36	44.1	na	na	na	na	na	na	na	na	na	na	na	na	na	na	na	na	na	na	na	na	na	na
Dic_ele MNHN Sa 10679	na	na	na	na	na	na	na	na	na	na	na	na	na	na	na	na	na	na	na	na	na	na	na	na	na	na	13	10.1	na	35.3	51.5	na	na	na	na	na	na	na	na	na	na	na
Dic_ele MNHN Sa 3161	na	na	na	na	na	na	na	na	na	na	na	na	na	na	na	na	na	na	na	na	na	na	na	na	na	na	na	na	69.7	36.7	na	na	na	na	na	na	na	na	na	25.4	24.1	na
Dic_ele MNHN Sa 3008	na	na	na	na	na	na	na	na	na	na	na	na	na	na	na	na	na	na	na	na	na	na	na	na	na	na	16.8	9.8	66.2	38.5	58.2	na	na	na	na	na	na	na	na	na	na	na
Dic_ele MNHN Sa 3567	na	na	na	na	na	na	na	na	na	na	na	na	na	na	na	11	11.2	9.1	33.1	40.2	na	na	na	na	na	na	na	na	na	na	na	na	na	na	na	na	na	na	na	18.4	16.5	na
Dic_ele MNHN Sa 11434	na	na	na	na	na	na	na	na	na	na	na	na	na	na	na	na	na	na	na	na	na	na	na	na	na	na	na	na	na	na	na	na	na	na	na	na	na	na	70.1	28.1	24.3	36.8
Dic_ele MNHN Sa 11461	na	na	na	na	na	na	na	na	na	na	na	na	na	na	na	na	na	na	na	na	na	na	na	na	na	na	na	na	na	na	na	na	na	na	na	na	na	na	49.8	20.5	16	147.9
Euc_cte NMB Se. 1797	14.1	17.2	19.1	na	na	122.5	49.5	72.6	na	na	na	na	7.8	na	25.8	na	na	na	na	na	na	na	na	na	na	na	na	na	na	na	na	na	na	na	na	na	na	na	na	na	na	na
Euc_cte NMB Se. 1798	13.9	18.4	20.3	na	na	121.6	50.3	74.1	na	na	na	na	13.1	78.3	18.9	17.2	16.8	15.6	50	64.4	na	na	na	na	na	na	na	na	na	na	na	na	na	na	na	na	na	na	na	na	na	na
Euc_cte NMB Se. 1803	na	na	na	na	na	na	na	na	na	na	na	na	na	na	na	17.3	17.3	15.5	49	70.4	na	na	na	na	na	na	na	na	93.3	41.8	68.7	na	na	na	na	na	na	na	na	na	na	na
Euc_cte NMB Se. 569	na	na	na	na	na	na	na	na	na	na	na	na	na	na	na	18.4	17.9	16.5	na	73.1	26.5	61	234	na	na	399	na	na	99.9	50.5	77	222	50.7	na	na	171	na	na	na	na	na	na
Euc_cte NMB Se. 1016	na	na	na	na	na	na	na	na	na	na	na	na	na	na	na	na	na	na	na	na	na	na	na	na	na	na	na	na	105.6	55.1	83.7	na	na	na	na	na	na	na	45.9	42.8	48.9	na
Euc_cte RGM 79043	17	20.1	22.2	na	na	na	58.8	na	na	na	na	na	na	na	na	na	na	na	na	na	na	na	na	na	na	na	na	na	na	na	na	na	na	na	na	na	na	na	na	na	na	na
Euc_cte NHM 34425	13	17.8	19.2	na	na	129.2	49.4	79.8	na	na	na	na	na	na	na	na	na	16.5	na	68.3	na	na	na	na	na	na	na	na	na	na	na	na	na	na	na	na	na	na	na	na	na	na
Euc_cte MNHN no ID	na	na	na	na	na	na	na	na	na	na	na	na	na	na	na	19.2	17.8	15.1	50	64.4	na	na	na	na	na	na	na	na	na	na	na	na	na	na	na	na	na	na	na	na	na	na
Euc_cte MNHN 1922-3	na	na	na	na	na	na	na	na	na	na	na	na	na	na	na	na	16.6	16	na	72.7	na	na	na	na	na	na	na	na	na	na	na	na	na	na	na	na	na	na	na	na	na	na
Euc_cte NMB V.A. 1865	14.9	17.7	18.3	na	na	130.9	51.6	80.7	na	na	na	na	na	na	na	na	na	na	na	na	na	na	na	na	na	na	na	na	na	na	na	na	na	na	na	na	na	na	na	na	na	na
Euc_cte NMB V.A.829	na	na	na	na	na	na	na	na	na	na	na	na	na	na	na	17.8	18.1	17.8	55.8	76.8	na	na	na	73.1	na	na	na	na	na	na	na	na	na	na	na	na	na	na	na	na	na	na
Euc_cte MNHN 1922 3	na	na	na	na	na	na	na	na	na	na	na	na	na	na	na	17	18.9	15.6	54.2	71.1	na	na	na	74.6	na	na	na	na	na	61.7	111.7	na	na	na	na	na	na	na	38.8	58.9	62.7	na
Euc_cte MNHN 17	14.5	19.1	18.7	na	na	129.4	52.4	79.2	47.5	332	160	57.8	9.7	95.6	25.2	20.3	17.7	17.1	54.7	72.4	27.2	63.1	275	69	na	434	23.7	18.7	103.2	50	85.5	249	55.8	na	156.1	186	na	na	na	43.3	48.4	1750
Eup_fur BSPG 1964 XXIV234	na	na	na	na	na	na	na	na	na	na	na	na	na	na	na	na	9.6	8.3	na	33.6	na	na	na	na	na	na	na	na	na	na	na	na	na	na	na	na	na	na	na	na	na	na
Eup_fur BSPG 1962 XII 12	8.5	10.4	10.5	na	na	72	28.6	44.1	na	na	na	na	na	na	na	na	na	na	na	na	na	na	na	na	na	na	na	na	na	na	na	na	na	na	na	na	na	na	na	na	na	na
Eup_fur NMB Sth. 223	8.9	10.6	10.7	na	na	70.8	30	42.8	na	na	83.8	28.3	7	na	13.4	na	na	na	na	na	na	na	na	na	na	na	na	na	na	na	na	na	na	na	na	na	na	na	na	na	na	na
Het_lar MNHN Sa 3399	9.1	10.6	11.3	na	na	75.3	30.9	44	na	na	na	na	na	na	na	10.5	10.6	8.6	29.6	na	na	na	na	na	na	na	na	na	na	na	na	na	na	na	na	na	na	na	58.1	21.6	18.4	119.2
Het_lar SMNS 42853	na	na	na	na	na	na	na	na	na	na	na	na	na	na	na	9.6	9.3	8.1	na	33.9	na	na	na	na	na	na	na	na	na	na	na	na	na	na	na	na	na	na	na	na	na	na
Het_lar SMNS 47707	na	na	na	na	na	na	na	na	na	na	na	na	na	na	na	na	10.5	8.8	na	35.5	na	na	na	na	na	na	na	na	na	na	na	na	na	na	na	na	na	na	na	na	na	na
Het_lar SMNS 47708	na	na	na	na	na	na	na	na	na	na	na	na	na	na	na	9.5	10	8.5	na	34.8	na	na	na	na	na	na	na	na	na	na	na	na	na	na	na	na	na	na	98.2	14.2	13.9	105
Het_lar SMNS 47709	na	na	na	na	na	na	na	na	na	na	na	na	na	na	na	na	na	na	na	na	na	na	na	na	na	na	na	na	na	na	na	na	29	na	na	na	na	na	63.8	13.3	11	193.8
Het_lar 42853 SMNS	na	na	na	na	na	na	na	na	na	na	na	na	na	na	na	na	na	na	na	na	na	na	na	na	na	na	na	na	na	na	na	na	na	na	na	na	na	na	44	15.3	12.2	55.9
Het_lar BSPG 1972 XVI 321	na	na	11.8	na	na	na	na	45.1	na	na	na	na	na	na	na	na	na	na	na	na	na	na	na	na	na	na	na	na	na	na	na	na	na	na	na	na	na	na	na	na	na	na
Het_lar SMNS 43320	na	na	na	na	na	na	na	na	na	na	na	na	na	na	na	10.3	10.6	8.9	na	na	na	na	na	na	na	na	na	na	na	na	na	na	28.6	na	na	na	na	na	62.3	17.1	13.9	98.3
Lag_par BSPG 1959 II 7814	4.7	na	na	na	na	na	na	na	na	na	na	na	na	na	na	na	na	na	na	na	na	na	na	na	na	na	na	na	na	na	na	na	na	na	na	na	na	na	na	na	na	na
Lag_par BSPG 1959 II 3952	6.1	na	na	na	na	na	na	na	na	na	na	na	na	na	na	na	na	na	na	na	na	na	na	na	na	na	na	na	na	na	na	na	na	na	na	na	na	na	na	na	na	na
Lag_par BSPG 1959 II 4305	na	6.4	na	na	na	na	na	na	na	na	na	na	na	na	na	na	na	na	na	na	na	na	na	na	na	na	na	na	na	na	na	na	na	na	na	na	na	na	na	na	na	na
Lag_par BSPG 1959 II 4006	na	6.4	na	na	na	na	na	na	na	na	na	na	na	na	na	na	na	na	na	na	na	na	na	na	na	na	na	na	na	na	na	na	na	na	na	na	na	na	na	na	na	na
Lag_par BSPG 1959 II 4611	na	na	7	na	na	na	na	na	na	na	na	na	na	na	na	na	na	na	na	na	na	na	na	na	na	na	na	na	na	na	na	na	na	na	na	na	na	na	na	na	na	na
Lag_par BSPG 1959 II 3954	na	na	na	na	na	na	na	na	na	na	na	na	na	na	na	6	na	na	na	na	na	na	na	na	na	na	na	na	na	na	na	na	na	na	na	na	na	na	na	na	na	na
Lag_par BSPG 1959 II 4604	na	na	na	na	na	na	na	na	na	na	na	na	na	na	na	5.1	na	na	na	na	na	na	na	na	na	na	na	na	na	na	na	na	na	na	na	na	na	na	na	na	na	na
Lag_par BSPG 1959 II 4012	na	na	na	na	na	na	na	na	na	na	na	na	na	na	na	na	6.1	na	na	na	na	na	na	na	na	na	na	na	na	na	na	na	na	na	na	na	na	na	na	na	na	na
Lag_par BSPG 1959 II 3973	na	na	na	na	na	na	na	na	na	na	na	na	na	na	na	na	6.8	na	na	na	na	na	na	na	na	na	na	na	na	na	na	na	na	na	na	na	na	na	na	na	na	na
Lag_par BSPG 1959 II 5370	na	na	na	na	na	na	na	na	na	na	na	na	na	na	na	na	na	5.4	na	na	na	na	na	na	na	na	na	na	na	na	na	na	na	na	na	na	na	na	na	na	na	na
Lag_par BSPG 1959 II 3953	na	na	na	na	na	na	na	na	na	na	na	na	na	na	na	na	na	5.2	na	na	na	na	na	na	na	na	na	na	na	na	na	na	na	na	na	na	na	na	na	na	na	na
Lag_par BSPG 1959 II 4073	na	na	na	na	na	na	na	na	na	na	na	na	na	na	na	na	na	5	na	na	na	na	na	na	na	na	na	na	na	na	na	na	na	na	na	na	na	na	na	na	na	na
Lig_pra NMB S.O.3027	7.3	9.6	10.7	na	na	68	27.7	41.4	na	na	na	na	na	na	na	na	na	na	na	na	na	na	na	na	na	na	na	na	na	na	na	na	na	na	na	na	na	na	na	na	na	na
Lig_pra NMB S.O.2060	na	na	12.2	na	na	na	na	44.7	na	na	na	na	na	na	na	na	na	na	na	na	na	na	na	na	na	na	na	na	na	na	na	na	na	na	na	na	na	na	na	na	na	na
Meg_gig NHM no ID	16	23.8	24.7	na	na	162.9	62.8	100.7	58.4	403.5	189	54.3	14.4	115.3	26	na	na	na	na	na	na	na	na	na	na	na	na	na	na	na	na	na	na	na	na	na	na	na	na	na	na	na
Meg_gig NHM 28968	na	na	na	na	na	na	na	na	na	na	na	na	na	na	na	na	na	na	na	na	36.3	89	295	78.2	43.8	499	na	na	117.9	80.3	120.7	283	57.2	163.8	166	225	na	na	32.5	81.6	89.6	na
Meg_gig NHM M 2328 mand &	15.9	22	24	na	na	158	61.5	98.1	58	374.2	184.8	57.4	12.3	100.3	29	na	na	na	na	na	na	na	na	na	na	na	na	na	na	na	na	na	na	na	na	na	na	na	na	na	na	na
Meg_gig NHM M 2326 skull	na	na	na	na	na	na	na	na	na	na	na	na	na	na	na	21.6	20.6	20.3	61.4	84.8	35.3	82.5	271.5	82.2	47.2	474.3	35.6	27.6	107.2	71.9	102.5	278.5	57.5	415.3	172.4	225.8	64.3	35.2	na	na	na	na
Meg_gig RGM 117787	na	na	na	na	na	na	na	na	na	na	na	na	na	na	na	21	18.7	18.7	62.3	81.2	37.5	88	251	78.7	41.3	488	26	27.4	116.7	76.7	122.2	261	58	146.3	na	239	na	na	na	na	na	na
Meg_gig RGM 40617	na	na	na	na	na	na	na	na	na	na	na	na	na	na	na	na	na	na	na	na	40.4	81.1	273	72.4	46.4	497	na	na	115.6	81.6	122.6	284	56.5	64	na	24.5	na	na	43.5	74	83.3	na
Meg_gig RGM 40620	na	na	na	na	na	na	na	na	na	na	na	na	na	na	na	20.6	21.6	21.2	62.7	83.4	38	82.8	na	73.1	40.5	na	na	na	na	na	na	na	na	32.9	na	na	na	na	na	na	na	na
Meg_gig RGM 139565	17.1	23.5	26.1	na	na	162	63.3	97.5	na	na	na	na	na	na	na	na	na	na	na	na	na	na	na	na	na	na	na	na	na	na	na	na	na	na	na	na	na	na	na	na	na	na
Meg_gig RGM 369792	16.9	22.4	21.9	na	na	150.3	59.5	93	44.4	357	185	61.3	17.6	98.6	29	na	na	na	na	na	na	na	na	na	na	na	na	na	na	na	na	na	na	na	na	na	na	na	na	na	na	na
Meg_gig BSPG 1956 I 494	16.4	19.7	24.3	na	na	160	60.7	103.4	54.8	412	201	60.2	10.8	118.9	30.3	19.9	19.6	17.9	60	85.6	34.3	90.3	276	87.1	45.8	482	30.8	21	113.5	74.3	na	281	57.4	193.6	188	249.5	70.2	43.8	52.9	73.7	90.8	1670
Met_par MNHN AC 5045	na	na	na	na	na	na	na	na	na	na	na	na	na	na	na	15.6	14.4	14.1	46.1	62.3	na	na	na	na	na	na	na	na	na	na	na	na	na	na	na	na	na	na	na	na	na	na
Met_rhe RGM 96655	na	na	na	na	na	na	na	na	na	na	na	na	na	na	na	13.9	13.6	11.3	37.6	48.1	na	na	na	na	na	na	na	na	na	na	na	na	na	na	na	na	na	na	na	na	na	na
Met_ rhe RGM 85554	na	na	na	na	na	na	na	na	na	na	na	na	na	na	na	na	na	na	na	na	na	na	na	na	na	na	na	na	na	39.1	60.8	na	na	na	na	na	na	na	na	na	na	na
Met_ rhe RGM 93199A	na	na	na	na	na	na	na	na	na	na	na	na	na	na	na	na	na	na	na	na	na	na	na	na	na	na	na	na	na	na	na	na	na	na	na	na	na	na	45.1	23.5	25.7	395
Met_ rhe NCB 36979	9.8	12.8	14.7	na	na	na	36.9	na	na	213.5	na	na	6.6	55.7	na	na	na	na	na	na	na	na	na	na	na	na	na	na	na	na	na	na	na	na	na	na	na	na	na	na	na	na
Met_ rhe NCB 28145	9.1	12.7	13.9	na	na	88.6	35.7	52.8	na	na	na	na	na	na	na	na	na	na	na	na	na	na	na	na	na	na	na	na	na	na	na	na	na	na	na	na	na	na	na	na	na	na
Met_ rhe NCB 86968	10.2	14.4	13.8	na	na	90.2	36.5	54.4	na	na	106	na	10.4	na	16.9	12.4	11.8	10.8	36.4	48.3	na	na	na	na	na	na	na	na	na	na	na	na	na	na	na	na	na	na	42.3	23	24.8	408
Mun_mun RGM 1457 54	na	na	na	na	na	na	na	na	na	na	na	na	na	na	na	9.5	9.3	8.5	27.1	na	na	na	na	na	na	na	na	na	na	na	na	na	na	na	na	na	na	na	na	na	na	na
Mun_mun RGM 10044 2	7.7	8.9	9.5	na	na	64.7	26	38.1	na	na	na	na	na	na	na	na	na	na	na	na	na	na	na	na	na	na	na	na	na	na	na	na	na	na	na	na	na	na	na	na	na	na
Odo NHM 18699	na	na	na	na	na	na	na	na	na	na	na	na	na	na	na	na	na	na	na	na	na	na	na	na	na	na	12.1	10.5	48.4	20.2	35.2	na	23.9	na	na	48.7	na	na	na	na	na	na
Odo NHM M80348	9.1	11.8	12.4	na	na	82	33	49.5	22.5	192.5	100.1	27	8.8	60.5	17.5	na	na	na	na	na	na	na	na	na	na	na	na	na	na	na	na	na	na	na	na	na	na	na	na	na	na	na
Odo NHM 18705	na	na	na	na	na	na	na	na	na	na	na	na	na	na	na	na	na	na	na	na	na	na	na	na	na	na	na	na	na	26	39	na	na	na	na	na	na	na	na	na	na	na
Odo NHM 18704	6.3	8.7	9.6	na	na	59.1	24.7	36	na	na	na	na	na	na	na	na	na	na	na	na	na	na	na	na	na	na	na	na	na	na	na	na	na	na	na	na	na	na	na	na	na	na
Odo NHM 18703	7.2	8.5	8.6	na	na	33.8	24.8	32.9	na	na	na	na	na	na	na	na	na	na	na	na	na	na	na	na	na	na	na	na	na	na	na	na	na	na	na	na	na	na	na	na	na	na
Odo NHM 18702	7.2	8.2	9.4	na	na	59.9	25.2	36.1	na	na	na	na	na	33	na	na	na	na	na	na	na	na	na	na	na	na	na	na	na	na	na	na	na	na	na	na	na	na	na	na	na	na
Odo NHM 18701	na	na	na	na	na	na	na	na	na	na	na	na	na	na	na	na	na	na	na	na	na	na	na	na	na	na	12.9	10.9	54.9	25.5	40.8	na	na	na	na	60.4	na	na	na	na	na	na
Odo_vir BSPG 2012 I 77	na	na	na	na	na	na	na	na	na	na	na	na	na	na	na	12.8	10.9	10.2	35.2	44.3	17.9	41.9	na	47.4	30.7	[229]	17.1	13.8	75.5	35.6	55.9	na	41.3	1140	na	112.4	34.8	18.8	na	na	na	na
Pal_his MNCN 39207	na	na	10.5	na	na	na	na	42.6	na	na	na	na	na	na	na	na	na	na	na	na	na	na	na	na	na	na	na	na	na	na	na	na	na	na	na	na	na	na	na	na	na	na
Pli_mat MNCN 62134	9.2	9.9	10.3	na	na	na	29	na	na	na	na	na	na	na	na	na	na	na	na	na	na	na	na	na	na	na	na	na	na	na	na	na	na	na	na	na	na	na	na	na	na	na
Cer_etu NHM M4479	na	na	na	na	na	na	na	na	na	na	na	na	na	na	na	12.3	12.1	10.9	31.3	46.1	na	na	na	na	na	na	na	na	na	na	na	na	na	na	na	na	na	na	na	na	na	na
Pra_per MNHN PET 304	na	na	na	na	na	na	na	na	na	na	na	na	na	na	na	na	17	14.9	na	65.6	na	na	na	na	na	na	na	na	na	na	na	na	na	na	na	na	na	na	na	na	na	na
Pra_per MNHN PET 302	na	na	na	na	na	na	na	na	na	na	na	na	na	na	na	na	17.7	14.7	na	64.8	na	na	na	na	na	na	na	na	na	na	na	na	na	na	na	na	na	na	na	na	na	na
Pra_per MNHN PET 303	na	na	na	na	na	na	na	na	na	na	na	na	na	na	na	na	16	15.2	na	67.2	na	na	na	na	na	na	na	na	na	na	na	na	na	na	na	na	na	na	na	na	na	na
Pra_per MNHN PET 410	na	na	na	na	na	na	na	na	na	na	na	na	na	na	na	17.5	16.3	13.9	49.4	59.3	na	na	na	na	na	na	na	na	na	na	na	na	na	na	na	na	na	na	na	na	na	na
Pra_per NMB Prr. 357	na	na	na	na	na	na	na	na	na	na	na	na	na	na	na	18.6	18.2	15.1	54.9	66.1	na	na	na	na	na	na	na	na	na	na	na	na	na	na	na	na	na	na	na	na	na	na
Pra_per NMB Prr. 355	12.6	17.2	17.9	na	na	119.8	45.9	76.7	na	na	na	na	na	na	na	na	na	na	na	na	na	na	na	na	na	na	na	na	na	na	na	na	na	na	na	na	na	na	na	na	na	na
Pra_per MNHN PET 266	na	na	na	na	na	na	na	na	na	na	na	na	na	na	na	17.4	16.6	15.3	49.2	60.9	na	na	na	na	na	na	na	na	na	na	na	na	na	na	na	na	na	na	na	na	na	na
Pra_per MNHN PET 265	na	na	na	na	na	na	na	na	na	na	na	na	na	na	na	18.3	16.7	15.2	51.9	66.6	na	na	na	na	na	na	na	na	na	na	na	na	na	na	na	na	na	na	na	na	na	na
Pra_per MNHN 138	na	na	na	na	na	na	na	na	na	na	na	na	na	na	na	19.9	17.9	16.4	56	70.1	na	na	na	na	na	na	na	na	na	na	na	na	na	na	na	na	na	na	na	na	na	na
Pro_cus MNHN PET 800	7.8	9.7	10.7	na	na	73.1	28.9	44.3	na	na	na	na	na	na	na	na	na	na	na	na	na	na	na	na	na	na	na	na	na	na	na	na	na	na	na	na	na	na	na	na	na	na
Pro_cus MNHN PET 793	na	10.1	10.9	na	na	70.5	29.4	41.2	na	na	na	na	na	na	na	na	na	na	na	na	na	na	na	na	na	na	na	na	na	na	na	na	na	na	na	na	na	na	na	na	na	na
Pro_cus MNHN PETT 799	7.2	10.1	10.3	na	na	67.5	26.8	41.6	na	na	na	na	na	na	na	na	na	na	na	na	na	na	na	na	na	na	na	na	na	na	na	na	na	na	na	na	na	na	na	na	na	na
Pro_cus MNHN no ID	na	na	na	na	na	na	na	na	na	na	na	na	na	na	na	na	na	na	na	na	na	na	na	na	na	na	na	na	67.8	30.4	34.9	na	na	na	na	na	na	na	38.4	20.2	20.7	na
Pro_pra BSPG 1937 II 15153	na	na	na	na	na	na	na	na	na	na	na	na	na	na	na	na	na	6.3	na	na	na	na	na	na	na	na	na	na	na	na	na	na	na	na	na	na	na	na	na	na	na	na
Pro_pra BSPG 1937 II 12232	na	na	na	na	na	na	na	na	na	na	na	na	na	na	na	8.5	7.9	6.5	na	na	na	na	na	na	na	na	na	na	na	na	na	na	na	na	na	na	na	na	na	na	na	na
Pro_pra BSPG 1937 II 12236	na	na	na	na	na	na	na	na	na	na	na	na	na	na	na	na	na	7.5	na	na	na	na	na	na	na	na	na	na	na	na	na	na	na	na	na	na	na	na	na	na	na	na
Pro_pra BSPG 1937 II 12234	na	na	na	na	na	na	na	na	na	na	na	na	na	na	na	na	na	7.3	na	na	na	na	na	na	na	na	na	na	na	na	na	na	na	na	na	na	na	na	na	na	na	na
Pro_pra BSPG 1937 II 12022	na	na	8.6	na	na	na	na	32.7	na	na	na	na	na	na	na	na	na	na	na	na	na	na	na	na	na	na	na	na	na	na	na	na	na	na	na	na	na	na	na	na	na	na
Pro_pra BSPG 1937 II 12001	na	na	9.1	na	na	na	na	33.8	na	na	na	na	na	na	na	na	na	na	na	na	na	na	na	na	na	na	na	na	na	na	na	na	na	na	na	na	na	na	na	na	na	na
Pro_pra BSPG 1937 II 12008	na	7.7	8.6	na	na	na	na	33.5	na	na	na	na	na	na	na	na	na	na	na	na	na	na	na	na	na	na	na	na	na	na	na	na	na	na	na	na	na	na	na	na	na	na
Pro_pra BSPG 1937 II 12073	6.1	7.9	8.4	na	na	na	22	na	na	na	na	na	na	na	na	na	na	na	na	na	na	na	na	na	na	na	na	na	na	na	na	na	na	na	na	na	na	na	na	na	na	na
Pro_pra BSPG 1937 II 12074	7.6	8.6	9.2	na	na	na	24.9	na	na	na	na	na	na	na	na	na	na	na	na	na	na	na	na	na	na	na	na	na	na	na	na	na	na	na	na	na	na	na	na	na	na	na
Pro_pra BSPG 1937 II 12018	na	8.3	9.1	na	na	na	na	35.8	na	na	na	na	na	na	na	na	na	na	na	na	na	na	na	na	na	na	na	na	na	na	na	na	na	na	na	na	na	na	na	na	na	na
Pro_dic MNHN Or 98	7.2	9.1	9.8	na	na	64	25.1	39.7	na	na	na	na	na	na	na	na	na	na	na	na	na	na	na	na	na	na	na	na	na	na	na	na	na	na	na	na	na	na	na	na	na	na
Pro_dic MNHN FP 830	8.2	9.5	9.9	na	na	na	26.9	na	na	na	na	na	na	na	na	na	na	na	na	na	na	na	na	na	na	na	na	na	na	na	na	na	na	na	na	na	na	na	na	na	na	na
Pro_dic MNHN FP 262	7.5	9.3	9.5	na	na	62.6	26.8	36	na	na	na	na	na	na	na	na	na	na	na	na	na	na	na	na	na	na	na	na	na	na	na	na	na	na	na	na	na	na	na	na	na	na
Pro_dic MNHN Ar 3425	na	10.3	10.1	na	na	69	30.1	39.6	na	na	na	na	na	25.8	na	na	na	na	na	na	na	na	na	na	na	na	na	na	na	na	na	na	na	na	na	na	na	na	na	na	na	na
Pro_dic MNHN Ar 3433	na	na	10.6	na	na	na	na	39.3	na	na	na	na	na	na	na	na	na	na	na	na	na	na	na	na	na	na	na	na	na	na	na	na	na	na	na	na	na	na	na	na	na	na
Pro_dic MNHN Ar 3434	na	10	9.9	na	na	68.4	28.9	39.9	na	na	na	na	na	na	na	na	na	na	na	na	na	na	na	na	na	na	na	na	na	na	na	na	na	na	na	na	na	na	na	na	na	na
Pro_dic MNHN FP 943	na	na	na	na	na	na	na	na	na	na	na	na	na	na	na	na	na	na	na	7.6	na	na	na	na	na	na	na	na	na	na	na	na	na	na	na	na	na	na	na	na	na	na
Pro_dic BSPG 1979 XV 555	8.2	10.2	11.4	na	na	69.7	29.2	42.1	22.8	171	87.4	29.6	7.5	50.5	12.4	9.9	10.2	9.4	29.8	36.7	19.6	35.6	121.1	34.8	na	206	13	10	60	26	45	113.9	29.2	na	82.8	96.3	32.3	na	88.1	20.4	16.3	174.9
Rus_ken RGM 1969	na	na	na	na	na	na	na	na	na	na	na	na	na	na	na	na	na	na	na	na	na	na	na	na	na	na	na	na	na	na	na	na	na	na	na	na	na	na	62.5	36.2	32.8	na
Rus_ken RGM 16926	na	na	na	na	na	na	na	na	na	na	na	na	na	na	na	11.7	12	11.3	36.5	59.7	na	na	na	na	na	na	na	na	na	na	na	na	na	na	na	na	na	na	na	na	na	na
Dre_fei NMB M.A. 7954	8.6	11	11.4	na	na	73.3	31.3	44.1	na	na	na	na	na	na	na	na	na	na	na	na	na	na	na	na	na	na	na	na	na	na	na	na	na	na	na	na	na	na	na	na	na	na
Dre_fei NMB St.G 600	na	na	na	na	na	na	na	na	na	na	na	na	na	na	na	9	9.8	8.3	25.5	29.8	na	na	na	24.9	11.4	na	na	na	na	na	na	na	na	na	na	na	na	na	na	na	na	na
Dre_fei NMB St.G 548	na	na	na	na	na	na	na	na	na	na	na	na	na	na	na	na	na	na	na	na	na	na	na	na	na	na	12	10.9	52.1	24.8	39.1	na	27.2	na	na	na	na	na	na	na	na	na
Hyp_cal BSPG 1985 I 63	na	3.2	4.3	na	na	29.2	9.6	20.4	na	na	38.2	6.2	5.5	na	6.8	4.1	4.8	4.3	13.4	19	na	14.8	na	11.9	na	na	9.3	5	30.9	21.4	26.8	na	18.4	na	na	47.6	na	na	na	na	na	na
Hye_aqu NMB 2692	8.4	9.9	8.6	15.6	19.3	57.6	26.5	32.4	18.1	109.3	49.4	10.5	7.5	16.4	9.7	na	8.8	6.7	24.3	26.7	20.5	21.2	85.4	23.4	12	136	19.4	12.1	42.7	25.8	39.1	63	26.3	24.5	43.8	65.4	15.6	18.5	na	na	na	na
Oka_joh NMB 10817	14.4	18.9	22.8	35.7	39.9	137.7	54.1	81.3	na	na	na	na	na	na	na	18.1	19.3	19.1	56.1	71.6	na	na	na	na	na	na	na	na	na	na	na	na	na	na	na	na	na	na	na	na	na	na
Oka_joh NMB 10917	10.9	17.5	na	30.2	36.8	125.4	na	na	88.4	391	173.5	38.2	23.1	151.8	30.8	15.6	na	16.3	51.4	64	9.5	73.9	269.5	77.7	37.5	468.5	34	17.1	90.1	71.5	108.1	251	48	998	149.1	182	38.7	47.8	na	na	na	na
Mos_mos UMZC H.15315	3.8	5.6	6.4	13.6	13.8	43.5	15.7	27.7	16.3	107.3	46.9	19.4	3.4	31.7	9.2	5	5.8	5.4	16.8	24.3	12.8	25.9	76	28.1	14.9	135.5	10.7	7.8	45.3	25.4	36.1	68.1	24.3	33.8	45.3	62.9	14	18.4	na	na	na	na
Bos_tra UMZC H.24741	13.8	17.1	16.8	na	na	124	46.7	78.1	54.1	357	178.5	46.2	10.8	112.5	22.9	12.6	15.4	16	43.8	72.2	19.9	57.3	276	64.6	28.3	43.9	31.8	20	80.7	62.9	91.1	278	52.1	na	157.1	146.3	66.9	36.2	na	na	na	na
Tra_scr UMZC H 24922	8.9	11.4	11.8	22.9	32.2	76.5	30.9	45.9	32.2	182	87.5	29.8	8.3	51.8	11.2	11.5	10.9	9.7	32.4	42.2	11.7	37.4	133.2	41	16.7	252.5	34.7	16.5	73.7	44.2	60.3	129.1	40.3	245.7	92.5	99	45.6	31.6	na	na	na	na
Ant_ame UMZC H.20541	7.4	10.8	10.7	na	na	76.4	28.4	49.9	30	204	132.9	33.9	6.5	70	9.8	7.2	8.4	8.9	24.9	43	14.9	46	169	49.8	30.2	269.5	25.1	11.9	73.6	37.1	59.8	189	43.2	510.1	104.3	135.3	47.2	18.6	na	na	na	na
