# Supplementary material for: The systematics of the Cervidae: a total evidence approach
Source: PeerJ. 2020 Feb 18;8:e8114. doi: 10.7717/peerj.8114 (PMC7034380; doi:10.7717/peerj.8114)
Supplement: Supplemental Information 4 [file peerj-08-8114-s004.nex]

[Supplementary Information Heckeberg (2019) – The systematics of the Cervidae: a total evidence approach – PeerJ]

#NEXUS

Begin DATA;
	Dimensions ntax=87 nchar=19017;
	Format datatype=Mixed (DNA: 1-18849, Standard: 18850-19017) gap=- missing=? INTERLEAVE; [for MrBayes]
	Format datatype = DNA SYMBOLS = "0 1 2 3 4 5" gap = - missing = ? INTERLEAVE; [for PAUP]
	Matrix
	
	[complete mtgenome 46 taxa 14904 chars]
	[                                            1         11        21        31        41        51        61        71        81        91        101       111       121       131       141       151       161       171       181       191       201       211       221       231       241       251       261       271       281       291       301       311       321       331       341       351       361       371       381       391       401       411       421       431       441       451       461       471       481       491       501       511       521       531       541       551       561       571       581       591       601       611       621       631       641       651       661       671       681       691       701       711       721       731       741       751       761       771       781       791       801       811       821       831       841       851       861       871       881       891       901       911       921       931       941       951       961       971       981       991       1001      1011      1021      1031      1041      1051      1061      1071      1081      1091      1101      1111      1121      1131      1141      1151      1161      1171      1181      1191      1201      1211      1221      1231      1241      1251      1261      1271      1281      1291      1301      1311      1321      1331      1341      1351      1361      1371      1381      1391      1401      1411      1421      1431      1441      1451      1461      1471      1481      1491      1501      1511      1521      1531      1541      1551      1561      1571      1581      1591      1601      1611      1621      1631      1641      1651      1661      1671      1681      1691      1701      1711      1721      1731      1741      1751      1761      1771      1781      1791      1801      1811      1821      1831      1841      1851      1861      1871      1881      1891      1901      1911      1921      1931      1941      1951      1961      1971      1981      1991      2001      2011      2021      2031      2041      2051      2061      2071      2081      2091      2101      2111      2121      2131      2141      2151      2161      2171      2181      2191      2201      2211      2221      2231      2241      2251      2261      2271      2281      2291      2301      2311      2321      2331      2341      2351      2361      2371      2381      2391      2401      2411      2421      2431      2441      2451      2461      2471      2481      2491      2501      2511      2521      2531      2541      2551      2561      2571      2581      2591      2601      2611      2621      2631      2641      2651      2661      2671      2681      2691      2701      2711      2721      2731      2741      2751      2761      2771      2781      2791      2801      2811      2821      2831      2841      2851      2861      2871      2881      2891      2901      2911      2921      2931      2941      2951      2961      2971      2981      2991      3001      3011      3021      3031      3041      3051      3061      3071      3081      3091      3101      3111      3121      3131      3141      3151      3161      3171      3181      3191      3201      3211      3221      3231      3241      3251      3261      3271      3281      3291      3301      3311      3321      3331      3341      3351      3361      3371      3381      3391      3401      3411      3421      3431      3441      3451      3461      3471      3481      3491      3501      3511      3521      3531      3541      3551      3561      3571      3581      3591      3601      3611      3621      3631      3641      3651      3661      3671      3681      3691      3701      3711      3721      3731      3741      3751      3761      3771      3781      3791      3801      3811      3821      3831      3841      3851      3861      3871      3881      3891      3901      3911      3921      3931      3941      3951      3961      3971      3981      3991      4001      4011      4021      4031      4041      4051      4061      4071      4081      4091      4101      4111      4121      4131      4141      4151      4161      4171      4181      4191      4201      4211      4221      4231      4241      4251      4261      4271      4281      4291      4301      4311      4321      4331      4341      4351      4361      4371      4381      4391      4401      4411      4421      4431      4441      4451      4461      4471      4481      4491      4501      4511      4521      4531      4541      4551      4561      4571      4581      4591      4601      4611      4621      4631      4641      4651      4661      4671      4681      4691      4701      4711      4721      4731      4741      4751      4761      4771      4781      4791      4801      4811      4821      4831      4841      4851      4861      4871      4881      4891      4901      4911      4921      4931      4941      4951      4961      4971      4981      4991      5001      5011      5021      5031      5041      5051      5061      5071      5081      5091      5101      5111      5121      5131      5141      5151      5161      5171      5181      5191      5201      5211      5221      5231      5241      5251      5261      5271      5281      5291      5301      5311      5321      5331      5341      5351      5361      5371      5381      5391      5401      5411      5421      5431      5441      5451      5461      5471      5481      5491      5501      5511      5521      5531      5541      5551      5561      5571      5581      5591      5601      5611      5621      5631      5641      5651      5661      5671      5681      5691      5701      5711      5721      5731      5741      5751      5761      5771      5781      5791      5801      5811      5821      5831      5841      5851      5861      5871      5881      5891      5901      5911      5921      5931      5941      5951      5961      5971      5981      5991      6001      6011      6021      6031      6041      6051      6061      6071      6081      6091      6101      6111      6121      6131      6141      6151      6161      6171      6181      6191      6201      6211      6221      6231      6241      6251      6261      6271      6281      6291      6301      6311      6321      6331      6341      6351      6361      6371      6381      6391      6401      6411      6421      6431      6441      6451      6461      6471      6481      6491      6501      6511      6521      6531      6541      6551      6561      6571      6581      6591      6601      6611      6621      6631      6641      6651      6661      6671      6681      6691      6701      6711      6721      6731      6741      6751      6761      6771      6781      6791      6801      6811      6821      6831      6841      6851      6861      6871      6881      6891      6901      6911      6921      6931      6941      6951      6961      6971      6981      6991      7001      7011      7021      7031      7041      7051      7061      7071      7081      7091      7101      7111      7121      7131      7141      7151      7161      7171      7181      7191      7201      7211      7221      7231      7241      7251      7261      7271      7281      7291      7301      7311      7321      7331      7341      7351      7361      7371      7381      7391      7401      7411      7421      7431      7441      7451      7461      7471      7481      7491      7501      7511      7521      7531      7541      7551      7561      7571      7581      7591      7601      7611      7621      7631      7641      7651      7661      7671      7681      7691      7701      7711      7721      7731      7741      7751      7761      7771      7781      7791      7801      7811      7821      7831      7841      7851      7861      7871      7881      7891      7901      7911      7921      7931      7941      7951      7961      7971      7981      7991      8001      8011      8021      8031      8041      8051      8061      8071      8081      8091      8101      8111      8121      8131      8141      8151      8161      8171      8181      8191      8201      8211      8221      8231      8241      8251      8261      8271      8281      8291      8301      8311      8321      8331      8341      8351      8361      8371      8381      8391      8401      8411      8421      8431      8441      8451      8461      8471      8481      8491      8501      8511      8521      8531      8541      8551      8561      8571      8581      8591      8601      8611      8621      8631      8641      8651      8661      8671      8681      8691      8701      8711      8721      8731      8741      8751      8761      8771      8781      8791      8801      8811      8821      8831      8841      8851      8861      8871      8881      8891      8901      8911      8921      8931      8941      8951      8961      8971      8981      8991      9001      9011      9021      9031      9041      9051      9061      9071      9081      9091      9101      9111      9121      9131      9141      9151      9161      9171      9181      9191      9201      9211      9221      9231      9241      9251      9261      9271      9281      9291      9301      9311      9321      9331      9341      9351      9361      9371      9381      9391      9401      9411      9421      9431      9441      9451      9461      9471      9481      9491      9501      9511      9521      9531      9541      9551      9561      9571      9581      9591      9601      9611      9621      9631      9641      9651      9661      9671      9681      9691      9701      9711      9721      9731      9741      9751      9761      9771      9781      9791      9801      9811      9821      9831      9841      9851      9861      9871      9881      9891      9901      9911      9921      9931      9941      9951      9961      9971      9981      9991      10001     10011     10021     10031     10041     10051     10061     10071     10081     10091     10101     10111     10121     10131     10141     10151     10161     10171     10181     10191     10201     10211     10221     10231     10241     10251     10261     10271     10281     10291     10301     10311     10321     10331     10341     10351     10361     10371     10381     10391     10401     10411     10421     10431     10441     10451     10461     10471     10481     10491     10501     10511     10521     10531     10541     10551     10561     10571     10581     10591     10601     10611     10621     10631     10641     10651     10661     10671     10681     10691     10701     10711     10721     10731     10741     10751     10761     10771     10781     10791     10801     10811     10821     10831     10841     10851     10861     10871     10881     10891     10901     10911     10921     10931     10941     10951     10961     10971     10981     10991     11001     11011     11021     11031     11041     11051     11061     11071     11081     11091     11101     11111     11121     11131     11141     11151     11161     11171     11181     11191     11201     11211     11221     11231     11241     11251     11261     11271     11281     11291     11301     11311     11321     11331     11341     11351     11361     11371     11381     11391     11401     11411     11421     11431     11441     11451     11461     11471     11481     11491     11501     11511     11521     11531     11541     11551     11561     11571     11581     11591     11601     11611     11621     11631     11641     11651     11661     11671     11681     11691     11701     11711     11721     11731     11741     11751     11761     11771     11781     11791     11801     11811     11821     11831     11841     11851     11861     11871     11881     11891     11901     11911     11921     11931     11941     11951     11961     11971     11981     11991     12001     12011     12021     12031     12041     12051     12061     12071     12081     12091     12101     12111     12121     12131     12141     12151     12161     12171     12181     12191     12201     12211     12221     12231     12241     12251     12261     12271     12281     12291     12301     12311     12321     12331     12341     12351     12361     12371     12381     12391     12401     12411     12421     12431     12441     12451     12461     12471     12481     12491     12501     12511     12521     12531     12541     12551     12561     12571     12581     12591     12601     12611     12621     12631     12641     12651     12661     12671     12681     12691     12701     12711     12721     12731     12741     12751     12761     12771     12781     12791     12801     12811     12821     12831     12841     12851     12861     12871     12881     12891     12901     12911     12921     12931     12941     12951     12961     12971     12981     12991     13001     13011     13021     13031     13041     13051     13061     13071     13081     13091     13101     13111     13121     13131     13141     13151     13161     13171     13181     13191     13201     13211     13221     13231     13241     13251     13261     13271     13281     13291     13301     13311     13321     13331     13341     13351     13361     13371     13381     13391     13401     13411     13421     13431     13441     13451     13461     13471     13481     13491     13501     13511     13521     13531     13541     13551     13561     13571     13581     13591     13601     13611     13621     13631     13641     13651     13661     13671     13681     13691     13701     13711     13721     13731     13741     13751     13761     13771     13781     13791     13801     13811     13821     13831     13841     13851     13861     13871     13881     13891     13901     13911     13921     13931     13941     13951     13961     13971     13981     13991     14001     14011     14021     14031     14041     14051     14061     14071     14081     14091     14101     14111     14121     14131     14141     14151     14161     14171     14181     14191     14201     14211     14221     14231     14241     14251     14261     14271     14281     14291     14301     14311     14321     14331     14341     14351     14361     14371     14381     14391     14401     14411     14421     14431     14441     14451     14461     14471     14481     14491     14501     14511     14521     14531     14541     14551     14561     14571     14581     14591     14601     14611     14621     14631     14641     14651     14661     14671     14681     14691     14701     14711     14721     14731     14741     14751     14761     14771     14781     14791     14801     14811     14821     14831     14841     14851     14861     14871     14881     14891     14901    ]
	[                                            |         |         |         |         |         |         |         |         |         |         |         |         |         |         |         |         |         |         |         |         |         |         |         |         |         |         |         |         |         |         |         |         |         |         |         |         |         |         |         |         |         |         |         |         |         |         |         |         |         |         |         |         |         |         |         |         |         |         |         |         |         |         |         |         |         |         |         |         |         |         |         |         |         |         |         |         |         |         |         |         |         |         |         |         |         |         |         |         |         |         |         |         |         |         |         |         |         |         |         |         |         |         |         |         |         |         |         |         |         |         |         |         |         |         |         |         |         |         |         |         |         |         |         |         |         |         |         |         |         |         |         |         |         |         |         |         |         |         |         |         |         |         |         |         |         |         |         |         |         |         |         |         |         |         |         |         |         |         |         |         |         |         |         |         |         |         |         |         |         |         |         |         |         |         |         |         |         |         |         |         |         |         |         |         |         |         |         |         |         |         |         |         |         |         |         |         |         |         |         |         |         |         |         |         |         |         |         |         |         |         |         |         |         |         |         |         |         |         |         |         |         |         |         |         |         |         |         |         |         |         |         |         |         |         |         |         |         |         |         |         |         |         |         |         |         |         |         |         |         |         |         |         |         |         |         |         |         |         |         |         |         |         |         |         |         |         |         |         |         |         |         |         |         |         |         |         |         |         |         |         |         |         |         |         |         |         |         |         |         |         |         |         |         |         |         |         |         |         |         |         |         |         |         |         |         |         |         |         |         |         |         |         |         |         |         |         |         |         |         |         |         |         |         |         |         |         |         |         |         |         |         |         |         |         |         |         |         |         |         |         |         |         |         |         |         |         |         |         |         |         |         |         |         |         |         |         |         |         |         |         |         |         |         |         |         |         |         |         |         |         |         |         |         |         |         |         |         |         |         |         |         |         |         |         |         |         |         |         |         |         |         |         |         |         |         |         |         |         |         |         |         |         |         |         |         |         |         |         |         |         |         |         |         |         |         |         |         |         |         |         |         |         |         |         |         |         |         |         |         |         |         |         |         |         |         |         |         |         |         |         |         |         |         |         |         |         |         |         |         |         |         |         |         |         |         |         |         |         |         |         |         |         |         |         |         |         |         |         |         |         |         |         |         |         |         |         |         |         |         |         |         |         |         |         |         |         |         |         |         |         |         |         |         |         |         |         |         |         |         |         |         |         |         |         |         |         |         |         |         |         |         |         |         |         |         |         |         |         |         |         |         |         |         |         |         |         |         |         |         |         |         |         |         |         |         |         |         |         |         |         |         |         |         |         |         |         |         |         |         |         |         |         |         |         |         |         |         |         |         |         |         |         |         |         |         |         |         |         |         |         |         |         |         |         |         |         |         |         |         |         |         |         |         |         |         |         |         |         |         |         |         |         |         |         |         |         |         |         |         |         |         |         |         |         |         |         |         |         |         |         |         |         |         |         |         |         |         |         |         |         |         |         |         |         |         |         |         |         |         |         |         |         |         |         |         |         |         |         |         |         |         |         |         |         |         |         |         |         |         |         |         |         |         |         |         |         |         |         |         |         |         |         |         |         |         |         |         |         |         |         |         |         |         |         |         |         |         |         |         |         |         |         |         |         |         |         |         |         |         |         |         |         |         |         |         |         |         |         |         |         |         |         |         |         |         |         |         |         |         |         |         |         |         |         |         |         |         |         |         |         |         |         |         |         |         |         |         |         |         |         |         |         |         |         |         |         |         |         |         |         |         |         |         |         |         |         |         |         |         |         |         |         |         |         |         |         |         |         |         |         |         |         |         |         |         |         |         |         |         |         |         |         |         |         |         |         |         |         |         |         |         |         |         |         |         |         |         |         |         |         |         |         |         |         |         |         |         |         |         |         |         |         |         |         |         |         |         |         |         |         |         |         |         |         |         |         |         |         |         |         |         |         |         |         |         |         |         |         |         |         |         |         |         |         |         |         |         |         |         |         |         |         |         |         |         |         |         |         |         |         |         |         |         |         |         |         |         |         |         |         |         |         |         |         |         |         |         |         |         |         |         |         |         |         |         |         |         |         |         |         |         |         |         |         |         |         |         |         |         |         |         |         |         |         |         |         |         |         |         |         |         |         |         |         |         |         |         |         |         |         |         |         |         |         |         |         |         |         |         |         |         |         |         |         |         |         |         |         |         |         |         |         |         |         |         |         |         |         |         |         |         |         |         |         |         |         |         |         |         |         |         |         |         |         |         |         |         |         |         |         |         |         |         |         |         |         |         |         |         |         |         |         |         |         |         |         |         |         |         |         |         |         |         |         |         |         |         |         |         |         |         |         |         |         |         |         |         |         |         |         |         |         |         |         |         |         |         |         |         |         |         |         |         |         |         |         |         |         |         |         |         |         |         |         |         |         |         |         |         |         |         |         |         |         |         |         |         |         |         |         |         |         |         |         |         |         |         |         |         |         |         |         |         |         |         |         |         |         |         |         |         |         |         |         |         |         |         |         |         |         |         |         |         |         |         |         |         |         |         |         |         |         |         |         |         |         |         |         |         |         |         |         |         |         |         |         |         |         |         |         |         |         |         |         |         |         |         |         |         |         |         |         |         |         |         |         |         |         |         |         |         |         |         |         |         |         |         |         |         |         |         |         |         |         |         |         |         |         |         |         |         |         |         |         |         |         |         |         |         |         |         |         |         |         |         |         |         |         |         |         |         |         |         |         |         |         |         |         |         |         |         |         |         |         |         |         |         |         |         |         |         |         |         |         |         |         |         |         |         |         |         |         |         |         |         |         |         |         |         |         |         |         |         |         |         |         |         |         |         |         |         |         |         |         |         |         |         |         |         |         |         |         |         |         |         |         |         |         |         |         |         |         |         |         |         |         |         |         |         |         |         |         |         |         |         |         |         |         |         |         |         |         |         |         |         |         |         |         |         |         |         |         |         |         |         |         |         |         |         |         |         |         |         |         |         |         |         |         |         |         |         |         |         |         |         |         |         |         |         |         |         |         |         |         |         |         |         |         |         |         |         |         |         |         |         |         |         |         |         |         |         |         |         |         |         |         |         |         |         |         |         |         |         |         |         |         |         |         |         |         |         |         |         |         |         |         |         |         |         |         |         |         |         |         |         |         |         |         |         |         |         |         |         |         |         |         |         |         |         |         |         |         |         |         |         |         |         |         |         |         |         |         |         |         |         |         |         |         |         |         |         |         |         |         |         |         |         |         |         |         |         |         |         |         |         |         |         |         |         |         |         |         |         |         |         |         |         |         |         |         |         |         |         |         |         |         |         |         |         |         |         |         |         |         |         |         |         |         |         |         |         |         |         |         |         |         |         |         |         |         |         |         |         |         |         |         |         |         |         |         |         |         |         |         |         |         |         |         |         |         |         |         |         |         |         |         |         |         |         |         |         |         |         |         |         |         |         |         |         |         |         |         |         |         |         |         |         |         |         |         |    ]
	Alces_alces                                GTTAATGTAGCTTAAAAAGCAAGGCACTGAAAATGCCTAGATGAGCTCCATAAACACATAGGTTTGGTCCCAGCCTTCCCATTAATTCTTGATAGACTTACACATGCAAGCATCCACATCCCAGTGAA-AATGCCCTCCAAGTTAGGAGCTGGTATCAAGCACACGTAGCTCATGACACCTTGCTTAGCCACACCCCCACGGGAGACAGCAGTGATAAAAATTAAGCCATAAACGAAAGTTTGACTAAGTCATATTAGGGTTGGTAAATCTCGTGCCAGCCACCGCGGTCATACGATTAACCCAAATTAATAGGCATACGGCGTAAAACGTGTTAAAGAATAAAGTTAAATTTCAATTAAACTGTAAAAAGTCATAATTAAAATAAATAACGAAAGTAACTTTAACACGATAGCTAAGACCCAAACTGGGATTAGATACCCCACTATGCTTAGCCCTAAACACAAATAATAACAAAATTATTCGCCAGAGTACTACCGGCAATAGCCTAAAACTCAAAGGACTTGGCGGTGCTTTATACCCTTCTAGAGGAGCCTGTTCTATAATCGATAAACCCCGATAAACCTTACCACCCCTTGCTAATTCAGTCTATATACCGCCATCTTCAGCAAACCC-TAAGGAATAAAAGTAAGCTTAATCAACATAAAAACGTTAGGTCAAGGTGTAACCTATGAGGTGGAAAGAAATGGGCTACATTTTCTACGAAAATTATTATGAAATAATAATTAAAGGAGGATTTAGCAGTAAACTAAGAATAGAGTGCTTAGTTGAATTAGGCCATGAAGCACGCACACACCGCCCGTCACCCTCCTCAAAAGAGGAGACAAGTCGTAACAAGGTAAGCATACTGGAAAGTGTGCTTGGATCAAGATATAGCTTAAAAAGCATCTAGTTTACACCTAGAAGATTTCAATGAATATCTTGAACTAACCCTAGCCCAAAATAAAACATTCAAAAGTATAGGAGATAGAAATGGCGCTATAGAGAAAGTACCGCAAGGGAATGATGAAAGAAAAGTATGAAAAAGCAAAGATTAGCCCTTGTACCTTTTGCATAATGAGTTAACTAGCTTAACAAAACGAATTTTAGCTAAGTACCCCGAAACCAGACGAGCTACTTATGAACAATGAACCAACTCATCTATGTGGCAAAATAGTGAGAAGATTTATAAGTAGAGGTGAAACGCCTAACGAGCCTGGTGATAGCTGGTTGTCCAGAAAATGAATATCAGTTCAGCTTTAAACTGTATTTTTAAAAGTTAGTCTAAAAAGGTACAGCCTTTTAGAGGATACAACCTTAACTAGAGAGTAACATAGTAGGCCTAAAAGCAGCCACCAATTAAGAAAGCGTTAAAGCTCAACATACTGGACTAATCTATATAGAAGCAATAATGTTAATATGAGTAACAAGAATTCTCCC-TGCATAAGTTTAAGTCAGTATCTGATAATACCCTGACTATTAACAGCTTAATGACTTATTAATTGTACTGTTAA-------TCCAACACAGGAATGCGGAAAGATTAAAAGAAGTAAAAGGAACTCGGCAAACACTAAACCCCGCCTGTTTACCAAAAACATCACCTCCAGCATTACTAGTATTGGAGGCACTGCCTGCCCAGTGACGTTAAACGGCCGCGGTATCCTGACCGTGCAAAGGTAGCATAATCACTTGTTCTCTAAATAAGGACTTGTATGAATGGCCAAACGAGGGTTTTACTGTCTCTTACTTCCAATCAGTGAAATTGACCTTCCCGTGAAGAGGCGGGAATGAACTAATAAGACGAGAAGACCCTATGGAGCTTTAACTACTTAACCCATGGGTTAACAGCTTTGGTTGGGGTGACCTCGGAGAACAAAAAATCCTCCGAGCGATTAGACTAGACCTACAAGTCGATCGCTTATTGATCCAATTGATCAACGGAACAAGTTACCCTAGGGATAACAGCGCAATCCTATTTAAGAGTCCATATCGCCAAT-AGGGTTTACGACCTCGATGTTGGATCAGGACATCCCGATGGTGCAACCGCTATCAAAGGTTCGTTTGTTCAACGATTAAAGTCCTACGTGATCTGAGTTCAGACCGGAGTAATCCAGGTCGGTTTCTATCTATTATTTCTCCCAGTACGAAAGGACCAGAGAAATAAGGCCAACGCGCCTAATTAATGATTTTATCTTAATTACCCTAGA-AAAGGGGTTAAGGTGGCAGAGCCCGGTAATTGCGTAAAACTTAAACTTTTATATTCAGAGATTCAAATCCTCTCCTTAACAATGTTTATAATCAATATTTTAATACTAATTATTCCCATTCTCCTAGCTGTGGCGTTCCTTACACTAGTAGAACGGAAAGTCCTAGGATATATACAATTTCGAAAAGGTCCAAATGTTGTAGGCCCCTACGGCCTACTCCAACCTATCGCAGATGCTATCAAACTTTTTATTAAAGAACCATTACGACCCGCCACATCCTCAATTTCAATATTCATTTTAGCCCCTATCTTAGCACTAAGCCTAGCTCTAACAATATGAATCCCCCTACCCATACCATATCCTCTTATTGATATAAATTTAGGAGTCCTATTTATACTAGCAATATCAAGTCTAGCTGTATATTCTATCTTATGATCAGGTTGAGCCTCAAACTCTAAATATGCACTAATTGGAGCCCTACGAGCAGTAGCACAAACAATTTCATATGAAGTAACACTAGCAATTATTTTATTATCTGTCCTCCTAATAAATGGATCCTTCACACTCTCCACCCTAATTATTACACAAGAACAAGTGTGACTAATTTTTCCAGCATGACCTTTAGCAATAATATGATTTATCTCAACACTAGCAGAAACAAACCGAGCTCCATTCGACCTCACCGAAGGTGAATCAGAATTAGTCTCAGGTTTTAACGTAGAGTATGCAGCAGGACCATTCGCCCTATTTTTCATGGCAGAATATGCAAATATCATTATAATGAATATTTTTACAACAATCTTATTCCTAGGGGCATTTCATAATCCAATTTTACCAGAACTCTATACAATTAACTTTATTATTAAATCCTTACTATTAACAATTTCTTTTCTATGAATTCGAGCATCTTACCCTCGATTCCGCTATGATCAACTAATACATCTCTTATGGAAAAGTTTTTTACCCTTAACACTAGCTCTATGCATATGACACGTATCACTACCTATTTTTCTATCAAGCATCCCTCCACAAACGTAAGAAATATGTCTGATAAAAGAATTACTTTGATAGAGTAAATAATAGAGGTTTA-AGCCCTCTTATTTCTAGAACTACAGGAATTGAACCTACTCCTAAGAATCCAAAACTCTTTGTGCTCCCATACACCAAATTCTGTAAGGTCAGCTAATT-AAGCTATCGGGCCCATACCCCGAAAATGTTGGTTTATATCCTTCCCGTACTAATAAACCCAATCATCTTTATTATCATCTTATCAACAATAATGCTAGGAACCATCATTGTCATAATTAGCTCCCATTGATTATTTGTCTGAATCGGGTTTGAAATAAATATACTCGCCATCATTCCTATTATAATAAACAAGCATAATCCACGAGCTACAGAAGCATCAACCAAATATTTCTTAACCCAATCAACAGCCTCAATACTACTAATAATAGCCGTTATTATTAACCTAATATTCTCAGGCCAATGAACCGTAATAAAATTATTCAACCCAGTGGCATCAATACTCATAACAATAGCCCTCACTATAAAATTAGGAATAGCCCCATTCCACTTCTGAGTCCCGGAAGTTACACAAGGCATCCCCTTATCATCAGGCCTAATTCTACTCACATGACAAAAGCTAGCACCCATATCCGTACTTTATCAGATTTTCACATCTATTAACTTAAATATAATTATAACTATTTCTATTCTATCAATTATGATTGGAGGTTGAGGAGGACTAAACCAAACCCAACTACGAAAAATTATAGCCTACTCATCAATTGCCCACATAGGCTGAATAACAGCAATTTTACCTTATAATCCTACAATAACATTATTAAATTTAATTATTTACATTATCATAACCTCCACTATATTCACACTATTTATAGCTAATTCAACTACTACCACCCTATCACTATCCCACACATGAAACAAAATACCCGTAATAACTGTCCTAATCCTTGTTACCCTCCTATCAATAGGAGGACTCCCCCCACTATCAGGATTTATGCCAAAATGAATAATTATTCAAGAGATGACAAAGAATAACAACCTCATCTTACCCACTCTTATAGCAATTACAGCATTACTAAATTTATATTTCTATATACGACTTACCTATTCTACCGCACTAACAATATTTCCCTCCACAAATAATATAAAAATAAAATGACAATTTTCAACCACAAAACACATAACTCTTCTACCTACAATAGTTGTATTATCTACAATACTATTACCACTTACACCAATATTATCAGTATTAGAATAG------GAGTTTAGGTTAAGACCAAGAGCCTTCAAAGCCCTAAGCAAGTAACTTAACTCCTGTAAGGATTGCAAGACCACATCTTACATCAGTTGAATGCAAATCAACTACTTTAATTAAGCTAAATCCTCACTAGATTGGTGGGCTCCACC--CCCACGAAACTTT-AGTTAACAGCTAAACACCCTACTGGCTTCAATCTACTTCTCCCGCCGCAAAAAAGGCGGGAGAAGCCCCGGCAGAA-TTGAAGCTGCTTCTTTGAATTTGCAATTCAACATGCACCACAGGGCTTGGTAAAAAGAGGAGTACCTCTGTCTTTAGATTTACAGTCTAATGCACTCAGCCATTTTACCTATGTTCATTAACCGCTGATTATTTTCAACTAATCATAAAGATATCGGCACCTTGTACTTATTATTTGGTGCTTGAGCAGGCATAGTAGGAACGGCCCTAAGCTTATTAATCCGTGCTGAATTAGGCCAACCTGGAACCCTGCTCGGGGATGATCAAATCTATAATGTAATCGTAACTGCACACGCATTCGTAATAATTTTCTTTATAGTAATACCAATTATAATTGGAGGTTTTGGTAACTGACTTGTTCCCTTGATGATTGGTGCCCCTGATATAGCATTCCCTCGAATAAACAATATGAGTTTCTGACTCCTACCTCCCTCCTTTTTACTGCTTCTAGCATCATCTATAGTTGAAGCCGGAGCAGGCACAGGCTGAACTGTTTATCCCCCTTTAGCTGGAAATCTAGCCCACGCAGGAGCTTCAGTAGACCTAACCATTTTTTCCTTACACTTAGCAGGTGTCTCTTCAATTCTAGGGGCTATTAATTTTATTACAACAATTATTAATATAAAACCCCCTGCTATATCACAATATCAAACCCCTCTATTTGTATGATCAGTACTAATTACTGCTGTACTATTACTTCTTTCACTCCCTGTACTAGCAGCCGGAATTACAATACTATTAACAGACCGAAACTTAAATACAACTTTCTTTGACCCGGCAGGAGGCGGAGATCCTATTCTATATCAACACTTATTTTGATTCTTTGGACACCCCGAAGTATACATTCTTATTCTACCCGGATTTGGTATAATTTCCCACATCGTAACATACTACTCAGGGAAAAAAGAGCCATTTGGATATATGGGAATAGTCTGAGCTATAATATCAATTGGATTTCTAGGATTTATCGTGTGAGCCCATCATATATTCACAGTTGGAATGGACGTCGACACACGAGCCTATTTTACATCAGCTACTATAATTATTGCTATTCCAACCGGAGTAAAAGTCTTCAGTTGACTAGCAACACTTCACGGAGGTAATATTAAATGATCACCTGCTATAATATGAGCTCTAGGATTTATTTTCCTTTTTACAGTAGGAGGCTTAACTGGTATTGTTCTTGCCAATTCTTCTCTTGACATTGTTCTCCATGATACATATTATGTAGTCGCACATTTCCACTATGTTTTATCAATAGGAGCTGTCTTTGCCATTATAGGGGGATTTGTCCACTGATTTCCATTATTCTCAGGCTATACCCTTAATGACACATGAGCCAAAATTCACTTCGTAATTATATTTGTAGGTGTAAATATAACCTTTTTCCCACAACACTTTCTAGGATTATCCGGTATACCACGACGATACTCTGATTACCCAGACGCATACACAATATGAAATACCATTTCATCTATAGGTTCATTTATTTCCCTAACAGCAGTTATACTAATAATTTTTATTATCTGAGAAGCATTCGCATCTAAACGAGAAGTTCTAACTGTAGAACTAACAACAACTAATTTAGAGTGACTAAATGGGTGCCCCCCACCATACCACACATTTGAGGAACCTACATACGTTAACTTAAAATAAGAAAGGAAGGAATCGAACCCCCC-ATAGCTGGTTTCAAGCCAACATCATAACCATTATGTCTTTCTCGAGGCGTTAGTAAATTATATAACTTTGTCAAGGTTAAGTTACAGGTGAAAACCCCGTACACCTCATATGGCTTACCCCATACAATTAGGCTTTCAAGATGCAACATCACCTATTATAGAAGAATTATTACATTTTCATGATCATACATTAATAATCGTTTTCTTAATTAGCTCACTAGTACTTTATATTATTTCATTAATGTTAACAACAAAACTAACACATACCAGTACTATAGACGCCCAAGAAGTAGAAACAGTCTGAACTATCTTACCAGCCATTATCCTAATTTTGATTGCCCTCCCATCTTTACGAATCCTATATATGATAGACGAGATTAATAATCCATCACTTACAGTAAAAACTATAGGACATCAATGATATTGAAGCTATGAGTATACAGATTATGAAGACTTAAGCTTCGACTCCTATATGGTTCCAACATCAGAACTAAAACCAGGAGAGCTACGATTATTAGAAGTAGATAACCGAGTTGTTCTACCAATAGAAATAACAATCCGAATACTAGTTTCCTCTGAAGACGTATTACACTCTTGAGCTGTACCCTCTTTAGGATTAAAAACAGATGCAATTCCAGGTCGCCTAAATCAAACAACTCTCATGTCAACTCGACCAGGCCTGTACTACGGACAATGCTCTGAAATCTGTGGATCAAATCACAGCTTCATACCTATTGTTCTTGAGCTGGTACCACTAAAATATTTTGAAGAATGATCTGCATCAATATCATAATCATTAAGAAGCTAAGCACTAGCCTTTTAAGCTAGAGACTGAGAGCCTCTCCTTAATGATATGCCACAATTAGATACATCCACATGACTTATAATAATTATATCAATATTTCTAGCCCTTTTTATTATTTTCCAAATAAAAGTTTCAAAACATAATTTTCACTTTAACCCGGAACCCACATTAACCAAAATACAAAAACAAAATAACCCCTGAGAAATAAA-ATGAACGAAAATTTATTTGCCTCTTTCATTACCCCAATAATTATAGGCCTTCCGCTCGCTACTCTTATCGTTATATTTCCTAGCCTCCTATTTCCAACATCAAATCGCCTAGTAAATAACCGCCTCATTTCCCTCCAACAATGAATACTTCAACTTGTATCAAAACAAATAATAGGAATTCACAATACCAAAGGACAAACATGAACATTAATACTTATATCCCTAATTCTATTTATTGGATCCACAAATCTCCTAGGCCTATTACCCCACTCATTTACACCAACTACACAACTATCCATAAATCTAGGCATAGCTATTCCTTTATGAGCAGGAGCTGTAATTACGGGTTTCCGTAATAAAACCAAAGCATCACTTGCCCATTTCCTTCCACAAGGAACACCTACTCTTTTAATCCCTATGCTAGTTATCATTGAAACTATTAGCCTTTTCATCCAACCAATCGCCTTAGCTGTACGATTAACAGCTAATATTACTGCAGGACACCTGCTAATTCACCTAATTGGAGGAGCCACCCTAGCACTGATAAGTATTAGCAACACAATAGCCCTCATTACATTTATTATTTTAGTACTACTCACAATTCTCGAATTTGCAGTAGCCATAATTCAAGCCTACGTATTTACTCTTCTAGTCAGCCTTTATCTGCATGACAACACATAATGACACACCAAACCCATGCCTACCATATAGTAAACCCAAGTCCCTGACCTCTAACAGGAGCCCTATCGGCCCTCCTAATAACCTCTGGTTTAATTATATGATTCCATTTCAACTCAATAATCCTATTAATACTTGGCCTAACAACAAATATACTTACAATATATCAATGATGACGAGATATTATCCGTGAAAGCACCTTTCAAGGACATCACACCCCAACTGTCCAAAAAGGTCTTCGCTATGGAATAATCCTTTTTATTATTTCTGAAGTCTTATTTTTCACCGGTTTCTTCTGAGCATTTTACCACTCAAGCCTTGCCCCTACTCCTGAACTAGGCGGTTGCTGACCTCCAACGGGCATTCACCCACTTAATCCCCTAGAAGTCCCACTACTTAACACCTCTGTCTTACTAGCCTCAGGGGTCTCTATCACCTGAGCCCATCATAGTCTTATAGAAGGAGACCGCAATCACATACTACAAGCCCTATTTATTACCATCGCACTAGGCGTTTATTTTACACTTCTACAAGCCTCAGAATATTACGAAGCACCTTTCACCATCTCAGATGGAGTTTATGGTTCAACTTTTTTTGTAGCCACAGGTTTCCACGGCCTACATGTCATTATTGGATCAACTTTCTTAATTGTCTGCTTTTTTCGTCAACTAAAATTTCACTTTACTTCTAATCATCACTTCGGCTTTGAAGCCGCTGCTTGATATTGACATTTCGTAGACGTAGTATGACTATTCCTCTACGTATCTATTTATTGATGAGGCTCATATTCTTTTAGTATTAAT-CAGTACAACTGACTTCCAATCAGTTAGTTTCGG-TATAATCCGAAAAAGAATAATAAACCTAATACTAGCCCTCCTAACTAATTTTACACTAGCCTCCTTACTTGTTATTATTGCATTCTGACTCCCCCAACTAAACGTCTATTCAGAAAAAACAAGTCCCTATGAATGCGGATTTGACCCAATAGGATCAGCTCGTCTACCTTTTTCCATGAAATTTTTCCTAGTAGCTATTACATTTCTCCTTTTCGACCTAGAAATTGCTCTCCTTTTACCATTACCATGGGCCTCCCAGACAAATAATTTAGGCACCATACTCACTATGGCCCTTTTCTTAATTTTATTATTAGCTGCAAGCCTAGCCTATGAATGAACCCAAAAAGGATTAGAATGAACCGAATATGGTACTTAGTTTATAAAA-TAAATGATTTCGACTCATTAGATTATGATTTCATAATTACCAAGTGTCACTAGTATATATAAATATTATAACAGCATTTGCAGTATCCCTTACAGGACTATTAATATATCGATCCCACCTCATATCCTCTCTCTTATGCCTAGAAGGAATAATATTAGCCCTATTCGTAATAGCCACCCTAACAATCTTAAATTCACACTTCACCCTAGCAAGTATAATACCCATTATTTTACTAGTCTTCGCAGCCTGCGAAGCGGCATTAGGGTTATCATTACTAGTTATAGTATCCAACACATATGGCACTGATTATGTCCAAAATCTTAACCTACTTCA-ATGCTAAAATATATTATTCCTACAACAATACTTATACCTCTGACCTGATTATCAAAAGGCAATATAATCTGAATCAATTCCACAACTCACAGCCTAATAATTAGTTTCACAAGCCTTCTCCTTATAAATCAATTCAGTGATAATAGTCTTAACTTCTCGTTAATATTTTTTTCCGATTCCTTATCAATACCACTATTAATTTTAACTATATGACTTCTTCCCCTAATATTAATAGCCAGCCAACACCACTTATCAAAAGAAAATTTAACCCGAAAAAAATTATATATTACTATATTAATTTTATTACAACTATTTCTAATTATAACATTTACTGCCATAGAATTAATTTTCTTCTATATTTTGTTTGAAGCAACACTAGTCCCAACACTTATTATTATTACCCGATGGGGTAATCAAACAGAACGTTTAAATGCCGGCCTCTACTTCCTATTTTACACACTAGTAGGCTCTCTCCCATTACTAGTTGCATTAGTCTACCTCCAAAATATTATAGGATCCCTAAATTTTCTAATTCTCCAATACTGAGTTCAACCCCTACCCAACTCTTGGTCAAATGTTTTCATATGATTAGCATGTATGATAGCATTTATAGTAAAAATACCATTATATGGCCTCCACCTTTGACTGCCTAAAGCCCACGTAGAAGCCCCCATTGCAGGTTCTATGGTCCTTGCAGCAATCTTACTAAAACTAGGAGGATATGGCATGCTACGAGTTACAGTATTCTTAAACCCACTTACCGAGTTCATAGCATACCCCTTCATTATATTATCTCTATGGGGTATAATTATAACTAGCTCAATTTGTCTCCGCCAAACAGATCTTAAGTCATTAATTGCATACTCTTCTGTTAGCCACATAGCACTTGTCATCGTAGCCATCCTTATTCAAACTCCCTGAAGCTATGCAGGAGCTACAGCCCTAATAATTGCTCACGGCCTTACTTCATCTATACTCTTTTGCCTAGCAAACTCTAATTACGAACGAATTCATAGTCGAACAATAATTTTAGCCCGAGGCCTACAAACTTTTCTCCCACTAATAGCCACCTGATGACTTTTAGCAAGCCTAACCAACTTAGCCCTTCCTCCAACAATCAACTTAATCGGAGAATTATTTGTGGTAATATCCTCTTTCTCATGATCTAACATTACAATTATTTTAATAGGAGTAAATATAGTAATCACTGCCCTCTATTCCCTCTATATATTAATCACAACACAACGAGGTAAATATACACACCACATTAACAATATTACACCTTCCTTTACACGAGAAAATGCCCTCATATCATTACATATTTTACCCTTATTTTTATTATCCCTAAATCCAAAAATTATCCTAGGACCCTTGTACTGTAAATATAG-TTTAAAAAACACTAGACTGTGAATCTGATAATAGGAGTTTATTTACCGAAAAAGCACGCAAGAACTGCTAATTCT-ATGCCCATGTATAACAA-CATGGCTTTTTCGAACTTTTAGAGGATGGCAG-TAATCCGTTGGTCTTAGGAATCAAAAAATTGGTGCAACTCCAAATAAAAGTAATAAACTTATTTTCCTCCTTCGCATTAATTACCCTACTTCTATTAACTATTCCTATTATAGTAACAAGCTCTGACAACTACAAAAACTCCAACTACCCATACTACGTAAAAACAACTATCTCATATGCCTTTATTACAAGCATAATTCCCACAATAATATTTATTCACACAGGCCAAGAAATAATTATCTCAAACTGACACTGATTTACAATCCAAACTGTCAAATTATCACTAAGCTTCAAAATAGATTACTTTTCAATAATATTTGTTCCAGTAGCATTATTCGTCACATGATCTATTATAGAGTTTTCAATATGGTATATACACTCAGATCCCAATATTAATCAATTTTTCAAATATCTCCTCCTATTTCTTATTACTATGCTCATTCTTGTTACCGCAAATAACCTATTTCAATTGTTCATTGGATGAGAAGGCGTGGGAATTATATCATTTCTACTTATCGGATGATGATACGGACGAGCAGATGCAAATACAGCGGCCCTCCAAGCAATCTTATATAACCGTATTGGAGACATTGGCTTCATCCTAGCAATAGCATGATTTCTAATTAATCTTAACGCCTGAGATCTTCAACAAATTTTTATACTAAACCCAAATAACTCCAACGTCCCCCTCATAGGCCTCGCACTCGCCGCAACCGGAAAATCCGCCCAATTCGGCCTACATCCATGACTACCCTCCGCAATAGAAGGCCCTACTCCTGTCTCAGCATTACTCCACTCAAGCACAATAGTAGTAGCAGGCATCTTCCTACTAGTCCGCTTTCACCCATTAACAGAAAACAACAAATTTGCACAATCTATTTTACTATGCCTAGGAGCTATTACCACCCTTTTCACAGCAATATGTGCTCTCACCCAAAACGACATTAAAAAAATTATTGCCTTTTCCACATCCAGTCAACTAGGTCTCATAATAGTAACAATCGGCATTAACCAACCCTACCTAGCATTTCTCCACATCTGTACCCATGCTTTCTTTAAAGCCATATTATTCATATGCTCTGGCTCCATTATTCATAGCCTAAACGACGAACAAGATATTCGAAAAATAGGCGGCCTATTTAAAGCTATACCATTTACCACAACAGCCCTAATTATTGGCAGTCTTGCACTAACAGGAATACCTTTCCTTACCGGATTTTATTCTAAAGATTTAATTATTGAAACCGCCAACACGTCGTACACCAACGCCTGAGCCCTCTTAATAACACTAATTGCCACCTCCTTTACAGCTACCTACAGCACCCGCATTATTTTCTTTGCGCTCTTAGGACAACCCCGATTCCCAACTTTAATTATTATTAACGAAAATAATCCCTTCCTAATAAATTCCATCAAACGTCTAATAATCGGTAGCCTTTTCGCAGGGTTTATTATCTCTAACAATATTCCTCCAACAACAATTCCCCAAATAACAATACCATATTATCTAAAAATAATAGCCCTAGCAGTAACAATCCTAGGTTTTATTTTAGCACTAGAAGTTAGCAATATAACCCAAAACCTAAAATTTAATTACTCATCAAATATTTTTAAATTCTCTAATATACTAGGATATTTTCCCACAATTATACACCGCTTAGCCCCTTACATGAATCTAACAATAAGCCAAAAATCAGCATCCTCCCTCCTAGACTTAATTTGACTCGAAAATATTCTACCAAAAACAACCTCACTTTTCCAGATAAAAATATCAACCATAGTCACAAATCAAAAAGGACTAATTAAATTATATTTCCTCTCTTTCCTAGTTACAATCATTATCAGCATAGCCCTATTTAATTTCCACGTGTAATCTCCATAATAACCACTACACCAATTAATAAAGATCAACCAGTTACAACAACCAATCAAGTACCATAGCTATATAAAGCCGCAATTCCCATAGCTTCTTCACTAAAAAACCCAGAATCACCCGTATCATAAATAACTCAATCCCCTAAACCATTAAACTGAAATACAATCTCCACTTCCTCATCCTTTAGTACATAATAAACTATTACAGCCTCTATTAAAAAACCAGTAATAAATGCTCCTAAAACAGTCTTATTAGATACCCAAATCTCAGGATACTGCTCTGTAGCCATAGCCGTTGTATAACCAAAAACTACTATTATACCTCCCAAATAAATTAGAAATACTATTAAACCTAAGAAAGACCCACCAAAATTTAATACAATACCACAACCAACTCCACCACTCACAATTAAACCCAACCCCCCATAAATAGGCGAAGGTTTCGAAGAAAACCCTACAAAACCAAGCACAAAAATAATACTTAAAATAAATACAATGTATGTTATCAT-TATTCTCGCATGGAATCTAACCACGACTAATGATATGAAAAATCATCGTTGTCATTCAACTACAAGAACATGACCAATATCCGAAAAACCCACCCATTAATAAAAATTGTAAACAACGCATTTATTGATCTTCCAGCCCCATCAAATATTTCATCATGATGAAATTTTGGTTCCCTATTAGGAGTTTGCTTAATCTTACAAATCCTTACAGGACTATTCCTAGCAATACATTATACATCTGATACAATAACAGCATTCTCCTCTGTCACCCATATCTGCCGAGATGTAAATTATGGCTGAATCATTCGATATATGCATGCAAACGGAGCCTCAATATTTTTCATCTGCTTATTTATACATGTAGGACGAGGACTATACTACGGATCCTATACTTTTCTAGAAACATGAAACATCGGAGTGATCCTTCTATTTACAGTAATAGCCACAGCATTCGTTGGATATGTCCTACCATGAGGACAGATATCATTCTGAGGGGCAACAGTCATTACTAACCTCCTTTCAGCAATTCCATATATTGGTACTAATCTAGTTGAATGAATTTGAGGCGGTTTTTCAGTAGACAAAGCAACTCTAACCCGATTTTTCGCCTTCCACTTTATTCTTCCATTTATCATCGCAGCACTTGCCATAGTCCACTTACTTTTCCTCCACGAAACAGGATCCAACAACCCAACAGGAATTCCATCAGACGCAGACAAAATCCCATTTCACCCTTACTACACTATCAAAGATATCTTAGGTGCCCTACTCTTAACTCTTTTCCTAATACTACTAGTACTCTTTTCACCAGACCTGCTTGGAGACCCAGACAACTACACCCCAGCTAATCCACTCAACACACCCCCTCATATTAAGCCTGAATGATATTTCTTATTTGCATACGCAATCCTACGATCAATCCCCAATAAACTAGGGGGAGTCCTAGCCCTAGTTTCATCTATCTTAATCCTAATTCTTATACCACTCCTCCACACATCCAAACAACGCAGCATGATATTCCGACCATTCAGTCAATGCCTGTTCTGAATTCTAGTAGCAGACCTATTAACACTCACATGAATCGGAGGACAGCCAGTTGAATATCCTTTCATTACCATTGGACAACTAGCATCCATCTTATATTTCCTCATTATCCTAGTACTCATACCAGTTACTAGCACGATCGAAAATAACCTCCTAAAGTGAAGATAA-GTCTTTGTAGTACATACACTGGTCTTGTAAACCAGAAAAGGAGCTCCCTAAGACTCAAGGAAGAAGCGCCCCACTATCAACACCCAAAGCTGAAGTTCTATTTAAACTATTCCCTG
	Axis_axis                                  GTTAATGTAGCTTAAAAAGCAAGGCACTGAAAATGCCTAGATGAGCTCCATAAACATATAGGTTTGGTCCCAGCCTTCCTATTAGCCCTTAATAGACTTACACATGCAAGCATCCGCACCCCAGTGAA-AATGCCCTCCAAGTTAGGAGCTGGTATCAAGCACACGTAGCTCACGACACCTTGCTTAGCCACACCCCCACGGGAGACAGCAGTGATAAAAATTAAGCCATGAACGAAAGTTTGACTAAGTCATATTAGGGTTGGTAAATTTCGTGCCAGCCACCGCGGTTATACGATTAACCCAAGTTAATAAGCGTACGGCGTAAAGCGTGTTAAAGAATAAAGTTAAATCTCAATTAAGCCGTAAAAAGCCATAATTAAAATAAACAACGAAAGTAACTTTAACACGATAGCTAGGACCCAAACTGGGATTAGATACCCCACTATGCCTAGCCTTAAACACAAATAGTAACAAAACTATTCGCCAGAGTACTACCGGCAATAGCTTAAAACTCAAAGGACTTGGCGGTGCTTTATACCCTTCTAGAGGAGCCTGTTCTATAATCGATAAACCCCGATAAACCTCACCATTCCTTGCTAATCCAGTCTATATACCGCCATCTTCAGCAAACCC-TAAGGTACAAAAGTAAGCACAATCAACATAAAGACGTTAGGTCAAGGTGTAACCTATGGAATGGAAAGAAATGGGCTACATTTTCTACGAAAGTTATTATGAAATAGTAACCAAAGGAGGATTTAGCAGTAAACTAAGAATAGAGTGCTTAGTTGAATTAGGCCATGAAGCACGCACACACCGCCCGTCACCCTCCTCAAGAGAGGAGACAAGTCGTAACAAGGTAAGCATACTGGAAAGTGTGCTTGGATCAAGATATAGCTTAAAAAGCACCTAGTTTACACCTAGAAGATTTCAACGAATATCTTGAACCAATTCTAGCCCGAAATAAAACATTTAAAAGTATAGGAGATAGAAATGGCGCTATAGAGAAAGTACCGTAAGGGAATGATGAAAGAAAAGTACAAAAAAGCAAAGATTACCCCTTGTACCTTTTGCATAATGAGTTAACTAGCTTAACAAAATGAATTTCAGCTAAGTACCCCGAAACCAGACGAGCTACTTATGAACAATGAACCAACTCATCTATGTAGCAAAATAGTGAGAAGATTTGTAAGTAGAGGTGAAACGCCCAACGAGCCTGGTGATAGCTGGTTGTCCAGAAAATGAATATTAGTTCAGCTTTAAAATGTATTTTTAAAAGTTAGTCTAAAAAGGTACAGCCTTTTAGAGGATACAACCTTGACTAGAGAGTAACATAGTAGGCCTAAAAGCAGCCACCAATTAAGAAAGCGTTAAAGCTCAACATACTGGACTAATCTATATAGAAGCAATAATGTTAATATGAGTAACAAGAATTCTCCC-CGCATAAGTTTAAGTCAGTACCTGATAATACTCTGACTATTAACAGCTAAATAACTTATTAACTATACTGTTAA-------TCCGACACAGGAATGCGGAAAGATTAAAAGAAGCAAAAGGAACTCGGCAAACACTAAACCCCGCCTGTTTACCAAAAACATCACCTCCAGCATGACCAGTATTGGAGGCACTGCCTGCCCAGTGACGTTAAACGGCCGCGGTATCCTGACCGTGCAAAGGTAGCATAATCACTTGTTCTCTAAATAGGGACTTGTATGAATGGCCACACGAGGGTTTTACTGTCTCTTGCTTCCAATCAGTGAAATTGACCTTCCCGTGAAGAGGCGGGAATACATTAATAAGACGAGAAGACCCTATGGAGCTTTAACTACTTGACCCATGGGCCAACAGCTTTGGTTGGGGTGACCTCGGAGAACAAGAAATCCTCCGAGCGATTAGACTAGACCTACAAGTCGATCGTTTATTGATCCAATTGATCAACGGAACAAGTTACCCTAGGGATAACAGCGCAATCCTATTCAAGAGTCCATATCGACAAT-AGGGTTTACGACCTCGATGTTGGATCAGGACATCCCGATGGTGCAACCGCTATCAAAGGTTCGTTTGTTCAACGATTAAAGTCCTACGTGATCTGAGTTCAGACCGGAGTAATCCAGGTCGGTTTCTATCTATTATTTCTCCCAGTACGAAAGGACCAGAGAAATAAGGCCAACGCGCCTAGTTAATGATATCATCTTAATTGCCCTAGA-AAAGGGGTTAAGGTGGCAGAGCCCGGTAATTGCGTAAAACTTAAAACTTTATAATCAGAGATTCAAATCCTCTCCTTAACAATGTTCATAATCAACATTTTAATACTAATTATTCCTATTCTCTTAGCCGTGGCATTCCTCACACTAGTAGAACGAAAAGTCCTAGGATATATACAATTTCGTAAAGGCCCAAACGTTGTAGGCCCCTACGGCCTACTCCAACCTATTGCAGATGCTATCAAACTTTTCATTAAAGAACCACTACGACCCGCCACATCCTCAATCTCAATATTTATTTTAGCCCCTATTCTAGCCTTAAGTCTAGCCCTAACCATATGAATTCCCCTACCCATGCCATATCCTCTCATTAATATAAACCTAGGAGTCCTATTTATACTAGCAATATCAAGCCTAGCCGTATATTCTATTCTCTGATCAGGCTGAGCCTCTAATTCCAAATACGCACTAATCGGGGCCCTACGGGCAGTAGCACAAACAATTTCATACGAAGTAACACTAGCAATTATCCTATTATCCGTCCTCCTAATAAATGGGTCTTTCACACTCTCCACTTTAATTATTACACAAGAACAAGTATGACTTATTTTCCCAGCATGACCCTTAGCAATAATATGATTTATCTCAACACTAGCAGAAACAAACCGAGCTCCTTTTGACCTCACCGAAGGTGAATCAGAGCTAGTCTCCGGCTTTAACGTAGAATATGCAGCAGGACCGTTTGCCTTATTTTTCATAGCAGAATATGCAAATATTATTATGATAAATATTTTTACAACAATTTTATTCTTAGGAGCATTTCACAACCCAATCCTACCAGAACTTTACACAATCAATTTCACCATTAAATCCCTACTACTAACAATTTCCTTTTTATGAATCCGAGCATCCTATCCTCGATTTCGCTACGACCAACTAATACACCTACTATGAAAAAACTTTTTACCCTTAACACTAGCCTTATGCATATGACATGTATCACTACCCATTTTTATATCAAGCATCCCCCCTCAAACATAAGAAATATGTCTGACAAAAGAGTTACTTTGATAGAGTAAATAATAGAGGTTTA-AGCCCTCTTATTTCTAGAACTATAGGAATTGAACCTACTCCCAAGAATCCAAAACTCTTTGTGCTTCCATACACCAAATTCTGTAAGGTCAGCTAATT-AAGCTATCGGGCCCATACCCCGAAAATGTTGGTTTATACCCTTCCCGTACTAATAAACCCAATCATCTTTATCCTTATCCTATTAACAATAATATTAGGTACTATTATTGTTATAATTAGCTCCCACTGACTACTTGTCTGAATCGGATTCGAAATAAACATGCTCGCCATCATCCCTATCATAATAAAAAAGCATAACCCACGAGCCACAGAAGCATCAACCAAATATTTCTTAACCCAATCAACAGCCTCAATGTTACTAATAATAGCCGTCATTATTAACCTAATATTCTCAGGCCAATGAACCGTAATAAAACTATTTAACCCAGTAGCATCAATACTCATAACAATGGCTCTCACCATAAAACTAGGAATAGCCCCATTCCATTTCTGAGTCCCAGAAGTAACACAAGGAATTCCCCTATCATCAGGCCTAATTCTACTTACATGGCAAAAATTAGCACCCATATCCGTTCTATATCAAATCTCCCCATCAATCAATCTAAACATAATCTTGACCATTTCTATTCTATCAATCATAATTGGAGGCTGAGGAGGACTAAACCAAACCCAACTACGAAAAATTATGGCATATTCATCAATTGCCCACATAGGCTGAATAACAGCGGTTCTACCATATAATCCCACAATAACACTACTAAACCTAATCATTTATATTATTATAACTTCTACCATATTTTCACTATTTATGGCCAACTCAACCACCACAACATTATCACTATCACATACCTGAAATAAAATACCCGTAATAACTGTTCTAATCCTCATCACCCTCCTATCAATAGGAGGACTCCCCCCACTATCAGGATTTATACCAAAATGAATAATCATCCAAGAAATAACAAAAAACGATAGCCTCATCCTACCTACTCTCATAGCAATTACAGCACTACTAAACCTATATTTTTACATACGACTCACATACTCCACCGCACTAACAATGTTTCCCTCTACAAATAACATAAAAATAAAATGACAATTTTTCACCACAAAACAAATGCCCCTTTTACCTACAATGGTTGTTCTATCTACTATACTATTACCACTTACACCAATTCTATCAATCTTAGAATAG------GAGTTTAGGTTAAGACCAAGAGCCTTCAAAGCCCTAAGCAAGTAACTTAACTCCTGTAAGGATTGCAAGACCATATCTCACATCAATTGAATGCAAATCAACCACTTTAATTAAGCTAAATCCTCACTAGATTGGTGGGCTCCACC--CCCACGAAACTTT-AGTTAACAGCTAAATACCCTACTGGCTTCAATCTACTTCTCCCGCCGCAAAAAAGGCGGGAGAAGCCCCGGCAGAGTTTGAAGCTGCTTCTTTGAATTTGCAATTCAACATGCACCACAGGACTTGGTAAAAAGAGGGATACCTCTGTCTTTAGATTTACAGTCTAATGCACTCAGCCATTTTACCTATGTTCGTTAACCGCTGATTGTTTTCAACTAATCATAAAGATATCGGTACTCTATACCTACTATTTGGTGCTTGAGCAGGCATAGTAGGTACAGCCTTAAGCCTATTAATTCGCGCTGAACTAGGCCAACCTGGCACCCTGCTTGGAGATGACCAAATTTATAATGTAATCGTAACCGCACATGCATTCGTAATAATTTTCTTTATAGTAATACCAATTATAATTGGAGGATTTGGTAATTGACTGGTTCCCTTAATAATTGGTGCTCCAGATATGGCATTCCCTCGAATAAACAATATAAGCTTTTGACTCCTTCCTCCCTCTTTTTTACTGCTTCTAGCATCATCTATAATTGAAGCTGGCGCAGGAACAGGCTGAACTGTATATCCTCCTCTAGCTGGTAATTTAGCTCACGCAGGGGCTTCAGTAGACCTGACTATTTTTTCTTTACACCTAGCAGGCGTCTCTTCAATTTTAGGGGCCATTAACTTTATTACAACAATTATCAATATAAAACCCCCTGCTATGTCACAATACCAAACTCCTCTATTCGTGTGATCCGTACTAGTTACTGCTGTATTACTGCTTCTTTCCCTCCCTGTACTAGCGGCCGGAATTACAATATTATTAACAGATCGAAATTTAAATACAACCTTCTTTGATCCAGCGGGAGGCGGAGACCCTATTTTATACCAACACTTGTTCTGATTTTTTGGTCACCCTGAAGTATATATCCTTATTTTACCCGGTTTCGGTATAATTTCCCACATCGTAACATATTACTCAGGAAAAAAAGAACCATTCGGGTACATAGGAATGGTCTGAGCTATAATATCAATTGGATTTCTAGGATTCATCGTATGAGCCCACCATATATTCACAGTTGGAATAGATGTTGACACACGAGCCTATTTCACATCAGCTACCATGATTATTGCTATCCCAACTGGAGTAAAAGTCTTTAGTTGATTAGCAACACTTCACGGAGGCAATATTAAATGATCACCTGCCATAATATGAGCTTTAGGCTTTATTTTCCTTTTTACAGTTGGAGGCTTAACCGGAATTGTTCTTGCCAACTCTTCTCTAGACATTGTCCTTCATGACACATATTATGTAGTTGCACATTTCCATTATGTACTGTCAATAGGAGCCGTATTTGCTATTATAGGAGGGTTTGTTCATTGATTTCCATTATTCTCAGGATATACACTCAATGACACATGAGCCAAAATTCACTTTGTAATTATATTTGTAGGCGTAAATATAACTTTCTTTCCACAACATTTCCTAGGATTGTCCGGTATGCCACGACGCTATTCTGATTATCCAGACGCATACACAATGTGAAATACTATCTCATCCATAGGCTCATTCATTTCTTTAACAGCAGTTATATTAATAATCTTTATTATCTGAGAAGCGTTCGCATCCAAACGAGAAGTCTCAATCGTAGAATTAACAACAACAAATTTAGAGTGATTAAACGGATGCCCTCCGCCATATCATACATTTGAAGAACCTACGTATATTAACTTAAAATAAGAAAGGAAGGAATCGAACCCCCC-ATAGCTGGTTTCAAGCCAACATCATAACCACTATGTCTTTCTCGAGGTGTTAGTAAATTATATAACTTTGTCAAGGTTAAGTTACAGGTGAAAAACCCGTACACCTCATATGGCTTATCCCATACAGCTAGGTTTCCAAGATGCAACATCACCTATTATAGAAGAATTACTGCATTTCCATGATCACACATTAATAATTGTTTTTCTAATCAGCTCGCTAGTACTCTATATTATTTCACTAATGTTAACAACAAAATTAACACATACTAGCACAATAGACGCCCAAGAAGTAGAGACAGTCTGAACAATTCTACCAGCTATCATCCTAATTTTAATTGCTCTCCCATCTTTACGAATCTTATATATGATAGACGAGATTAATAATCCATCTCTCACAGTAAAAACTATAGGACATCAGTGATATTGAAGTTATGAGTACACAGATTATGAAGACCTAAGCTTTGACTCCTATATGATTCCAACATCAGAATTAAAACCAGGAGAACTGCGACTACTAGAAGTAGACAACCGAGTTGTTTTACCAATAGAAATAACAATCCGAATACTAGTCTCCTCTGAAGACGTACTGCACTCTTGAGCTGTACCCTCCCTAGGACTAAAAACGGACGCAATCCCAGGCCGCCTGAACCAAACAACTCTTATATCGACTCGACCAGGTCTATACTACGGACAATGCTCCGAAATCTGCGGATCAAATCATAGCTTCATACCCATTGTTCTTGAACTAGTTCCCTTAAATTATTTCGAAAAATGATCTGCATCAATACTATAATCATTAAGAAGCTAAGCACTAGCCTTTTAAGCTAGAGACTGAGAGCCTCTCCTTAATGAAATGCCACAACTAGACACATCCACATGACTTATAATAATTATATCAATATTCCTAACTCTCTTCATTATCTTTCAACTAAAAATTTCAAAACACAATTTCTATTTTAATCCAGAACCGACATTAGCCAAAACACAAAAACAAAACACCCCTTGAGAAACAAA-ATGAACGAAAATTTATTTGCCTCTTTTATTACCCCAATAATTCTAGGCCTTCCACTCGCTACTCTCATCGTTATATTCCCTAGTCTACTATTTCCAACATCAAATCGTCTAGTAAATAATCGCTTTATTTCCCTCCAACAATGAATACTTCAACTCGTATCAAAGCAAATAATAGGAATTCACAATGCCAAAGGACAAATATGAGCATTAATACTCATATCTTTAATTCTATTTATTGGGTCCACAAATCTACTGGGCCTACTACCCCACTCATTTACACCAACCACACAATTGTCAATAAATTTAGGCATAGCCATCCCCCTGTGAGCAGGAACTGTAGTTACAGGTTTCCGCAATAAAGCTAAAGCATCATTTGCTCATTTTCTTCCACAAGGAACCCCAACTCCATTAATTCCTATACTAGTTATTATTGAAACTATTAGCCTTTTTATTCAACCAATCGCCTTAGCCGTACGATTAACAGCCAATATTACTGCAGGACACCTGCTAATTCACCTAATTGGAGGAGCTACACTTGCACTAATAAGCATCAGTACTACAATAGCCTTAATCACATTTATTGTTCTAGTACTACTCACAATCCTTGAATTTGCAGTAGCCATAATTCAAGCATATGTATTTACTCTTCTAGTCAGCCTTTACTTGCATGACAACACATAATGACACACCAAACCCATGCTTATCACATAGTTAACCCAAGTCCCTGACCCCTAACAGGAGCTTTATCAGCCCTACTAATAACTTCTGGCTTAATCATATGATTCCATTTTAACTCAATAATCCTATTAACACTTGGCCTAACAACAAATACACTTACGATATATCAATGATGACGAGACATTATTCGAGAAAGTACTTTTCAAGGACACCACACTCCAACCGTCCAAAAAGGCCTCCGATACGGAATAATCCTTTTTATTATCTCTGAAGTCTTATTTTTCACCGGGTTTTTCTGAGCATTTTACCACTCAAGCCTTGCCCCAACACCCGAATTAGGTGGGTGCTGACCCCCAACAGGCATTCACCCACTTAATCCCCTAGAAGTCCCACTACTCAATACCTCCGTTTTACTAGCCTCAGGAGTCTCTATCACCTGAGCTCACCACAGCCTTATAGAAGGAAACCGTAATCATATATTACAAGCCTTATTTATTACTATCACACTAGGCATTTACTTCACACTATTACAAGCCTCAGAATACTACGAAGCACCTTTCACTATCTCAGACGGAATTTATGGCTCGACTTTCTTCGTAGCTACAGGCTTCCACGGCCTACATGTCATTATTGGGTCTACATTCTTGATTGTCTGCTTCTTTCGCCAATTAAAATTTCATTTTACTTCCAATCATCATTTCGGCTTTGAGGCTGCTGCCTGATACTGGCACTTTGTAGATGTAGTATGATTATTCCTTTACGTATCTATCTATTGATGAGGCTCATATTCTTTTAGTATTAAT-TAGTACAACTGACTTCCAATCAGTTAGTTTCGG-TACAACCCGAAAAAGAATAATAAACCTAGTGCTAGCCCTTCTAACCAACTTTACACTAGCCTCACTACTTGTTATTATCGCATTCTGACTTCCCCAATTAAACGTATATTCAGAAAAAACAAGTCCATACGAGTGTGGATTTGACCCCATAGGATCAGCCCGCCTACCCTTCTCCATAAAATTTTTCCTAGTAGCCATTACATTTCTTCTTTTTGATCTAGAAATTGCACTCCTCCTACCACTTCCATGAGCCTCCCAAACAAACAACCTAGGTACAATACTTACTATAGCCCTCCTCTTAATTTTATTATTAGCCGCAAGTCTAGCCTATGAATGAACCCAAAAAGGACTAGAATGAACTGAGTATGGTATTTAGTTTATAAAA-TAAATGATTTCGACTCATTAGATTATGATTTCATAATTACCAAATGTCTTTAGTATATATGAATATTATAACAGCATTCATAGTAGCCCTAGCAGGACTATTAATATACCGATCTCACCTTATATCCTCTCTCTTATGCTTAGAAGGAATAATATTATCCCTCTTCGTAATAGCCTCCTTAACGATTCTAAATTTACACTTTACCCTAGCAAGTATAATACCCATTATTTTATTAGTCTTTGCAGCCTGCGAGGCAGCACTAGGGTTATCATTACTAGTTATAGTATCAAATACATACGGTACTGATTATGTTCAAAATCTTAATCTACTTCA-ATGCTAAAATATATTATCCCCACAATGATACTTATACCCCTGACCTGATTATCAAAAGGCAATATAATTTGAATTAATTCTACAACTCATAGTCTATTAATTAGCCTCACAAGCCTTCTCCTCATAAATCAATTCAGCGACAATAGCCTCAACTTCTCATTAGTATTCTTTTCTGACTCCTTATCAACACCACTATTAATTCTAACCATATGACTTCTTCCCTTAATATTAATAGCTAGCCAACACCACCTATCAAAAGAAAATATTACTCGAAAAAAACTATATATTACCATATTAATCCTACTCCAATTATTCTTAATTATAACTTTTACTGCTATAGAACTAATTTTCTTCTATATTTTATTCGAAGCAACACTAGTCCCAACACTTATCATCATTACCCGATGGGGAAACCAAACAGAACGCCTAAACGCCGGTCTCTATTTCCTATTTTATACACTAATAGGCTCTCTCCCACTACTAGTCGCATTAGTCTATCTCCAAAACATCACCGGATCCCTAAACTTTCTAGTACTCCAATACTGAGTACAACCCATATCCAACTCCTGATCAAACGTTTTCATATGACTAGCATGCATAATAGCCTTTATAGTAAAAATACCACTATATGGCCTCCATCTTTGACTGCCTAAAGCCCATGTAGAAGCCCCCATCGCAGGCTCCATGGTCCTTGCAGCAATTCTACTAAAATTAGGGGGATATGGTATACTACGAATCACAACATTCTTAAATCCACTCACTGAATTTATGGCATATCCCTTTATTATATTATCCCTATGAGGCATAATTATAACCAGCTCGATCTGCCTCCGCCAAACAGACCTTAAATCACTAATTGCTTATTCCTCCGTCAGTCATATAGCACTTGTTATTGTAGCCATCCTCATTCAAACACCTTGAAGCTATATGGGAGCCACAGCCCTAATAATTGCTCACGGCCTCACTTCATCTATACTTTTTTGCCTAGCAAATTCCAACTACGAACGAATTCACAGCCGAACAATAATTCTAGCCCGAGGCCTACAAACCTTTCTCCCACTTATAGCTACCTGATGACTTCTAGCAAGCCTAACTAACCTAGCCCTCCCTCCAACAATTAACCTAATTGGAGAACTATTTGTAGTAATATCTTCCTTTTCATGATCAAACATCACAATTATTTTAATGGGACTAAACATAGTAATTACCGCTTTATATTCCCTTTATATATTAATCACAACACAACGAGGCAAATATACCCATCATATTAATAATATCTCACCCTCCTTCACACGAGAAAATGCTCTCATATCATTACACATACTACCCCTACTACTACTATCACTAAACCCAAAAATTATTCTAGGACCTTTGTACTGTAAATATAG-TTTAAAAAACATTAGATTGTGAATCTAATGATAGAAGCTTATTTACCGAAAAAGTATGCAAGAACTGCTAACTCT-ATGCCCGTGTGTAATAA-CACGGCTTTTTCGAACTTTTAGAGGATGACAG-AAATCCGTTGGTCTTAGGAACCAAAAAATTGGTGCAACTCCAAATAAAAGTAATAAACCTATTCTCTTCCTTTGCACTACTTACCCTACTATTATTAACTATCCCCATCATAGCTACAAGCTCTGATGACTATAAAATTTCCAACTATCCACTCTACGTAAAAACAACTATCTTTTATGCTTTTATCACCAGTATAATTCCCATAATAATATTTATTCACACTGGCCAAGAAATAATTATCTCAAACTGACACTGATTAACTATCCAAACTATTAAACTGACACTCAGCTTCAAAATAGATTACTTCTCAATAATATTTGTACCAGTAGCATTATTCGTCACGTGATCCATTATAGAATTTTCAATATGATACATATACTCAGACCCCAATATTAATCAATTCTTCAAATACCTTCTTCTGTTTCTTATTACCATGCTCATTCTCGTTACAGCAAATAATCTGTTCCAACTATTTATTGGATGAGAAGGTGTAGGAATTATATCATTCTTACTCATTGGATGATGATACGGACGATCAGATGCAAATACAGCAGCCCTACAAGCAATCCTATATAATCGCATCGGTGACATCGGTTTTATTCTAGCAATAGCATGGTTCCTCACAAATCTCAACGCCTGAGACTTTCAACAAATCTTCATACTAAACCCAAACGACTCTAATATGCCCCTGATGGGCCTTGCACTAGCCGCAACTGGAAAATCCGCCCAATTTGGCCTACACCCATGACTACCCTCTGCTATAGAAGGTCCCACTCCCGTCTCAGCACTACTCCACTCAAGCACAATAGTAGTAGCAGGAATTTTCTTACTTATCCGCTTTCACCCACTGACAGAAAATAATAAGTTCGCACAATCTATTCTGTTATGCCTGGGAGCTATCACTACCCTATTCACAGCAATATGCGCTCTAACCCAAAATGATATCAAAAAAATCATCGCTTTTTCCACATCCAGCCAACTAGGCCTTATAATAGTAACAATTGGTATTAACCAACCCTACCTAGCATTCCTTCACATCTGCACCCATGCCTTTTTTAAAGCTATACTATTCATATGCTCCGGCTCTATTATCCATAGCCTAAATGATGAGCAGGATATTCGGAAAATAGGAGGTCTATTTAAAGCCATACCATTCACCACAACAGCCCTAATTATCGGCAGCCTTGCACTAACAGGAATACCCTTCCTCACTGGATTTTACTCTAAAGACCTAATTATTGAAGCTGCCAATACGTCGTACACCAACGCCTGAGCCCTCTTAATAACACTAATTGCCACCTCTTTCACAGCCATTTACAGCACCCGCATTATTTTCTTTGCACTCTTAGGACAACCCCGATTTCCAACCCTGATTTCCATTAATGAAAATAACCCCTTTCTAATAAATTCCATTAAGCGCCTAATAATTGGAAGCCTTTTCGCGGGATTCATTATCTCCAACAACATTCCTCCAATAACAATTCCCCAACTAACAATACCTTATTATTTAAAAATAACAGCCCTAACAGTAACAATCTTAGGCTTTATTTTAGCACTAGAAATCAGCAATATAACCCAAAATCTAAAATTTAATTACCCAACAAACATTTTTAAATTCTCTAATATACTAGGATATTTCCCTACAATTATACACCGCCTAACTCCCTATATAAATTTAATAATAAGCCAAAAATCAGCATCCTCTCTCCTAGACTTAATTTGACTTGAAAGTATCTTACCAAAAACAACTTCACTTATTCAAATGAAAATATCAATTATGGTTACAAACCAAAAAGGCTTGATCAAACTATATTTCCTCTCCTTCCTAATTACAATTATTATTAGCATAACTCTATTTAATTTCCACGAGTAATCTCCATAATAACCACTACACCAATTAACAAAGATCACCCAGTCACAATAACCAATCAAGTACCATAACTGTAAAGAGCCGCAATTCCTATAGCCTCCTCACTAAAAAATCCGGAATCACCCGTATCATAAATAACTCAATCCCCTAGCCCATTAAATTGAAACACAATCTCCACCTCTTCATCCTTTAACACATAATAAACCATTATAACTTCCATTAACAGACCAGTAATAAACGCCCCTAATACGGTCTTATTAGACACCCAAATCTCAGGATATTGCTCTGTAGCTATTGCCGTTGTATAACCAAAAACTACCATTATCCCCCCTAAATAAATTAAAAATACCATTAAACCCAGAAAAGACCCACCAAAATTTAATACAATACCACAACCAACCCCACCACTCACAATTAAACCTAACCCCCCATAAATAGGCGAAGGTTTCGAAGAAAATCCTACAAAACCAAGCACAAAAATAATACTTAAGATAAATACAATGTATGTTATCAT-TATTCTCACATGGAATCTAACCATGACTAATGATATGAAAAACCATCGTTGTCATTCAACTACAAGAACATGATCAACATCCGAAAAACTCACCCATTAATAAAAATTGTAAACAACGCATTCATTGACCTCCCAACCCCATCAAATATTTCATCCTGATGGAACTTCGGCTCTTTGCTAGGAGTCTGCTTAATTCTACAAATTCTCACGGGCTTATTCTTAGCAATACACTATACATCTGATACAATAACAGCATTCTCCTCTGTCACTCATATCTGTCGAGACGTCAACTACGGCTGAATTATTCGATATATGCACGCAAATGGAGCATCAATATTTTTTATTTGCTTATTTTTACATGTAGGACGAGGTCTGTATTACGGATCATATACCTTTTTAGAAACATGAAACATTGGAGTAATCCTCCTATTTACAGTTATAGCCACAGCATTTGTGGGATACGTCCTACCATGAGGACAGATATCATTCTGAGGAGCAACAGTTATTACCAACCTCCTCTCAGCAATCCCTTACATTGGTACAAATCTAGTCGAATGAATTTGAGGAGGCTTTTCAGTAGATAAAGCAACCCTAACCCGATTTTTCGCTTTCCACTTTATTCTCCCATTTATCATTGCAGCACTTGCTATAGTTCACCTACTCTTCCTTCACGAAACAGGATCCAATAACCCAACAGGAATTCCATCAGATGCAGATAAAATTCCCTTCCACCCTTACTATACCATTAAAGATACTCTAGGTATTATTCTTCTAATTATATTCCTAATACTACTAGTGCTATTTGCACCAGATATGCTTGGAGACCCAGACAACTATACCCCAGCAAACCCACTCAATACACCTCCCCATATTAAACCCGAATGGTATTTCCTATTTGCATACGCAATCCTACGATCAATTCCCAATAAACTAGGAGGAGTCTTAGCCCTAGCTTCATCCATCCTGATCCTAATTCTTATACCCCTCCTCCACACATCCAAACAACGCAGCATAATATTCCGACCATTTAGCCAATGCTTATTCTGAATCTTAGTGGCAGACCTACTAACACTTACATGAATCGGAGGACAACCAGTTGAATACCCCTTTATTATTATCGGACAACTAGCATCTATTCTATACTTTCTTATTATCCTAATTCTTATACCAATTATCAGCTCAATCGAAAATAACCTCCTAAAATGAAGATAA-GTCTTTGTAGTATATACACTGGTCTTGTAAATCAGAAAAGGAGCTCCCTAAGACTCAAGGAAGAAGCGCCCCACTATCAACACCCAAAGCTGAAGTTCTATTTAAACTATTCCCTG
	Axis_kuhli				????????????????????????????????????????????????????????????????????????????????????????????????????????????????????????????????????????????????????????????????????????????????????????????????????????????????????????????????????????????????????????????????????????????????????????????????????????????????????????????????????????????????????????????????????????????????????????????????????????????????????????????????????????????????????????????????????????????????????????????????????????????????????????????????????????????????????????????????????????????????????????????????????????????????????????????????????????????????????????????????????????????????????????????????????????????????????????????????????????????????????????????????????????????????????????????????????????????????????????????????????????????????????????????????????????????????????????????????????????????????????????????????????????????????????????????????????????????????????????????????????????????????????????????????????????????????????????????????????????????????????????????????????????????????????????????????????????????????????????????????????????????????????????????????????????????????????????????????????????????????????????????????????????????????????????????????????????????????????????????????????????????????????????????????????????????????????????????????????????????????????????????????????????????????????????????????????????????????????????????????????????????????????????????????????????????????????????????????????????????????????????????????????????????????????????????????????????????????????????????????????????????????????????????????????????????????????????????????????????????????????????????????????????????????????????????????????????????????????????????????????????????????????????????????????????????????????????????????????????????????????????????????????????????????????????????????????????????????????????????????????????????????????????????????????????????????????????????????????????????????????????????????????????????????????????????????????????????????????????????????????????????????????????????????????????????????????????????????????????????????????????????????????????????????????????????????????????????????????????????????????????????????????????????????????????????????????????????????????????????????????????????????????????????????????????????????????????????????????????????????????????????????????????????????????????????????????????????????????????????????????????????????????????????????????????????????????????????????????????????????????????????????????????????????????????????????????????????????????????????????????????????????????????????????????????????????????????????????????????????????????????????????????????????????????????????????????????????????????????????????????????????????????????????????????????????????????????????????????????????????????????????????????????????????????????????????????????????????????????????????????????????????????????????????????????????????????????????????????????????????????????????????????????????????????????????????????????????????????????????????????????????????????????????????????????????????????????????????????????????????????????????????????????????????????????????????????????????????????????????????????????????????????????????????????????????????????????????????????????????????????????????????????????????????????????????????????????????????????????????????????????????????????????????????????????????????????????????????????????????????????????????????????????????????????????????????????????????????????????????????????????????????????????????????????????????????????????????????????????????????????????????????????????????????????????????????????????????????????????????????????????????????????????????????????????????????????????????????????????????????????????????????????????????????????????????????????????????????????????????????????????????????????????????????????????????????????????????????????????????????????????????????????????????????????????????????????????????????????????????????????????????????????????????????????????????????????????????????????????????????????????????????????????????????????????????????????????????????????????????????????????????????????????????????????????????????????????????????????????????????????????????????????????????????????????????????????????????????????????????????????????????????????????????????????????????????????????????????????????????????????????????????????????????????????????????????????????????????????????????????????????????????????????????????????????????????????????????????????????????????????????????????????????????????????????????????????????????????????????????????????????????????????????????????????????????????????????????????????????????????????????????????????????????????????????????????????????????????????????????????????????????????????????????????????????????????????????????????????????????????????????????????????????????????????????????????????????????????????????????????????????????????????????????????????????????????????????????????????????????????????????????????????????????????????????????????????????????????????????????????????????????????????????????????????????????????????????????????????????????????????????????????????????????????????????????????????????????????????????????????????????????????????????????????????????????????????????????????????????????????????????????????????????????????????????????????????????????????????????????????????????????????????????????????????????????????????????????????????????????????????????????????????????????????????????????????????????????????????????????????????????????????????????????????????????????????????????????????????????????????????????????????????????????????????????????????????????????????????????????????????????????????????????????????????????????????????????????????????????????????????????????????????????????????????????????????????????????????????????????????????????????????????????????????????????????????????????????????????????????????????????????????????????????????????????????????????????????????????????????????????????????????????????????????????????????????????????????????????????????????????????????????????????????????????????????????????????????????????????????????????????????????????????????????????????????????????????????????????????????????????????????????????????????????????????????????????????????????????????????????????????????????????????????????????????????????????????????????????????????????????????????????????????????????????????????????????????????????????????????????????????????????????????????????????????????????????????????????????????????????????????????????????????????????????????????????????????????????????????????????????????????????????????????????????????????????????????????????????????????????????????????????????????????????????????????????????????????????????????????????????????????????????????????????????????????????????????????????????????????????????????????????????????????????????????????????????????????????????????????????????????????????????????????????????????????????????????????????????????????????????????????????????????????????????????????????????????????????????????????????????????????????????????????????????????????????????????????????????????????????????????????????????????????????????????????????????????????????????????????????????????????????????????????????????????????????????????????????????????????????????????????????????????????????????????????????????????????????????????????????????????????????????????????????????????????????????????????????????????????????????????????????????????????????????????????????????????????????????????????????????????????????????????????????????????????????????????????????????????????????????????????????????????????????????????????????????????????????????????????????????????????????????????????????????????????????????????????????????????????????????????????????????????????????????????????????????????????????????????????????????????????????????????????????????????????????????????????????????????????????????????????????????????????????????????????????????????????????????????????????????????????????????????????????????????????????????????????????????????????????????????????????????????????????????????????????????????????????????????????????????????????????????????????????????????????????????????????????????????????????????????????????????????????????????????????????????????????????????????????????????????????????????????????????????????????????????????????????????????????????????????????????????????????????????????????????????????????????????????????????????????????????????????????????????????????????????????????????????????????????????????????????????????????????????????????????????????????????????????????????????????????????????????????????????????????????????????????????????????????????????????????????????????????????????????????????????????????????????????????????????????????????????????????????????????????????????????????????????????????????????????????????????????????????????????????????????????????????????????????????????????????????????????????????????????????????????????????????????????????????????????????????????????????????????????????????????????????????????????????????????????????????????????????????????????????????????????????????????????????????????????????????????????????????????????????????????????????????????????????????????????????????????????????????????????????????????????????????????????????????????????????????????????????????????????????????????????????????????????????????????????????????????????????????????????????????????????????????????????????????????????????????????????????????????????????????????????????????????????????????????????????????????????????????????????????????????????????????????????????????????????????????????????????????????????????????????????????????????????????????????????????????????????????????????????????????????????????????????????????????????????????????????????????????????????????????????????????????????????????????????????????????????????????????????????????????????????????????????????????????????????????????????????????????????????????????????????????????????????????????????????????????????????????????????????????????????????????????????????????????????????????????????????????????????????????????????????????????????????????????????????????????????????????????????????????????????????????????????????????????????????????????????????????????????????????????????????????????????????????????????????????????????????????????????????????????????????????????????????????????????????????????????????????????????????????????????????????????????????????????????????????????????????????????????????????????????????????????????????????????????????????????????????????????????????????????????????????????????????????????????????????????????????????????????????????????????????????????????????????????????????????????????????????????????????????????????????????????????????????????????????????????????????????????????????????????????????????????????????????????????????????????????????????????????????????????????????????????????????????????????????????????????????????????????????????????????????????????????????????????????????????????????????????????????????????????????????????????????????????????????????????????????????????????????????????????????????????????????????????????????????????????????????????????????????????????????????????????????????????????????????????????????????????????????????????????????????????????????????????????????????????????????????????????????????????????????????????????????????????????????????????????????????????????????????????????????????????????????????????????????????????????????????????????????????????????????????????????????????????????????????????????????????????????????????????????????????????????????????????????????????????????????????????????????????????????????????????????????????????????????????????????????????????????????????????????????????????????????????????????????????????????????????????????????????????????????????????????????????????????????????????????????????????????????????????????????????????????????????????????????????????????????????????????????????????????????????????????????????????????????????????????????????????????????????????????????????????????????????????????????????????????????????????????????????????????????????????????????????????????????????????????????????????????????????????????????????????????????????????????????????????????????????????????????????????????????????????????????????????????????????????????????????????????????????????????????????????????????????????????????????????????????????????????????????????????????????????????????????????????????????????????????????????????????????????????????????????????????????????????????????????????????????????????????????????????????????????????????????????????????????????????????????????????????????????????????????????????????????????????????????????????????????????????????????????????????????????????????????????????????????????????????????????????????????????????????????????????????????????????????????????????????????????????????????????????????????????????????????????????????????????????????????????????????????????????????????????????????????????????????????????????????????????????????????????????????????????????????????????????????????????????????????????????????????????????????????????????????????????????????????????????????????????????????????????????????????????????????????????????????????????????????????????????????????????????????????????????????????????????????????????????????????????????????????????????????????????????????????????????????????????????????????????????????????????????????????????????????????????????????????????????????????????????????????????????????????????????????????????????????????????????????????????????????????????????????????????????????????????????????????????????????????????????????????????????????????????????????????????????????????????????????????????????????????????????????????????????????????????????????????????????????????????????????????????????????????????????????????????????????????????????????????????????????????????????????????????????????????????????????????????????????????????????????????????????????????????????????????????????????????????????????????????????????????????????????????????????????????????????????????????????????????????????????????????????????????????????????????????????????????????????????????????????????????????????????????????????????????????????????????????????????????????????????????????????????????????????????????????????????????????????????????????????????????????????????????????????????????????????????????????????????????
	Axis_porcinus                              GTTAATGTAGCTTAAAAAGCAAGGCACTGAAAATGCCTAGATGAGCTCCATAAACACATAGGTTTGGTCCCAGCCTTCCTATTAGCCCTTAATAGACTTACACATGCAAGCATCCGCACCCCAGTGAA-AATGCCCTCCAAATTAGGAGCTGGTATCAAGCACACGTAGCTCACGACACCTTGCTTAGCCACACCCCCACGGGAAACAGCAGTGATAAAAATTAAGCCATGAACGAAAGTTTGACTAAGTCATATTAGGGTTGGTAAATTTCGTGCCAGCCACCGCGGTCATACGATTAACCCAAGTTAATAAGCGTACGGCGTAAAGCGTGTTAAAGAATAAAGTTAAATTTCAATTAAGCTGTAAAAAGCCATAATTAAAATAAACAACGAAAGTAACTTTAACACGATAGCTAAGACCCAAACTGGGATTAGATACCCCACTATGCCTAGCCTTAAACACAAATAGTAACAAAACTATTCGCCAGAGTACTACCGGCAACAGCTTAAAACTCAAAGGACTTGGCGGTGCTTTATACCCTTCTAGAGGAGCCTGTTCTATAATCGATAAACCCCGATAAACCTCACCATTCCTTGCTAATTCAGTCTATATACCGCCATCTTCAGCAAACCC-TAAGGTACAAAAGTAAGCACAATCAACATAAAGACGTTAGGTCAAGGTGTAACCTATGGAGTGGAAAGAAATGGGCTACATTTTCTACGAAAGTTATTATGAAATAATAACCAAAGGAGGATTTAGCAGTAAACTAAGAATAGAGTGCTTAGTTGAACTAGGCCATGAAGCACGCACACACCGCCCGTCACCCTCCTCAAGAGAGGAGACAAGTCGTAACAAGGTAAGCATACTGGAAAGTGTGCTTGGATCAAGATATAGCTTAAAAAGCACCTAGTTTACACCTAGAAGATTTCAATGAATATCTTGAACCAATTCTAGCCCGAAATAAAACATTCAAAAGTATAGGAGATAGAAATGGCGCCATAGAGAAAGTACCGTAAGGGAATGATGAAAGAAAAGTACAAAAAAGCAAAGATTACCCCTTGTACCTTTTGCATAATGAGTTAACTAGCTTAACAAAATGAATTTCAGCTAAGTACCCCGAAACCAGACGAGCTACTTATGAACAATGAACCAACTCATCTATGTAGCAAAATAGTGAGAAGATTTGTAAGTAGAGGTGAAACGCCCAACGAGCCTGGTGATAGCTGGTTGTCCAGAAAATGAATATTAGTTCAGCTTTAAAATGTATTTTTAAAAGTTAGTCTAAAAGGGTACAGCCTTTTAGAGGATACAACCTTAACTAGAGAGTAACATAGTAGGCCTAAAAGCAGCCACCAATTAAGAAAGCGTTAAAGCTCAACATACTGGACTAATCTATATAGAAGCAATAATGTTAATATGAGTAACAAGAATTCTCCC-CGCATAAGTTTAAGTCAGTACCTGATAATACTCTGACTATTAACAGCTAAATAACTTATTAACTATACTGTTAA-------TCCAACACAGGAATGCGGAAAGATTAAAAGAAGTAAAAGGAACTCGGCAAACACTAAACCCCGCCTGTTTACCAAAAACATCACCTCCAGCATAACCAGTATTGGAGGCACTGCCTGCCCAGTGACGTTAAACGGCCGCGGTATCCTGACCGTGCAAAGGTAGCATAATCACTTGTTCTCTAAATAGGGACTTGTATGAATGGCCACACGAGGGTTTTACTGTCTCTTACTTCCAATCAGTGAAATTGACCTTCCCGTGAAGAGGCGGGAATATACTAATAAGACGAGAAGACCCTATGGAGCTTTAACTACTTGGCCCATGGGCTAACAGCTTTGGTTGGGGTGACCTCGGAGAACAAGAAAACCTCCGAGCGATTAGACTAGACCTACAAGTCGATCGTTTATTGATCCAATTGATCAACGGAACAAGTTACCCTAGGGATAACAGCGCAATCCTATTCAAGAGTCCATATCGACAAT-AGGGTTTACGACCTCGATGTTGGATCAGGACATCCCGATGGTGCAACCGCTATCAAAGGTTCGTTTGTTCAACGATTAAAGTCCTACGTGATCTGAGTTCAGACCGGAGTAATCCAGGTCGGTTTCTATCTATTATTTCTCCCAGTACGAAAGGACCAGAGAAATAAGGCCAACGCGCCCAGTTAATGATATCATCTTAATTGCCCTAGA-AAAGGGGTTAAGGTGGCAGAGCCCGGTAATTGCGTAAAACTTAAAACTTTATAATCAGAGATTCAAATCCTCTCCTTAACAATGTTCATAGTTAATATTCTAATACTAATCATCCCCATTCTCCTAGCCGTAGCATTCCTCACACTAGTAGAACGAAAAGTCCTAGGATATATACAATTTCGTAAAGGCCCGAACGTTGTAGGCCCCTACGGCCTTCTCCAACCTATTGCAGATGCCATCAAACTTTTCATTAAAGAACCGCTACGACCCGCCACATCCTCAATCTCAATATTTATTTTAGCCCCCATTCTAGCCTTAAGTCTAGCCCTAACCATATGAATTCCCTTACCCATACCATATCCCCTCATTAATATAAACCTAGGAGTCCTATTTATGTTAGCAATATCAAGCCTAGCCGTATATTCCATTCTCTGATCAGGCTGAGCCTCTAATTCCAAATACGCACTAATCGGAGCTCTGCGGGCAGTAGCACAAACAATTTCATATGAAGTAACACTAGCAATTATCCTACTATCTGTTCTCCTAATAAACGGGTCTTTCACACTCTCTACCCTAATTATTACACAAGAACAAGTATGACTAATTTTCCCAGCATGACCCTTAGCAATAATATGATTTGTCTCAACGCTAGCAGAAACAAACCGAGCTCCTTTCGACCTCACCGAAGGCGAATCAGAACTAGTCTCCGGCTTTAACGTAGAATATGCGGCAGGACCATTTGCCCTGTTTTTCATAGCAGAATATGCAAATATTATTATAATAAATATTTTTACAACAATTTTATTCTTAGGAGCATTTCACAACCCAATCCTACCAGAACTTTACACAATCAATTTCACCATTAAATCCTTACTACTAACAATTTCCTTTTTATGAATCCGAGCATCCTATCCTCGATTTCGCTACGACCAACTTATACACCTACTATGAAAAAATTTTCTACCTTTAACACTAGCCCTATGCATATGACATGTGTCACTACCCATCCTTATATCAAGTATCCCTCCACAAACATAAGAAATATGTCTGACAAAAGAATTACTTTGATAGAGTAAATAATAGAGGTTTA-AGCCCTCTTATTTCTAGAACTATAGGAATTGAACCTACTCCCAAGAATCCAAAACTCTTTGTGCTCCCATACACCAAATTCTGTAAGGTCAGCTAATT-AAGCTATCGGGCCCATACCCCGAAAATGTTGGTTTATACCCTTCCCATACTAATAAACCCAATCATCTTTATCCTTATCTTATCAACAATAATATTAGGTACTATTATTGTTATAATCAGCTCCCATTGACTACTTGTCTGAATTGGATTCGAAATAAACATGCTCGCCATCATCCCCATCATAATAAAGAAACACAACCCACGAGCCACAGAAGCATCAACCAAATATTTTTTAACCCAATCAACAGCCTCAATATTACTAATAATAGCCGTTATTATTAACCTAATATTCTCAGGCCAATGAACTGTAATAAAATTATTTAACCCAGTAGCATCAATACTCATAACAATGGCTCTCACCATAAAACTAGGAATAGCCCCATTCCACTTCTGAGTCCCAGAGGTAACACAAGGAATTCCCCTATCATCAGGCCTAATTCTACTCACATGACAAAAACTAGCACCCATATCCGTTCTCTATCAAATTTCCCCATCGATTAATCTAAATATAATTTTGACCATTTCTATTTTATCAATTATAATTGGAGGCTGAGGGGGACTAAACCAGACCCAACTACGAAAAATTATGGCATATTCATCAATTGCCCACATAGGTTGAATAACAGCGGTTCTACCATATAATCCCACAATAACACTACTAAACCTAATCATTTATATTATTATAACTTCTACCATGTTTTCACTATTTATGGCCAATTCAACTACTACAACACTATCACTATCACATACCTGAAATAAAATACCCGTAATGACTGTCCTAATTCTCATTACCCTCTTATCGATAGGAGGACTCCCCCCACTATCAGGATTTATACCAAAATGGATAATCATCCAAGAAATAACAAAAAACGATAATCTCATCCTACCCACTCTCATAGCAATTACAGCACTACTAAACCTATATTTTTACATACGACTTGCATACTCCACCGCACTAACAATATTCCCCTCTACAAATAACATAAAAATAAAATGACAATTTTCTATTACAAAACAAATACCCCTTCTACCTACAATAATTGTTCTATCTACTATATTATTACCACTTACACCAATTCTATCAATTTTAGAATAG------GAGTTTAGGTTAAGACCAAGAGCCTTCAAAGCCCTAAGCAAGTAACTTAACTCCTGTAAGGATTGCAAGACCACATCTTACATCAATTGAATGCAAATCAACCACTTTAATTAAGCTAAATCCTCACTAGATTGGTGGGCTCTACC--CCCACGAAACTTT-AGTTAACAGCTAAACACCCTACTGGCTTCAATCTACTTCTCCCGCCGCAAAAAAGGCGGGAGAAGCCCCGGCAGAGTTTGAAGCTGCTTCTTTGAATTTGCAATTCAACATGCACCACGAGACTTGGTAAAAAGAGGAATACCTCTGTCTTTAGATTTACAGTCTAATGCACTCAGCCATTCTACCTATGTTCATTAACCGCTGATTATTTTCAACCAACCATAAAGATATTGGTACCCTGTACTTATTGTTTGGTGCTTGAGCAGGCATAGTAGGTACAGCCCTAAGCCTATTAATTCGTGCTGAACTGGGTCAACCTGGTACCCTACTTGGAGATGACCAAATTTATAATGTAATCGTAACCGCACATGCATTCGTAATAATTTTCTTTATAGTTATACCAATTATAATTGGAGGATTTGGCAATTGACTGGTTCCCCTAATAATCGGTGCCCCAGACATGGCATTCCCCCGAATAAACAATATAAGCTTTTGACTCCTTCCCCCCTCTTTCTTATTGCTTCTAGCATCATCCATAGTTGAAGCTGGCGCAGGAACAGGCTGAACTGTATATCCCCCTCTAGCTGGTAATTTAGCTCACGCAGGGGCTTCAGTAGACCTGACTATTTTCTCTTTACACCTGGCAGGTGTCTCTTCAATTTTAGGGGCCATTAACTTTATTACAACAATTATCAATATAAAACCCCCTGCTATGTCACAATATCAAACTCCTCTATTTGTGTGATCCGTACTAATTACTGCTGTATTACTGCTTCTCTCTCTCCCTGTTCTAGCAGCCGGAATTACAATATTACTAACAGATCGAAATTTAAATACAACCTTCTTTGACCCAGCAGGAGGCGGAGACCCTATTTTATACCAGCACTTATTCTGATTTTTTGGTCACCCTGAAGTATATATCCTTATTTTACCCGGCTTTGGTATAATTTCCCATATCGTAACATATTACTCAGGAAAAAAAGAACCATTCGGGTACATAGGAATGGTCTGAGCTATAATATCAATTGGATTCCTAGGATTTATCGTATGAGCCCATCATATATTTACAGTTGGGATAGATGTTGATACACGAGCCTATTTTACATCAGCTACTATAATTATTGCCATCCCAACTGGAGTAAAAGTCTTTAGTTGATTAGCAACACTTCATGGAGGTAATATTAAATGATCACCTGCCATAATATGAGCTTTAGGCTTTATTTTCCTCTTTACAGTTGGAGGTTTAACCGGAATTGTTCTTGCCAATTCTTCTCTCGACATTGTCCTTCATGACACATACTATGTAGTTGCACATTTCCACTATGTACTGTCAATAGGAGCCGTGTTTGCTATTATAGGAGGGTTTGTTCACTGATTTCCACTATTCTCAGGATATACACTCAACGATACGTGAGCCAAAATTCACTTTGTAATTATATTTGTAGGCGTAAATATAACTTTCTTTCCACAACATTTCCTAGGACTGTCCGGTATACCACGACGTTATTCTGATTATCCGGACGCGTACACAATATGAAATACCATCTCATCTATAGGCTCATTCATTTCTTTAACAGCAGTAATATTAATAATTTTTATTATCTGAGAAGCGTTCGCATCCAAACGAGAAGTCTCAATTGTAGAACTAACAACAACAAATTTAGAATGATTAAATGGATGCCCTCCGCCATACCATACATTTGAAGAACCTACATACGTAAACTTAAAATAAGAAAGGAAGGAATCGAACCCCCCCATAGCTGGTTTCAAGCCAACATCATAACCACTATGTCTTTCTCGAGGTGTTAGTAAATTATATAACTTTGTCAGGGTTAAGTTACAGGTGAAAAACCCGTACACCTCATATGGCTTATCCCATACAGCTAGGCTTCCAAGATGCAACATCACCTATTATAGAAGAACTACTACATTTTCATGACCACACATTAATAATTGTTTTCCTAATTAGCTCGCTAGTACTCTATATTATTTCACTAATGTTAACGACAAAACTAACACATACTAGTACAATAGACGCCCAAGAGGTAGAGACAATCTGAACAATTCTGCCAGCTATTATCCTAATCTTAATTGCTCTTCCATCTTTACGAATCTTATATATGATAGACGAAATTAATAACCCATCTCTCACAGTAAAAACTATAGGACATCAATGATATTGAAGTTATGAGTACACAGATTATGAAGACCTAAGCTTTGACTCCTATATAATTCCAACATCAGAATTAAAACCAGGAGAACTACGACTACTAGAGGTAGATAACCGAGTTGTTCTACCAATAGAAATAACGATCCGAGTATTAGTCTCCTCTGAAGACGTACTGCACTCTTGAGCCGTACCCTCCCTAGGACTAAAAACGGACGCAATCCCAGGCCGCCTAAACCAAACAACTCTTATATCAACTCGACCGGGCCTATATTACGGACAATGCTCTGAAATTTGCGGATCAAATCACAGCTTCATACCTATCGTTATTGAACTAGTTCCTTTAAATTATTTCGAAAAATGATCTGCATCAATACTATAATCATTAAGAAGCTAAGCACTAGCCTTTTAAGCTAGAGACTGAGAGCCTCTCCTTAATGAAATGCCACAACTAGACACATCCACATGACTTACAATAATTATATCAATATTCCTAACTCTCTTCATTATTTTTCAACTAAAAATTTCAAAACACAATTTCCATTTTAATCCGGAACTGACATTAACCAAAACACAAAAAGAAGATACCCCTTGAAAAACAAA-ATGAACGAAAATTTATTTGCCTCTTTCATTACCCCAATAATTCTAGGCCTCCCACTCGCCACTCTCATCGTTATATTCCCTAGCCTACTATTTCCAACATCAAATCGTCTAGTAAATAATCGCTTTATTTCTCTCCAACAATGAATACTTCAACTTGTATCAAAGCAAATAATAGGAATTCACAATGCCAAAGGGCAAACATGAGCATTAATGCTCATATCTTTAATTCTATTCATTGGATCTACAAATCTCCTGGGCCTATTACCCCACTCATTTACACCAACCACACAATTGTCAATAAATTTAGGCATAGCCATTCCCCTGTGAGCAGGGGCTGTAGTTACAGGCTTCCGCAATAAAACTAAAGCATCACTTGCTCATTTTCTTCCACAAGGAACTCCAACTCCATTAATTCCCATACTAGTTGTTATTGAAACTATCAGCCTTTTTATTCAACCAATCGCCCTAGCCGTGCGATTAACAGCTAATATTACTGCAGGACACCTACTAATTCACCTAATTGGAGGGGCTACACTTGCACTAATAAGCATTAGTACTACAACAGCCCTAGTTACATTCACCATTCTAGTGCTACTCACAATTCTTGAATTTGCAGTAGCCATGATTCAAGCATATGTATTTACTCTTCTAGTTAGCCTCTACTTGCATGACAACACATAATGACACACCAAACCCATGCTTATCACATAGTTAACCCAAGTCCCTGACCCCTAACAGGAGCTCTATCAGCTCTATTAATAACCTCCGGCTTAATTATATGATTCCATTTCAACTCAATAGTTCTATTAACACTTGGCCTAACAACAAATATACTTACAATATATCAATGATGACGAGATATTATTCGAGAAAGTACTTTCCAAGGACACCACACTCCAACCGTCCAAAAAGGTCTCCGCTACGGAATGATCCTTTTCATTATCTCTGAAGTCCTATTTTTCACCGGATTTTTCTGAGCATTTTACCACTCAAGCCTTGCCCCAACACCCGAATTAGGTGGATGCTGACCCCCAACAGGCATTCACCCACTTAACCCTCTAGAAGTCCCACTACTCAACACCTCCGTTTTACTAGCCTCAGGAGTTTCCATCACCTGAGCACACCATAGCCTTATAGAAGGGAACCGCAATCATATACTGCAAGCCTTATTTATTACTATCGCACTAGGCGTCTATTTCACACTATTACAAGCCTCAGAATACTACGAAGCACCTTTTACTATCTCAGACGGAGTTTATGGCTCAACTTTCTTTGTGGCCACAGGCTTCCACGGCCTACATGTCATTATTGGATCCACATTCTTGATTGTCTGCTTTTTTCGCCAATTAAAATTCCATTTTACTTCCAATCACCATTTCGGCTTCGAGGCTGCTGCTTGATACTGGCACTTCGTAGATGTAGTATGATTATTCCTCTACGTATCTATCTATTGATGAGGCTCATATTCTTTTAGTATTAAT-TAGTACAACTGACTTCCAATCAGTTAGTTTCGG-TATAACCCGAAAAAGAATAATAAACCTAATACTAGCCCTCTTAACCAACTTTACACTGGCCTCACTGCTTGTTATTATTGCATTCTGACTTCCCCAACTAAACGTATATTCAGAAAAAACAAGTCCCTACGAATGTGGATTTGACCCCATGGGATCAGCCCGCCTACCCTTCTCCATAAAGTTTTTCCTAGTAGCCATTACATTTCTTCTCTTTGACCTAGAAATTGCACTCCTCTTACCACTCCCATGAGCCTCTCAAACAGATAACCTAGGCACAATACTTACTATAGCCCTCTTCTTAATTTTATTACTAGCCGCAAGCCTAGCTTACGAATGAACCCAAAAAGGACTAGAATGAACTGAATATGGTATTTAGTTTACAAAA-TAAATGATTTCGACTCATTAGATTATGATTTCATAATTACCAAATGTCTTTAGTGTATATAAATATTATAACAGCATTCATAGTAGCCCTAGCAGGACTATTAATATATCGATCTCACCTTATGTCCTCTCTCTTATGCTTAGAGGGAATAATATTAGCCCTCTTTGTAATAGCCTCCCTAACGATCCTAAATTTACATTTTACCCTAGCAAGCATAATACCCATTATTTTATTAGTTTTTGCAGCCTGCGAAGCAGCACTAGGATTATCATTATTGGTTATAGTATCAAATACATATGGCACTGATTATGTTCAAAACCTTAATCTACTTCA-ATGCTAAAATATATTATCCCCACTATAATACTTATACCCCTGACCTGATTATCAAAAGGCAATATAATCTGAATTAACTCTACAACTCACAGTCTATTAATTAGCCTCACAAGCCTTCTCCTTATAAATCAATTCAGCGACAATAGCCTCAACTTCTCATTAGTATTCTTTTCTGACTCCCTATCAGCACCATTATTAATCCTAACTATATGACTTCTTCCCTTAATATTAATAGCTAGTCAACACCATCTATCAAAAGAAAGCATTACTCGAAAAAAACTATATATTACCATATTAATTTTACTCCAACTATTCTTAATTATAACTTTTACTGCTATGGAACTAATTTTCTTCTACATTTTATTCGAAGCAACACTAGTCCCAACACTTATTATTATCACCCGATGAGGAAACCAGACAGAACGCCTAAACGCCGGCCTCTATTTCCTATTTTATACTCTAGTAGGTTCTCTCCCACTACTAATCGCATTAGTCTATCTCCAAAACATCACCGGATCTCTAAATTTTCTAGTACTCCAATACTGAGTACAACCTCTATCCAACTCCTGATCAAACGTTTTCATATGACTAGCATGCATAATGGCCTTTATAGTAAAAATACCACTATACGGCCTCCATCTTTGACTGCCTAAAGCCCATGTAGAAGCTCCTATTGCAGGCTCCATAGTCCTTGCAGCAATCCTACTAAAATTAGGAGGATATGGAATACTACGAATTACAACATTCCTAAATCCACTCACTGAATTCATGGCATACCCCTTCATTATGCTGTCCCTATGAGGCATAATTATAACCAGCTCGATTTGCCTCCGTCAAACAGACCTTAAATCACTAATTGCTTACTCCTCCGTCAGTCATATAGCACTTGTTATTGTAGCCATCCTCATCCAAACACCTTGAAGCTACATAGGAGCCACAGCCCTAATAATCGCTCACGGCCTCACCTCATCTATACTTTTTTGCCTAGCAAATTCTAACTATGAACGAATTCACAGCCGAACAATAATTCTAGCCCGAGGCCTACAAACCTTTCTCCCACTTATAGCCACCTGATGACTTCTAGCAAGCCTAACTAACTTAGCCCTCCCTCCAACAATTAACCTAATCGGAGAGCTATTTGTAGTAATATCTTCTTTTTCATGATCCAACATCACAATTATTTTAATAGGACTAAACATAGTGATCACCGCCTTATATTCCCTCTATATATTAATCACAACACAACGAGGCAAATATACCCACCATATTAACAATATTTCACCCTCCTTCACACGAGAAAACGCCCTCATATCATTACACATACTACCCCTACTATTACTATCACTAAACCCAAAAATTATTCTAGGACCATTATACTGTAAATATAG-TTTAAAAAACATTAGATTGTGAATCTAATAATAGAAACTTATTTACCGAAAAAGCATGCAAGAACTGCTAACTCT-ATGCCCGTATGTAATAA-TACGGCTTTTTCGAACTTTTAGAGGATGACAG-AAATCCGTTGGTCTTAGGAACCAAAAAATTGGTGCAACTCCAAATAAAAGTAATAAACCTATTCTCTTCCTTTGCACTAGTCACCCTGCTACTATTAACTATTCCCATTATAGCTACAAGTTCTGATAATTATAAAATTTCCAATTATCCACTCTACGTAAAAACAACTATCTCATATGCTTTTATCACCAGTATAATTCCCACAATAATATTTATTCACACTGGCCAAGAAATAATTATCTCAAACTGACACTGATTAACTATTCAAACTATTAAACTATCACTCAGCTTCAAAATAGACTACTTCTCAATAATATTTGTACCAGTAGCATTATTTGTCACATGATCCATCATAGAGTTTTCAATATGATATATACACTCAGACCCCAATATTAATCAATTCTTCAAATATCTCCTCCTATTTCTTATCACCATGCTCATTCTTGTCACAGCAAATAATCTATTTCAGTTATTTATTGGATGAGAAGGTGTAGGAATTATATCATTCTTACTCATTGGGTGATGATATGGACGATCAGATGCAAATACAGCAGCCCTACAAGCAATCCTATATAATCGTATCGGTGACATCGGTTTTATTCTAGCAATAGCATGATTCCTCACAAATCTTAACGCCTGAGACTTCCAACAAATCTTCATGCTAAATCCAAATGACTCTAACATACCCCTAATGGGTCTAGCACTAGCCGCAACTGGAAAATCCGCCCAATTTGGCCTACACCCATGACTACCCTCTGCTATAGAAGGCCCTACCCCCGTCTCAGCACTACTCCACTCAAGCACAATAGTAGTAGCAGGTATTTTCTTACTTATCCGCTTCCATCCACTGACAGAAAGCAATAAATTTGCACAATCCATTCTACTATGCCTAGGAGCTATTACTACCCTATTTACAGCAATATGCGCTCTAACTCAGAATGACATCAAAAAAATTATCGCTTTTTCCACATCCAGCCAACTAGGCCTTATAATAGTGACAATTGGTATTAACCAACCCTACCTAGCATTTCTTCACATCTGCACCCATGCCTTTTTTAAAGCCATACTATTCATATGCTCCGGCTCTATTATCCATAACCTAAATGACGAACAAGACATTCGAAAAATAGGAGGCCTATTTAAAGCCATACCATTTACCACAACAGCCCTGATTATCGGCAGTCTTGCACTAACAGGAATACCTTTCCTCACCGGATTTTACTCCAAAGACCTAATTATTGAAGCCGCCAATACGTCGTACACCAACGCCTGAGCCCTCTTAATGACACTAATTGCCACCTCCTTCACAGCCATCTACAGCACCCGCATCATTTTCTTTGCACTTCTAGGACAACCTCGATTCCCAACCCTGATTTCCATTAATGAAAATAACCCCTTTCTAATAAACTCCATTAAACGCTTAATAATTGGAAGCCTTTTCGCAGGATTCATTATTTCCAACAACATTCCTCCAATAACAATTCCCCAACTAACAATACCCTACTATTTAAAAACAACAGCCCTAACAGTAACAATCCTAGGTTTTATTTTAGCACTAGAAATCAGCAATATAACCCAAAACTTAAAATTCAATTACCCAACAAATATTTTCAAATTCTCTAATATACTAGGATATTTTCCTACAATCATACACCGCCTAACTCCTTATATAAATTTAACAATAAGCCAAAAATCAGCGTCCTCTCTCCTAGACTTAATTTGACTTGAAAATATTTTACCAAAAACAACCTCACTTATTCAAATGAAAATATCAATCATGGTTACAAACCAAAAAGGCTTAATCAAACTATATTTCCTCTCTTTCCTAGTCACAATTATTATTAGCATAGTCCTATTTAATTTCCACGAGTAATTTCCATAATAACCACTACGCCAATTAATAAAGACCACCCAGTCACAATAACCAATCAAGTACCATAACTGTAAAGAGCCGCAATCCCCATAGCCTCCTCACTAAAAAATCCAGAGTCACCCGTATCATAAATAACTCAATCCCCTAGCCCATTAAATTGGAACACAATCTCCACCTCCTCATCTTTTAACACATAATAAACTATCATAACTTCCATCAATAGACCAGTGACAAACGCCCCTAATACAGTCTTATTAGACACCCAAATCTCAGGATACTGCTCTGTAGCTATCGCCGCTGTATAACCAAAAACTACTATCATCCCCCCTAAATAAATTAAAAACACCATTAAACCTAAAAAGGACCCACCAAAATTTAATACAATACCACAACCAACCCCACCACTCACAATTAAACCTAAACCCCCATAAATAGGCGAGGGCTTCGAAGAAAATCCTACGAAACCAAGCACAAAAATAATACTTAAAATAAATACAATGTATGTTATCAT-TATTCTCACATGGAATCTAACCATGACTAATGATATGAAAAACCATCGTTGTCATTCAACTATAAGAACATGATCAACATCCGAAAAACCCACCCATTAATAAAAATTGTAAACAACGCATTCATTGACCTCCCAGCACCATCAAATATTTCATCCTGATGGAACTTCGGCTCTCTGCTAGGAGTCTGCTTAATTCTACAAATCCTCACAGGCCTATTCTTGGCAATACACTATACATCCGACACAATAACAGCATTCTCCTCTGTTACCCATATTTGCCGAGACGTCAATTACGGCTGAATTATTCGATATATGCACGCAAATGGAGCATCAATATTTTTTATTTGCCTATTTATACATGTAGGACGAGGCCTGTACTACGGATCATACACCTTTCTAGAAACATGAAACATTGGAGTAATTCTCCTATTCACGGTTATAGCCACAGCATTCGTAGGATATGTCCTACCATGAGGACAAATATCATTCTGAGGGGCAACAGTTATTACCAACCTCCTCTCAGCAATCCCTTACATCGGCACAAATCTAGTCGAATGAATCTGAGGGGGCTTTTCAGTAGACAAAGCAACCTTAACCCGATTCTTCGCTTTCCACTTTATTCTCCCATTTATTATTGCAGCACTCACTATAGTACACCTACTTTTCCTCCACGAAACAGGATCCAATAACCCAACAGGAATCCCATCAGATGCAGATAAAATCCCCTTCCATCCCTACTATACCATTAAAGATATTCTAGGTATTATACTTCTAATCCTCTTCTTAATATTACTAGTACTATTCGCACCAGATCTACTTGGAGACCCAGACAACTATACCCCAGCAAACCCACTCAATACACCTCCCCATATTAAACCCGAATGATATTTCTTATTTGCATATGCAATCCTACGATCTATCCCTAATAAACTAGGAGGAGTCTTAGCCCTAGCTTCATCTATCCTGATCCTAATTTTTATACCCATCCTCCACACATCCAAACAACGCAGCATAATATTCCGACCATTCAGCCAATGCTTATTCTGAGTCTTAGTGGCAGACCTACTAACACTTACATGAATCGGAGGACAACCAGTTGAATACCCCTTTATTATTATCGGACAACTAGCATCCATCTTATACTTTTTTATTATTCTAGTCCTTATACCAATTACCAGCACAATCGAAAACAACCTCCTAAAATGAAGATAA-GTCTTTGTAGTATATACACTGGTCTTGTAAACCAGAAAAGGAGCTCCCTAAGACTCAAGGAAGAAGCGCCCCACTATCAACACCCAAAGCTGAAGTTCTATTTAAACTATTCCCTG
	Blastocerus_dichotomus                     GTTAATGTAGCTTAAAAAGCAAGGCACTGAAAATGCCTAGATGAGCTCCATAAACATACAGGTTTGGTCCCAGCCTTCCTATTAACCCCTAATAGACTTACACATGCAAGTATCCACATCCCAGTGAA-AATGCCCTCCAAGTCAGGAGCTGGTATCAAGCACACGTAGCTCATGACACCTTGCTCAGCCACGCCCCCACGGGAAACAGCAGTGATAAAAATTAAGCTATAAACGAAAGTTTGACTAAGCCATATTAGGGTTGGTAAATTTCGTGCCAGCCACCGCGGTCATACGATTAACCCAAGTTAATAGGCCTACGGCGTAAAGCGTGTTTAGGAATAAAGTTAAATTCCAATTAAGCTGTAAAAAGCCATAATTAAAATAAACAACGAAAGTGACTTTAACACGATAGCTAGGATCCAAACTGGGATTAGATACCCCACTATGCTTAGCCCTAAACACAAATAGTAACAAGACTATTCGCCAGAGTACTACCGGCAATAGCTTAAAACTCAAAGGACTTGGCGGTGCTTTATACCCTTCTAGAGGAGCCTGTTCTATAATCGATAAACCCCGATAGACCTTACCACCCCTTGCCAATACAGTCTATATACCGCCATCTTCAGCAAACCC-TAAGGAACAAAAGTAAGCACAATCAACGTAAAAACGTTAGGTCAAGGTGTAACCTATGGAGTGGAAAGAAATGGGCTACATTTTCTACGAAAGTTATTATGAAATAATAACTAAAGGAGGATTTAGCAGTAAACTAAGAATAGAGTGCTTAGTTGAATTAGGCCATGAAGCACGCACACACCGCCCGTCACCCTCCTCAAAAGAGGAGATAAGTCGTAACAAGGTAAGCATACTGGAAAGTGTGCTTGGATCAAGATATAGCTTAAAAAGCATCTAGTTTACACCTAGAAGATTTCAATGAATATCTTGAACTAATCCTAGCCCAAAATAAAACATTTAAAAGTATAGGAGATAGAAATGGCGCTATAGAGAAAGTACCGTAAGGGAATGATGAAAGAAAAGTACAAAAAAGCAAAGATTACCCCTTGTACCTTTTGCATAATGAGTTAACTAGCTTAACAAAATGAATTTTAGCTAAGTACCCCGAAACCAGACGAGCTACTTATGAACAATGAACCAACTCATCTATGTGGCAAAATAGTGAGAAGATTTATAAGTAGAGGTGAAACGCCTAACGAGCCTGGTGATAGCTGGTTGTCCAGAAAATGAATATTAGTTCAGCTTTAAAATGTATTTTTAAAAGTTAGTCTAAAAGGGTACAGCCTTTTAGAGGATACAACCTTAACTAGAGAGTAACATAGTAGGCCCAAAAGCAGCCACCAATTAAGAAAGCGTTAAAGCTCGACATACTGGACTAATCTATATAGAAGTAATAATGTTAATATGAGTAACAAGAATTCTCCCCCGCACAAGTTTAAGTCAGTATCTGATAATATTCTGACTATTAACAGCTAAATAATTTATTAATTATACTGTTAA-------TCCAACACAGGAGTGCGGAAAGATTAAAAGAAGTAAAAGGAACTCGGCAAACACTAAACCCCGCCTGTTTACCAAAAACATCACCTCCAGCATAACTAGTATTGGAGGCACTGCCTGCCCAGTGACGTTAAACGGCCGCGGTATCCTGACCGTGCAAAGGTAGCATAATCATTTGTTCTCTAAATAAGGACTTGTATGAATGGCAAAACGAGGGTTTTACTGTCTCTTACTTCTAATCCGTGAAATTGACCTTCCCGTGAAGAGGCGGGAATATTTAAATAAGACGAGAAGACCCTATGGAGCTTTAACTACTTAACCCATGGGTTGACAGCTTTGGTTGGGGTGACCTCGGAGAACAAAAAATCCTCCGAGCGATTAGACTAGACCTACAAGTCAATCGCTTATTGATCCAATTGATCAACGGAACAAGTTACCCTAGGGATAACAGCGCAATCCTATTCAAGAGTCCATATCGACAAT-AGGGTTTACGACCTCGATGTTGGATCAGGACACCCCGATGGTGCAGCCGCTATCAAAGGTTCGTTTGTTCAACGATTAAAGTCCTACGTGATCTGAGTTCAGACCGGAGCAATCCAGGTCGGTTTCTATCTATTATTTCTCCCAGTACGAAAGGACCAGAGAAATAAGGCCAACGCGCCTAACTAATGATTTCATCTCAATTGCCCTAGA-AAAGGGGTTAAGGTGGCAGAGCCCGGTAATTGCGTAAAACTTAAACTTTTATAATCAGAGATTCAAATTCTCTTCTTAACAATGTTTATAATTAATATCTTAATACTAATTATTCCTATTCTTCTAGCCGTAGCATTTCTCACACTAGTAGAACGGAAAATCCTAGGATATATGCAATTTCGAAAAGGTCCAAACGTCGTAGGCCCCTATGGCCTACTCCAACCCATTGCAGATGCTATTAAACTTTTTATTAAAGAACCATTACGACCCGCTACATCTTCAATCTCAATATTTATTTTAGCTCCTATTCTAGCCCTAAGTCTAGCTCTAACCATATGAATTCCCCTACCCATACCATATCCTCTTATTAATATAAATTTAGGAGTACTATTTATACTAGCAATATCAAGCCTAGCTGTATACTCTATTCTCTGATCAGGCTGAGCCTCCAATTCTAAATATGCACTAATTGGAGCTCTTCGAGCAGTAGCACAAACAATTTCATATGAAGTAACATTAGCAATTATTCTACTATCTGTTCTCATAATAAATGGATCCTTTACACTTTCTACCTTAATTATTACACAAGAACAAGTATGATTAATCTTCCCAGCATGACCCTTAGCAATAATATGATTCATCTCAACACTAGCAGAAACAAACCGAGCCCCATTTGACCTCACTGAAGGTGAGTCAGAATTAGTTTCAGGCTTTAACGTAGAATATGCAGCAGGACCATTCGCCCTATTTTTTATAGCAGAATATGCAAACATTATTATAATAAATATCTTTACGACAATCCTATTTCTAGGAGCATCCCACAGCCCAATTTTACCAGAACTCTATACAATTAACTTTACTATTAAATCATTATTATTAACAATCTCTTTTCTATGAATCCGAGCATCTTACCCTCGATTCCGCTATGACCAATTAATACATTTATTATGAAAAAATTTTTTACCTCTGACACTAGCCCTATGCATATGACACGTATCACTACCAATCTTCCTATCAAGCATTCCCCCACAAACATAAGAAATATGTCTGATAAAAGAGTTACTTTGATAGAGTAAATAATAGAGGTTTA-AGCCCTCTTATTTCTAGAACTATAGGAATTGAACCTACTCCTAAGAATCCAAAACTCTTCGTGCTCCCATACACCAAATTCTGTAAGGTCAGCTAATT-AAGCTATCGGGCCCATACCCCGAAAATGTTGGTTTATATCCTTCCCGTACTAATAAACCCAATTATTTCCATCCTCATCTTATCAACAATAATTCTAGGGACTATTATTGTCATAATTAGCTCTCACTGATTACTTATTTGAATTGGATTTGAAATAAATATACTCGCCATTATTCCTATTATAATAAAAAAGCATAATCCACGAGCTACAGAAGCATCAACCAAATATTTTCTAACCCAATCAACAGCCTCAATATTATTAATAATAGCCGTCATTATTAATCTAATATTCTCAGGCCAATGAACCGTAATAAAACTATTTAACCCAATAGCATCCATACTCATAACTATAGCTCTTACCATAAAGCTAGGAATAGCTCCATTTCATTTCTGAGTTCCAGAAGTAACACAAGGTATTCCTCTATCATCAGGATTAATTCTATTAACATGACAAAAACTAGCACCCATATCAGTACTTTACCAAATTTTTCCCTCCATTAATCTAGATATAATCTTGACTATCTCCATCCTATCAATTATAATTGGAGGTTGGGGGGGACTAAACCAAACCCAACTACGAAAAATTATAGCCTATTCATCTATTGCCCATATAGGCTGAATAACAGCAGTTTTACCATATAACCCTACAATAACACTATTAAATTTAATTATCTATATTATTATAACTTCCACCATATTTATATTATTTATAGCTAACTCAACTACCACCACCTTATCACTCTCCCATACATGAAATAAAATACCCGTAATAACAGTTTTGATCCTCGTAACCCTTTTATCAATAGGAGGACTTCCTCCACTATCAGGATTTATGCCAAAATGAATAATTATCCAAGAAATAACAAAAAATAATAGCCTCATCCTACCCACTTTTATAGCAATTACAGCCCTACTAAATTTATATTTCTATATACGACTTACCTACTCCACTGCACTAACAATATTCCCCTCTGTAAATAATATAAAAATAAAATGACAATTTTCCACTACAAAAAAAATAACCCTCCTACCCACAATAATTGTATTATCTACTATGCTATTACCACTAACACCAATTTTATCAGTATTAGAATAG------GAGTTTAGGTTAAGACCAAGAGCCTTCAAAGCTCTAAGCAAGTAACTTAACTCCTGTAAGGATTGCAAGATCATATCTTACATCAATTGAATGCAAATCAACCACTTTAGTTAAGCTAAATCCTTACTAGATTGGCGGGCTCCACC--CCCACGAAATTTT-AGTTAACAGCTAAACACCCTACTGGCTTCAATCTACTTCTCCCGCCGCAAAAAAGGCGGGAGAAGCCCCGGCAGAA-TTGAAGCTGCTTCTTTGAATTTGCAATTCAATGTGCACCACAAGGCTTGGTAAAAAGAGGAACACCTCTGTCCTTAGATTTACAGTCTAATGCGCTCAGCCATTTTACCTATGTTCATTAACCGCTGATTATTTTCAACTAATCATAAAGATATTGGCACCTTATATCTACTATTTGGTGCTTGAGCAGGCATAGTAGGAACTGCCTTAAGCCTACTAATCCGTGCTGAACTGGGCCAACCCGGAACTCTACTCGGAGATGATCAAATTTATAATGTAATTGTAACCGCACATGCATTTGTTATAATTTTCTTTATAGTTATACCAATTATAATTGGAGGATTCGGTAATTGACTTGTCCCCTTAATAATTGGTGCCCCAGATATAGCATTTCCCCGAATAAATAATATAAGCTTTTGACTTCTTCCTCCTTCCTTTTTACTGCTTCTAGCATCATCTATAGTTGAAGCCGGAGCAGGGACAGGTTGAACTGTTTATCCTCCCTTAGCTGGAAATCTAGCTCACGCAGGAGCCTCAGTCGACTTAACTATTTTTTCTTTACACTTAGCAGGTATCTCTTCAATTTTAGGGGCTATTAATTTTATTACAACAATTATTAATATAAAACCCCCTGCTATATCACAGTATCAAACTCCTCTATTTGTATGATCCGTACTAATTACTGCAGTACTACTGCTCCTTTCACTCCCCGTACTAGCAGCCGGAATTACAATACTACTGACAGACCGAAATCTAAATACAACCTTCTTTGATCCGGCAGGAGGCGGAGACCCTATTCTATATCAACACTTATTCTGATTTTTTGGACACCCTGAAGTATACATTCTTATCTTACCCGGATTCGGTATAATTTCTCATATCGTAACATATTATTCGGGAAAAAAAGAACCGTTTGGATATATGGGTATAGTCTGAGCTATAATATCAATTGGATTTTTAGGATTTATTGTATGAGCCCACCACATGTTTACAGTTGGGATAGACGTTGACACACGAGCCTATTTTACATCAGCTACTATAATTATTGCTATTCCAACCGGGGTAAAAGTATTTAGTTGATTAGCAACACTTCATGGAGGCAACATTAAATGGTCACCTGCTATAATATGAGCTCTAGGTTTTATTTTTCTTTTTACAGTTGGAGGATTAACTGGAATTGTTCTTGCCAATTCCTCTCTCGATATTGTTCTTCACGACACTTACTATGTAGTTGCACATTTCCACTATGTTTTATCAATAGGGGCTGTATTTGCTATTATAGGAGGATTCGTTCACTGATTTCCACTATTCTCAGGATATACCCTTAATGATACATGAGCTAAAATTCACTTTGTAATTATATTTGTAGGTGTAAACATAACCTTTTTTCCACAACATTTCCTAGGACTGTCTGGTATGCCACGGCGATATTCTGATTATCCAGACGCATATACAATGTGAAATACAATCTCTTCTATAGGCTCATTTATTTCCTTAACAGCAGTAATATTAATAATTTTTATTATCTGAGAAGCATTTGCATCCAAGCGAGAAGTCTCAACTGTAGAATTAACAACAACAAATTTAGAGTGACTAAACGGGTGCCCTCCACCATATCATACATTCGAAGAGCCTACATACATCAATTTAAAATAAGAAAGGAAGGAATCGAACCTCCT-ATAGCTGGTTTCAAGCCAACGTCATAACCACTATGTCTTTCTCGAGGTGTTAGTAAATTATATAACTTTGTCAAGGTTAAGTTACAGATGAAAATTCTGTACGCCTCGTATGGCTTACCCAATGCAATTAGGATTCCAAGATGCAACATCACCCATTATAGAAGAACTACTACATTTTCATGATCATACATTAATGATTGTTTTTTTAATTAGTTCACTAGTACTTTATATTATCTCATTAATGCTAACGACAAAATTAACTCATACTAGTACAATAAACGCCCAAGAAGTAGAAACAGTCTGAACTATTTTACCAGCCATTATTTTGATTTTAATTGCCCTTCCATCCTTGCGAATTCTCTATATAATAGATGAAATTAATAATCCATCACTTACAGTAAAAACTATAGGACATCAATGATATTGAAGCTACGAGTATACAGATTATGAAGACTTAAGCTTTGACTCCTATATGATTCCAACATCAGAATTAAAGCCAGGAGAACTACGACTACTAGAAGTAGATAACCGAGTTGTTCTCCCAATAGAGATAACAATCCGAATACTAGTCTCTTCTGAAGATGTATTACACTCTTGAGCCGTACCTTCCCTAGGACTAAAAACAGATGCAATTCCAGGACGCTTAAACCAAACAACTCTTATATCAACTCGACCAGGTTTATATTATGGACAATGCTCCGAAATCTGTGGATCAAATCACAGTTTTATACCTATTGTTCTTGAGCTAGTTCCATTAGACTATTTCGAAAAATGATCTGCATCAATACTATAATCATTAAGAAGCTAAGCACTAGCCTTTTAAGCTAGAGACTGAGAACTTCTCCTTAATGGCATGCCACAACTAGATACATCCACATGATTTATAATAATTATATCAATATTCTTAGCCCTTTTTATCATCTTCCAGTTAAAAGTTTCAAAACATAATTTTTTCTTTAACCCAGAACCCATGCCAACTAAAACACAAAAACAAAGCACCCCTTGAGAAATAAA-ATGAACGAAAACTTATTTGCCTCTTTCATTACCCCAATAATAATAGGTCTACCACTTGCTACTTTTATCGTTATTTTTCCTAGTCTACTGTTCCCAACATCAAATCGTCTAGTTAACAACCGTCTTATTTCTTTACAACAATGAGTACTTCAACTTGTATCAAAACAAATAATAGGAAATCATAGTACTAAAGGACAAACATGGACATTAATATTAATATCCCTAATTATATTTATCGGATCAACAAACCTATTAGGTCTTTTACCTCACTCATTTACACCAACCACACAACTGTCAATAAATTTAGGTATAGCCATCCCCCTATGAGCCGGAACTGTAATCACAGGCTTCCGAAATAAAACCAAAGCATCACTTGCCCATTTTCTCCCACAAGGAACACCTACACCATTAATTCCCATACTAGTTATTATTGAAACTATTAGCCTTTTCATTCAACCAATTGCCTTAGCCGTACGACTAACAGCTAACATTACCGCAGGACATTTACTAATTCACCTAATCGGAGGAGCTACACTTACATTAATAACTATCAGCACTACAACAGCTCTTATTACATTTATTATTCTAGTCCTACTAACAATTCTCGAATTCGCAGTAGCTATAATTCAAGCCTATGTATTTACCCTTCTAGTAAGTCTCTATTTGCATGATAACACATAATGACACACCAAACCCATGCCTATCATATAGTAAATCCAAGCCCTTGACCTCTAACAGGGGCTTTATCAGCCCTTTTAATAACTTCCGGTCTAATTATATGATTTCACTTTAATTCAATAATTCTACTAATAATTGGCTTAACAACAAATTTTCTTACAATATATCAATGATGACGAGATATTATCCGAGAAAGCACCTTCCAAGGACATCACACCCCAACTGTCCAAAAAGGTCTCCGCTATGGAATAATTCTTTTTATTATCTCTGAAGTCTTGTTTTTCACTGGATTCTTTTGAGCATTTTATCACTCAAGCCTCGCTCCAACTCCCGAACTAGGCGGTTGTTGACCTCCAACAGGTATTCATCCACTTAATCCCCTAGAAGTTCCTCTACTTAATACCTCTGTCCTACTAGCATCAGGAGTCTCTATTACTTGGGCCCACCATAGCCTTATAGAAGGAAACCGTAATCCAATGCTTCAAGCCCTATTTATTACTATCTCACTAGGTATCTATTTTACACTTTTACAAGCCTCAGAATACTATGAAGCACCTTTCACTATTTCTGACGGAGTTTATGGATCAACTTTCTTCGTAGCTACAGGCTTCCACGGCCTACATGTTATTATTGGGTCTACCTTTTTAATTGTTTGCTTTTTCCGCCAATTAAAGTATCATTTTACTTCTAATCACCATTTTGGTTTTGAAGCCGCTGCCTGATATTGACATTTCGTGGATGTAGTGTGACTATTCCTCTACGTATCTATTTATTGATGAGGCTCATATTCTTTTAGTATTAAT-AAGTACAACTGACTTCCAATCAGTTAGCTTCGG-TATAATCCGAAAAAGAATAATAAACCTAATATTAGCTCTCCTAACTAACTTTATACTAGCCTCGCTACTCGTTATTATCGCATTTTGACTTCCTCAACTAAACGTCTATTTAGAAAAAACAAGTCCATACGAATGCGGATTTGACCCTATAGGATCAGCCCGCCTACCTTTTTCTATAAAATTTTTCTTAGTAGCTATTACATTTCTTCTCTTTGACCTAGAAATCGCACTCCTCCTACCACTACCATGAGCTTGCCAAACAAATAACCTAAATACAATACTTACTATAGCCCTCTTTTTAATTTTATTGCTAGCTGTAAGTCTAGCTTACGAATGGACCCAAAAGGGATTAGAATGAACTGAATATGGTATTTAGTTTATAAAA-TAAATGATTTCGACTCATTAGACTGTGATCTCACAACTACCAAATGTCTCTAGTGTATATAAACATTATAACAGCATTTATAGTATCTCTTACAGGACTATTAATATACCGATCCCACCTTATGTCCTCTCTTCTATGCCTAGAAGGAATAATATTATCCCTATTTGTGATAGCTTCCCTAACAATTTTAAACTCACACTTTACCTTAGCAAGCATAATACCTATTATTTTGCTAGTCTTTGCAGCTTGCGAAGCGGCACTAGGACTATCATTACTAGTAATAGTATCAAATACATATGGCACTGATTATGTCCAAAATCTAAACTTACTTCA-ATGTTAAAATATATTATTCCTACAATAATACTTATGCCTCTAACCTGATTATCAAAAGGTAATATAATCTGAATTAACTCCACAACTTATAGCCTATTAATTAGCCTTACAAGTCTCCTTCTTATAAATCAATTCAACGATAATAGCCTTAATTTTTCATTAATATTCTTTTCTGATTCCCTGTCAACACCACTACTAATTTTAACTATATGGCTTCTTCCCCTAATATTAATAGCAAGCCAACATCACTTGTCAAAAGAAAATCTAACTCGAAAAAAACTATATATTACTATATTAATTTTATTACAGCTATTTCTAATTATAACCTTTACTGCTATAGAATTAATTTTATTTTATATTCTATTTGAAGCAACATTAGTTCCAACACTTATTATTATTACTCGATGAGGAAATCAAACAGAACGTCTAAACGCAGGTCTCTATTTCTTATTTTATACACTAATAGGCTCTCTTCCACTACTTGTTGCACTAATTTATCTCCAAAATATTACTGGATCCCTAAACTTCCTAATTCTCCAATATTGAGTACAATCTCTATCAAACTCCTGATCAAATGTTTTCATATGACTAGCATGCATAATAGCATTTATAGTAAAAATACCTCTTTATGGCCTTCACCTTTGACTACCAAAAGCCCATGTAGAAGCTCCAATTGCAGGCTCCATAGTTCTTGCAGCAATTTTACTAAAGCTAGGAGGATATGGTATACTACGAATTACAATATTCCTAAACCCACTTACCGAATTCATAGCATATCCTTTTATTATATTATCACTATGAGGCATAATTATAACCAGCTCAATCTGCCTCCGCCAAACAGATCTTAAATCATTAATCGCATATTCTTCAGTTAGTCATATAGCACTTGTCATCGTAGCTATTCTTATTCAAACACCCTGAAGCTATATAGGAGCCACAGCCCTGATAATTGCCCACGGTCTTACTTCGTCCATACTCTTTTGCCTAGCAAATTCTAACTATGAACGGACCCATAGCCGAACAATAATTCTAGCTCGAGGCCTACAAACCTTTCTCCCACTAATAGCTACTTGATGACTTCTAGCAAGCCTAACTAATCTTGCTCTCCCTCCAACAATTAATCTAATTGGAGAACTATTTATTGTAATATCCACTTTTTCATGATCTAATATTACAATTATTTTAATAGGATTAAACATAATTATCACTGCCCTATATTCCCTTTATATATTAACCACAACACAACGAGGTAAATACACTTATCATATTAACAACATTTCACCCTCTTTTACACGAGAAAATGCCCTCATATCATTACATATACTACCCTTACTACTACTATCACTAAACCCAAAAATTATTCTAGGACCTTTGTGCTGTAAATATAG-TTTAAAAAACATTAGATTGTGAATCTAATAATAGGAGCTTATTTGCCGAAAAAGCATGCAAGAACTGCTAATTCT-ATGCCCATGTATGATAA-CATGGCTTTTTCGAACTTTTAGAGGATAGTAG-TAATCCGTTGGTCTTAGGAATCAAAAAATTGGTGCAACTCCAAATAAAAGTAATAAACTTATTCTCTACCTTTACACTAATTACCCTACTCTTATTAATTATTCCCATCATAGCCACAAGCTCTAATAACTACAAAACCTATAACTACCCATTATATGTAAAAACAACTGTCTCATATGCTTTCATTACCAGTATAATTCCCACAATAATATTTATCTATACAGGCCAAGAGATAATCATCTCAAACTGACACTGACTTACAATTCAAACAATTAAACTATCATTGAGCTTTAAAATAGATTATTTCTCAATGATATTTGTTCCAGTAGCACTATTTGTTACATGGTCTATCATAGAGTTTTCCATATGATATATGCACTCAGACCCTAATATTAACCAATTTTTTAAATATCTCCTCCTATTTCTCATCACCATACTTATCCTTGTCACAGCAAATAATCTATTTCAATTATTCATTGGATGAGAAGGCGTAGGAATCATATCATTTCTATTAATTGGATGATGATATGGACGAACAGACGCAAATACAGCAGCTCTACAAGCAATTTTATATAACCGCATCGGAGACATCGGCTTTATTCTAGCAATAGCATGATTCCTTACCAACCTTAATGCCTGAGACTTCCAACAAATCTTTATACTAAATCCAAACAATTCCAATTTACCTCTAATAGGCCTCGCACTAGCTGCAGCCGGAAAATCTGCTCAATTTGGCTTACACCCATGACTACCATCTGCAATAGAAGGCCCTACTCCCGTCTCAGCATTACTTCACTCAAGCACAATAGTAGTAGCAGGTATTTTTCTACTGATTCGTTTTCATCCACTAACAGAAAACAACAAATTTGCACAATCTGCTTTATTATGTTTAGGGGCTATTACCACTCTCTTTACAGCAATATGCGCTCTTACCCAAAATGACATCAAAAAAATCATCGCTTTTTCTACATCCAGTCAATTAGGCCTTATAATAGTAACAATTGGTATTAACCAACCATACCTAGCATTTCTACACATTTGCACCCACGCTTTTTTCAAAGCTATGCTATTTATATGCTCTGGTTCTATTATCCATAGCTTAAATGATGAGCAGGATATTCGAAAAATAGGAGGTTTGTTTAAAGCAATGCCATTTACCACAACAGCCCTAATTATTGGCAGTCTAGCACTAACAGGAATGCCTTTCCTCACTGGGTTCTACTCCAAAGACTTAATTATCGAAACCATTAATACGTCGTATACCAACGCCTGAGCCCTCTTAATAACATTAATTGCCACTTCTTTTACAGCCATCTACAGCACTCGTATTATCTTCTTTGCACTCTTAGGACAGCCTCGATTCCCAACTTTAGTAACTATTAATGAAAATAATCCCTTTCTAACAAACTCTATCAAGCGCCTAATAATTGGAAGCCTCTTCGCAGGATTCATTATTTCTAATAATATCCCTCCAACAACAATCCCTCAAATAACAATACCCTACTACCTAAAAATAATAGCCTTAACAGTGACAATTTTAGGCTTTATTCTAGCACTAGAAATTAGTAACATAACTCAAAATTTAAAATTTAACTACTCATCAAATGCCTTCAAATTCTCCAACATATTAGGATATTTTCCTACCATTATACATCGTCTAACCCCTTACATAAATTTAATAATAAGTCAAAAATCAGCTTCCTCTCTCCTAGATCTAATCTGACTCGAAAATGTTTTACCAAAAACAACTTCACTCATACAAATAAAAATATCAACTATAATTACAAATCAAAAAGGCTTAATCAAACTATATTTCCTTTCTTTCCTAGTTACAATTATTATTAGCACTATTTTACTTAATTTCCACGAGTAATTTCCATAATAACTACTACACCAATAAACAAAGATCAACCAGTCACAACAACTAATCAAGTCCCATAACTGTATAAAGCCGCAATTCCCATAGCTTCCTCACTAAAAAACCCAGAATCCCCTGTATCATAAATAACTCAATCCCCCAAACCATTAAACTGAAATACAATTTCTACCTCTTCATCTTTTATTACATAAAAAACTATCATAACCTCCATAAACAAACCAGTTATGAATGCCCCTAAGACGGTTTTATTAGAGACTCAAATCTCAGGATACTGCTCTGTAGCTATAGCCGTTGTATAACCAAAAACCACCATTATTCCCCCTAAATAAATTAGAAAGACTATTAAACCCAAGAAAGACCCACCAAAATTTAATACAATACCACAACCAACCCCACCACTTACAATTAAACCTAATCCCCCATAAATAGGTGAAGGTTTTGAAGAAAATCCTACAAAACCAAGCACAAAAATAATACTTAAAATAAATACAATGTATGTTATCAT-TATTCTCGCATGGAATTTAACCACGACTAATGATATGAAAAACCATCGTTGTTATTCAACTACAAGAACATGACTAATATCCGAAAAACTCACCCACTAATAAAAATTGTAAACAACGCATTCATTGACCTCCCAACTCCATCAAATATTTCATCATGATGAAACTTTGGTTCTCTACTAGGAATTTGCTTAGTTTTACAAATCCTCACTGGCCTATTCTTAGCAATACACTACTCATCCGACACAACAACAGCATTTTCCTCTGTCACCCATATCTGCCGAGATGTCAATTATGGTTGAATTATTCGATATATGCATGCTAACGGAGCATCAATATTTTTCATTTGCCTATTTATACATGTGGGACGAGGGCTATACTATGGATCATATAATTACCTAGAAACATGAAATATTGGAGTAATTCTCTTATTTACGGTAATAGCTACAGCATTCGTAGGATATGTCTTACCATGAGGACAAATATCATTTTGAGGAGCAACAGTTATTACAAATCTTCTTTCAGCAATTCCATACATTGGCACAAACTTAGTTGAATGAATTTGAGGGGGCTTTTCTGTAGATAAAGCAACTCTAACCCGATTCTTCGCTTTTCACTTTATTCTCCCATTCATTATTATAGCACTTGCTATAATCCACTTACTTTTCCTCCATGAAACAGGATCTAATAACCCAACAGGAATCCCATCAGACACAGACAAAATTCCATTCCACCCTTACTACACCATTAAAGACATTCTAGGGGCTCTGATTTTAATTCTTTTCCTAATACTATTAGTACTATTTATACCAGATCTACTCGGAGACCCAGACAACTATACCCCAGCAAACCCACTTAACACCCCTCCTCATATTAAACCTGAATGATATTTCCTATTCGCATATGCAATTTTACGATCAATCCCAAATAAATTAGGAGGAGTATTAGCCCTAGTCTTGTCTATCTTAATCCTAATTCTTATACCCCTACTTCATATATCCAAACAACGCAGTATAATATTTCGACCATTCAGCCAATGTCTTTTCTGAATCTTAGTAGCAGATTTATTAACACTCACATGAATTGGAGGACAACCAGTTGAACACCCCTTTACTATTATCGGACAACTAGCATCAATCCTTTATTTCTTCATTATCCTAGTTCTTATGCCAATTACTAGTATGATCGAAAATAACCTCTTAAAATGAAGATTA-GTCTTCGTAGTACATACACTGGTCTTGTAAACCAGAAAAGGAGCTCCCTAAGACTCAAGGAAGAAGCGCTCCACTATCAACACCCAAAGCTGAAGTTCTATTTAAACTATTCCCTG
	Capreolus_capreolus                        GTTAATGTAGCTTAAAAAGCAAGGCACTGAAAATGCCTAGATGAGCTCCATAAACATAAAGGCTTGGTCCCAGCCTTCCTATTAACCCCTAATAGACTTACACATGCAAGCATCCACATCCCAGTGAA-AATGCCCTCTAAGTCAGGAGCTGGTATCAAGCACACGTAGCTCATGACACCTTGCTCAGCCACACCCCCACGGGAGACAGCAGTGATAAAAATTAAGCCATAAACGAAAGTTTGACTAAGCCATATTAGGGTTGGTAAATCTCGTGCCAGCCACCGCGGTCATACGATTAACCCAAGTTAATAGGCACACGGCGTAAAGCGTGTTAAAGAATAAGGTTCAATCCTAATTAAGCTGTAAAAAGCCATAATTAAAATAGATAACGAAAGTAACTTTAACACGATAGCTAAGACCCAAACTGGGATTAGATACCCCACTATGCTTAGCCCTAAACACAAATAATAACAAAATTATTCGCCAGAGTACTACCGGCAATAGCTTAAAACTCAAAGGACTTGGCGGTGCTTTATACCCTTCTAGAGGAGCCTGTTCTATAATCGATAAACCCCGGTAGACCTCACCACCCCTTGCTAATACAGTCTATATACCGCCATCTTCAGCAAACCC-TAAGGAATAAAAGTAAGCACAACCAACATAAAAACGTTAGGTCAAGGTGTAACCTATGAGGTGGGAAGAAATGGGCTACATTTTCTACGAAAGTTATTATGAAATAATAACTAAAGGAGGATTTAGCAGTAAACTAAGAATAGAGTGCTTAGTTGAATTAGGCAATGAAGCACGCACACACCGCCCGTCACCCTCCTCAAAAGAGGAGACAAGTCGTAACAAGGTAAGCATACTGGAAAGTGTGCTTGGATCAAGATATAGCTTAAAAAGCACCTAGTTTACACCTAGAAGATTTCAATGAATACCTTGAACTAATTCTAGCCCAAAATAAAACATTCAAAAGTATAGGAGATAGAAATGGCGCTATAGAGAAAGTACCGTAAGGGAACGATGAAAGAAAAGTACAAAAAAGCAAAGATTATCCCTTGTACCTTTTGCATAATGAGTTAACTAGCTTAACAAAATGAATTTCAGCTAAGTACCCCGAAACCAGACGAGCTACTTATGAACAATGAACCAACTCATCTATGTGGCAAAATAGTGAGAAGATTTGTAAGTAGAGGTGAAACGCCTAACGAGCCTGGTGATAGCTGGTTGTCCAGAAAATGAATATCAGTTCAGCTTTAAACTGTATTTTTAAAAGTTAGTCTAAAAAGGTACAGCCTTTTAGAGGATACAACCTTGACTAGAGAGTAACATAGTAGGCCTAAAAGCAGCCATCAATTAAGAAAGCGTTAAAGCTCAACATACTGGACTAATCTATATAGAAGCAATAATGTTAACATGAGTAACAAGAATTCTCCC-TGCATAAGTTTAAGTCAGTATCTGATAATATCCTGACCATTAACAGCTAGATAACTTATTAATTCCACTGTTAA-------TCCGACACAGGAATGCGGAAAGATCAAAAGAAGTAAAAGGAACTCGGCAAACACTAAACCCCGCCTGTTTACCAAAAACATCACCTCCAGCATAACTAGTATTGGAGGCACTGCCTGCCCAGTGACGTTAAACGGCCGCGGTATCCTGACCGTGCGAAGGTAGCATAATCACTTGTTCTCTAAATAAGGACTTGTATGAATGGCCAAACGAGGGTTTTACTGTCTCTTACTTCCCATCAGTGAAATTGACCTCCCCGTGAAGAGGCGGGGATATAATAATAAGACGAGAAGACCCTATGGAGCTTTAACTACTTAACCCATGGGTTAACAGTTTTGGTTGGGGTGACCTCGGAGAACAAAAAATCCTCCGAGCGATTAGACTAGACCTACAAGTCACTCGTTTATTGATCCAATTGATCAACGGAACAAGTTACCCTAGGGATAACAGCGCAATCCTATTCAAGAGTCCATATCGACAAT-AGGGTTTACGACCTCGATGTTGGATCAGGACATCCTGATGGTGCAACCGCTATCAAGGGTTCGTTTGTTCAACGATTAAAGTCCTACGTGATCTGAGTTCAGACCGGAGTAATCCAGGTCGGTTTCTATCTATTATTTCTCCCAGTACGAAAGGACCAGAGAAATAAGGCCAACGCGCCCAATTAATGATCTCATCTTAATTGCCCTAGA-AAAGGGGTTAAGGTGGCAGAGCCCGGTAATTGCGTAAAACTTAAACTTTTATATTCAGAGATTCAAATTCTCTCCTTAACAATGTTTACAATTAATATTTTAATACTAATTATTCCTATCCTTTTAGCCGTAGCATTTCTTACATTAGTGGAACGAAAAGTACTAGGATATATACAATTTCGAAAAGGCCCAAACGTTGTAGGCCCCTATGGTCTACTTCAGCCTATCGCAGATGCTATTAAACTTTTTATTAAAGAACCACTACGACCTGCCACTTCCTCAATCTCAATATTTATTCTAGCCCCCATTTTAGCCCTAAGCTTAGCCCTAACCATATGAATTCCCCTACCCATACCATATCCTCTTATTAATATAAATTTAGGGGTCCTATTTATACTAGCAATATCAAGCCTAGCTGTATATTCCATCCTCTGATCAGGCTGGGCTTCTAACTCTAAATACGCATTAATTGGAGCTCTACGAGCAGTAGCTCAAACAATTTCATACGAAGTAACCCTAGCAATTATTTTACTATCCGTTCTCCTAATAAATGGATCCTTCACACTCTCTACCCTAATTATTACGCAAGAACAAGTATGATTAATCTTTCCAGCATGACCTTTAGCTATAATATGATTCATTTCAACATTAGCAGAAACAAATCGAGCCCCTTTTGACCTTACCGAAGGCGAATCAGAACTAGTCTCAGGCTTCAACGTAGAGTATGCAGCAGGACCATTCGCCCTATTTTTCATAGCAGAATATGCAAACATTATTATAATAAATATTTTTACAACAATCTTATTCCTAGGAGCATTTCACAACCCAATTTTGCCAGAACTCTATACAATTAACTTCACTATTAAATCACTCCTACTAACAATTTCTTTCCTATGGATCCGAGCATCATACCCTCGATTTCGCTATGACCAACTAATACATCTATTATGAAAAAATTTTTTACCACTAACACTGGCCCTATGCATATGACACGTATCACTACCAATTTTTATATCAAGCATCCCCCCACAAACATAAGAAATATGTCTGACAAAAGAGTTACTTTGATAGAGTAAATAATAGAGGTTTA-AACCCTCTTATTTCTAGAACTATAGGAATTGAACCTACTCCTAAGAATCCAAAACTCTTCGTGCTCCCATACACCAAATTCTGTAAGGTCAGCTAATT-AAGCTATCGGGCCCATACCCCGAAAATGTTGGTTTATACCCTTCCCGTACTAATAAACCCAATCATCTTTATCATTATCCTATTAACAATGATATTAGGAACTATCATTGTCATAATTAGCTCCCATTGATTACTTGTTTGAATTGGATTTGAAATAAATATACTCGCTATTATTCCTATCATAATAAGTAAACATAATCCACGAGCTACAGAAGCATCAACTAAATATTTTCTAACCCAATCAACAGCCTCTATATTATTAATAATGGCTGTTATTATTAACCTAATATTTTCAGGCCAATGAACTGTAATAAAACTATTTAACCCAGTAGCATCAATACTTATAACAATAGCCCTAACTATAAAACTAGGAATGGCCCCCTTTCACTTTTGAGTACCAGAAGTAACACAAGGTATCCCATTATCATCAGGCCTAATCCTACTCACATGACAAAAATTAGCACCTATATCTGTTCTCTACCAAATTTCCCCATCCATAAATCTAAATATAATTTTGACCATTTCTATTTTATCCATTATAATTGGAGGCTGAGGCGGATTAAACCAAACTCAATTACGAAAAATTATAGCTTACTCATCAATTGCCCATATAGGCTGAATAACAGCAGTCCTGCCATATAATCCAACTATAACACTGCTAAACCTAGTTATCTATATTATTATAACTTCAACTATATTTACATTATTTATAGCTAACTCAACTACCACTACCCTATCACTATCACACACCTGAAACAACATACCTGTGATAACTGTCCTAGTCCTTATTACCCTTATATCAATAGGAGGACTTCCCCCACTATCAGGATTTATGCCAAAATGAATAATTATCCAAGAAATAACAAAAAATGATAGCCTTATTCTACCTACCCTAATAGCAATTACAGCATTACTCAACCTATATTTCTACATACGTCTCTCTTACTCCACCGCACTAACAATATTTCCCTCTACTAACAATATAAAAATAAAATGACAATTCTCCACTACAAAACAAATAATATTTCTACCCACAATAGTTACTCTGTCTACTATACTACTACCACTTACACCAATCTTATCAGTACTAGAATAG------GAGTTTAGGTTAAGACCAAGAGCCTTCAAAGCCCTAAGCAAGTAACTTAACTCCTGTAAGGATTGCAAGACCACATCTTACATCAATTGAATGCAAATCAACCACTTTAATTAAGCTAAATCCTCACTAGATTGGTGGGCTCCACC--CCCACGAAACTTT-AGTTAACAGCTAAACACCCTACTGGCTTCAATCTACTTCTCCCGCCGCAAAAAAGGCGGGAGAAGCCCCGGCAGAA-TTGAAGCTGCTTCTTTGAATTTGCAATTCAACATGCACCACAGGGCTTGGTAAAAAGAGGATTACCTCTGTTCTTAGATTTACAGTCTATTGCACTCAGCCATTTTACCTATGTTCATTAACCGCTGATTATTCTCAACTAACCATAAAGATATCGGTACTCTATACTTGTTATTTGGTGCTTGAGCAGGCATAGTAGGAACAGCCCTAAGTCTATTAATCCGTGCTGAGCTAGGTCAACCTGGGACTCTACTAGGAGATGATCAAATTTATAACGTAATTGTAACCGCACATGCATTTGTAATAATTTTCTTTATAGTAATACCAATTATGATTGGAGGATTTGGTAATTGACTTGTCCCCTTAATAATTGGTGCCCCAGATATAGCATTCCCTCGGATAAATAATATAAGTTTCTGACTACTTCCCCCTTCTTTCTTATTACTCCTAGCATCATCTATAGTTGAAGCCGGAGCAGGAACAGGCTGAACCGTTTATCCCCCCTTGGCTGGTAATTTAGCTCACGCAGGAGCTTCAGTAGACTTAACTATTTTTTCTCTGCATTTAGCAGGTGTTTCTTCAATTCTAGGGGCTATTAATTTCATTACAACAATTATTAATATAAAACCTCCTGCTATATCACAATATCAAACCCCTTTATTTGTATGATCCGTATTAATTACTGCAGTATTACTACTTCTCTCACTTCCTGTCCTAGCAGCAGGGATCACAATACTGTTAACAGACCGAAACTTAAATACAACTTTCTTTGACCCAGCAGGAGGCGGAGACCCTATCCTGTACCAACACTTATTTTGATTTTTTGGTCACCCTGAGGTATATATCCTTATTTTACCTGGATTCGGTATAATTTCCCATATCGTAACCTACTACTCAGGAAAAAAAGAACCATTTGGGTATATAGGAATGGTTTGAGCTATAATATCAATTGGATTTTTAGGATTTATCGTGTGAGCTCACCACATATTTACAGTTGGCATAGATGTTGACACACGAGCCTATTTCACATCAGCTACCATAATTATTGCTATTCCAACCGGAGTAAAAGTTTTCAGTTGACTAGCAACGCTCCACGGAGGTAATATTAAATGATCACCCGCTATAATATGAGCCCTGGGTTTTATTTTCCTTTTTACAGTTGGAGGCTTAACTGGGATTGTTCTTGCTAATTCTTCTCTAGATATTGTTCTCCATGATACGTACTATGTCGTTGCACATTTCCACTATGTTCTATCAATAGGAGCCGTATTTGCTATTATGGGGGGATTTGTTCACTGATTTCCCCTATTCTCAGGCTATACCCTTAATAATACATGAGCCAAAATTCACTTTATAATTATATTTGTAGGTGTCAATATAACTTTCTTTCCACAACATTTTCTAGGACTTTCGGGTATACCACGACGATACTCTGATTACCCAGACGCATATACAATATGAAATACTATCTCATCTATAGGCTCATTTATCTCTTTAACAGCAGTCATACTGATAATTTTTATTATCTGAGAAGCATTTGCATCTAAACGAGAAGTCCTAACTGTAGAATTAACAACAACTAACCTAGAGTGACTAAATGGATGTCCCCCACCTTATCATACATTTGAAGAACCTACATACGTTAACTTAAAATAAGAAAGGAAGGAATCGAACCCCCT-ATAGCTGGTTTCAAGCCAACATCATAACCACTATGTCTTTCTTGAGGTATTAGTAAATTATATGACTTTGTCAAGGTTAAGTTACAGGTGAAAGCCCCGTATACCTCATATGGCTTACCCTATACAATTAGGTTTCCAAGATGCAACATCACCTATTATAGAAGAATTATTACACTTCCATGACCACACATTAATAATTGTTTTCTTAATCAGCTCATTAGTACTTTACATTATCTCATTAATACTAACAACAAAATTAACCCACACCAGTACAATAGACGCCCAAGAAGTAGAAACAGTCTGAACTATTCTACCAGCAATTATCCTAATCTTAATTGCCCTTCCATCTTTACGAATTCTGTATATGATGGATGAGATTAATAATCCATCACTCACAGTAAAAACTATAGGACATCAATGATATTGAAGTTATGAATATACAGATTACGAAGACTTGAGTTTTGACTCTTATATAATCCCAACATCAGAATTAAAACCAGGAGAACTACGACTGCTAGAAGTAGATAACCGAGTCGTTCTACCAATGGAAATAACAATCCGAGTCTTAGTTTCTTCTGAAGATGTGTTACACTCCTGAGCCGTGCCTTCTTTAGGACTAAAAACAGACGCAATTCCAGGTCGCCTCAACCAAACAACCCTCATGTCAACTCGACCCGGTCTATACTACGGACAATGCTCTGAAATCTGCGGATCAAACCACAGCTTTATACCTATTGTCCTAGAACTAGTTCCACTAAAGTTTTTCGAAAAATGATCTGCATCAATGTTATAATCATTAAGAAGCTAAGCACTAGCCTTTTAAGCTAGAGACTGAGAGCCTCTCCTTAATGATATGCCACAACTAGATACATCTACATGACTCATAATAATTATATCAATATTCCTAGTACTCTTCATTATTTTCCAATTAAAAATCTCAAAGCACAATTTCTATTTTAACCCGGAATCAAAATTAGCTAAAACACAAAAACAAAGCACCCCTTGAGAAACAAA-ATGAACGAAAATTTATTTGCCTCTTTTATTGTCCCAATAGTTTTAGGCCTCCCACTTGCCACTCTTATCATTATTTTTCCTAGCCTATTATTTCCTGCATCCAATCGTCTAATCAGTAACCGTCTTATTTCCCTTCAACAATGAGTACTTCAACTTGTATCAAAACAAATAATAGGAATTCACAATACCAAGGGACAAACATGGGCACTAATACTTATATCCCTAATTTTATTTATTGGATCAACAAATCTCCTGGGCCTATTACCCCACTCATTTACACCAACTACACAACTATCCATAAACTTAGGCATAGCTATTCCTTTATGAGCAGGCACTGTAATTATAGGCTTTCGCAATAAAACTAAAGCATCACTCGCCCATTTTCTTCCACAAGGAACACCTACCCCATTGATCCCAATACTAATTATTATTGAGACTATTAGCCTATTCATTCAACCAATTGCCCTAGCCGTACGATTAACAGCCAATATTACCGCAGGGCACTTGTTAATTCACCTAATCGGAGGAGCCACACTTGCACTAATAAGTATTAGCACTACAATAGCATTTATTACATTTATTATTTTAGTCTTATTAACAGTCCTTGAATTCGCAGTAGCTATGATTCAGGCTTACGTATTTACTCTTTTAGTTAGCCTTTACCTGCACGATAACACATAATGACACACCAAACCCATGCCTACCATATAGTAAACCCAAGTCCCTGACCTCTGACAGGAGCTCTATCAGCCCTCCTAATAACCTCTGGTTTAATTATATGATTTCACTTCAGCTCAACAATCCTATTAAYACTTGGCCTGACAACAAATATACTTACAATATATCAATGATGACGAGATATTATCCCAGAAAGTACCTTCCAAGGGCATCATACTCCAACTGTCCAAAAAGTTCTCCGCTATGGAATAATCCTTTTCATTATCTCCGAGGTCTTATTTTTCACTGGATTATTCTGGGCATTCTATCACTCAAGCCTCGCCCCAACCCCCAAACTAGGCGGTTGCTGACCCCCAACAGGTATTCACCCACTTAACCCCTTAGAAGTCCCACTACTTAATACCTCTGTCTTGCTAGCCTCAGGGGTCTCTATCACTTGAGCCCATCATTGTCTTATAGAAGGAAACCGTAACCACATACTACAAGCCCTATTTATTACCATTGCACTAGGCGTCTATTTTACACTACTACAAGCCTCAGAATATTATGAAGCACCTTTTACTATCTCAGACGGAGTTTATGGCTCAACTTTCTTCGTRGCCACAGGTTTCCACGGCCTACATGTTATTATTGGATCCACTTTCTTAATTGTCTGCTTTTTCCGTCAATTAAAATTCCACTTTACTTCCAGCCACCATTTCGGCTTCAAGTCCGCTGCCTGATACTGACATTTCGYAGACGTACCATGACTGTTCCTCTACGATGTCATCTATTGATGAGGCTCATATCCTTTACGTATGACT-TAGCACCACTGACTTCCAATCAGTTAGCTTCGG-TAGTATCCGAAAAAGAATAATAAACCTAGTATTAGCCCTATTAACCAATTTTACACTAGCCTCACTACTTGTTATTATCGCATTTTGGCTCCCCCAGTTAAACGTTTATTCAGAAAAAACAAGCCCCTATGAATGCGGATTTGACCCTATAGGATCAGCTCGCTTACCTTTCTCTATAAAATTTTTCTTAGTAGCCATTACATTTCTCCTCTTTGACCTAGAAATTGCACTCCTTCTACCACTACCATGAGCCTCACAAACAGATAATCTAAATACTATACTTATTATAGCTCTCTTTTTAATTTTTCTACTAGCCGCAAGCCTAGCCTACGAATGAACTCAAAAAGGACTAGAATGAACTGAATATGGTACTTAGTTTAAAAAA-CAAATGATTTCGACTCATTAGATTATGATCTCATAATTACCAAGTGTCCCTAGTATATATAAATATTATAACAGCATTCACAGTATCCCTTGCAGGATTATTAATATATCGATCCCACCTCATGTCCTCCCTCTTATGCCTAGAAGGAATGATATTATCTCTATTCGTAATAGCTACTTTAACAATCCTAAATTCACACTTTACCCTAGCAAGTATGATACCTATTATTTTACTAGTGTTTGCAGCCTGCGAAGCAGCGCTAGGCTTATCTCTACTAGTAATAGTATCAAATACGTACGGTACTGACTACGTCCAAAATCTTAATTTACTCCA-ATGTTAAAATATGTAATACCTACAATAATACTTATACCTCTGACATGATTATCAAAAAGTACCATAATCTGAATTAACTCCACAATTCACAGCCTAGTGATTAGTCTCACAAGCCTTCTTCTTATAAATCAGTTCAATGACAACAGCCTAAACTTTTCATTACTATTCTTCTCCGATGCCCTCTCAATACCACTACTAATTTTAACTATATGGCTTCTTCCCATAATATTAATAGCCAGTCAACATCACATATCAAAAGAGAACCTGGCCCGGAAAAAACTGTACATTTCTACACTAATTCTTCTACAATTATTTTTGATCATAACTTTTACTGCCACAGAATTAATCCTTTTCTACATTATATTTGAAGCGACACTGCTCCCTACACTTATTATTATCACTCGATGAGGAAATCAAACAGAACGCTTAAACGCCGGCCTCTATTTCCTGTTCTACACATTAGTAGGCTCTATCCCCCTTCTAATTACATTAGTCTATTTCCAAAATATCAATGGAACCCTAAACTTTCTAGTCTTCCAATATTTAGTACAACCCTTATGCAACTCATGATCAAGCGTTTTCTTTTGATTAGCATGTATAATAGCCTTTATAGTAAAAATACCATTATATGGTTTACATCTCTGACTACCCAAAGCCCACGTAGAAGCTCCCATTGCAGGCTCTATAGTCCTTGCAGCAATTCTACTCAAACTAGGAGGATATGGCATGATACGGGTTTCAACACTCCTAAACCCAATTACTGAATTTATAGCGTACCCTTTTATAATACTATCCCTATGAGGCATAATTATAACTAGCTCAATTTGCCTTCGCCAAACAGATCTTAAGTCATTAATCGCCTATTCCTCCGTTAGCCATATAGCACTTGTCATTGTGGCGGTTCTTATTCAAACACCTTGAAGCTACATGGGAGCTACAGCCCTAATAATTGCCCATGGACTCACTTCCTCTATACTCTTTTGCCTAGCAAACTCCAACTATGAGCGCATCCATAGCCGGACAATAATTTTAGCCCGGGGCCTACAAACTTTTCTCCCACTAATAGCCACCTGATGACTTTTAGCTAGCCTAACTAATTTAGCTCTCCCTCCAACAATTAACTTAATTGGAGAATTATTTGTGGTAATATCTACTTTCTCATGATCTAATATCACAATTATTTTAATGGGATTAAACATAGTTATTACCGCCCTATACTCCCTCTATATATTAATTACAACACAACGAGGCAAATATACACACCATATTAACAACATTTCACCCTCTTTTACACGAGAAAATGCCCTCATATCATTACATATACTACCTTTACTACTCCTGTCCCTAAATCCAAAGATTATTCTAGGACCCTTGTACTGTAAATATAG-TTTAAAAAACATTAGATTGTGAGTCTAACAATAGAAGCTTATTCACCGAAAAAGTATGCAAGAACTGCTAACTCT-ATGCCCATATCTAACAA-TATGGCTTTTTCGAACTTTTAAAGGATAGTAG-TAATCCATTGGTCTTAGGAACCAAAAAATTGGTGCAACTCCAAATAAAAGTAATAAACCTATTCTCTTCCTTCACATTGATTACCCTATTTTTATTAATTATCCCCATCATGACCACAAGCTCCGAAAACTATAAGACTTCCAACTACCCATTATATGTAAAAACAACTATCTCATGTGCATTTATCACCAGCATAATTCCTACAATAATATTTATTCACACAGGCCAAGAAATAGTTATCTCAAACTGACACTGACTTACAATTCAAACCATAAAATTATCAATAAGCTTTAAAATAGATTACTTCTCAATAATATTTGTTCCAGTAGCGTTATTTGTTACATGGTCTATTATAGAATTTTCAATATGATATATACACTCAGATCCCAACATTAATCAATTTTTTAAGTACCTCCTACTATTCCTCATTACTATACTTATTCTCGTCACTGCAAACAACCTATTTCAACTATTCATTGGATGAGAAGGTGTAGGAATCATATCATTTCTGCTTATTGGATGGTGATATGGTCGAGCAGATGCAAATACAGCCGCTCTGCAAGCAATTCTATATAACCGCATCGGTGATGTTGGCTTTATTTTAGCAATAGCATGATTTCTCATAAATCTTAATGCCTGAGACTTTCAACAAATCTTTATACTAAACCCAGACAATTCTAGTTTACCCCTAATAGGCCTTGCACTTGCTGCAACTGGAAAATCCGCCCAATTCGGCCTTCACCCATGGCTACCCTCTGCAATAGAAGGCCCTACCCCTGTCTCAGCACTACTCCACTCAAGTACAATAGTAGTAGCAGGTATTTTTCTATTAATCCGCTTTCATCCACTAATAGAAAATAATAAATTCATACAATCTATTTTATTATGCTTAGGAGCTATTACCACCCTATTTACAGCAATATGTGCCCTCACCCAAAATGATATTAAAAAAATTATTGCTTTCTCCACATCCAGCCAACTAGGCCTTATAATAGTAACAATCGGCATTAATCAGCCTTACTTAGCATTTCTTCACATTTGCACCCATGCTTTCTTCAAAGCTATACTATTCATATGCTCCGGCTCCATCATTCACAGCCTAAACGATGAGCAAGATATTCGAAAAATAGGCGGCCTATTTAAAGCAATACCATTTACCACAACAGCCCTAATTATCGGCAGCCTTGCACTAACAGGAATACCTTTTCTCACTGGCTTCTATTCCAAAGACTTAATTATTGAAACCACTAATACATCGTATACCAACGCCTGAGCCCTCTTAATAACACTAATTGCCACCTCCTTTACAGCCATCTATAGCACCCGCATTATTTTCTTTGCACTCTTAGGACAACCTCGATTTACAACTTTAGTGACTATTAACGAAAATAACCCATTTCTAATAAACTCCATCAAACGCCTAATAATTGGAAGCCTATTCGCAGGATTCATTATTTCTAACAGCATTCCCCCTACAACAATTCCCCAAATAACAATACCATCATATCTAAAAATAACAGCACTAGCAGTAACAGTTTTAGGATTTATTTTAGCACTAGAAATTAGTAATATAACACAAAACTTGAAGTTTAATTATCCATCAAACACTTTTAAATTTTCTAACATACTAGGATATTTTCCCACAATTATACATCGCTTAGCTCCTTATATAAATTTAATGATAAGCCAAAAATCAGCATCATCCCTTCTAGACTTGATTTGACTTGAAAATATTCTACCAAAAACAACCTCACTGATCCAAATAAAAATATCAATTATGATCACTAACCAAAAAGGCCTAATTAAACTATATTTCCTATCTTTCCTAGTCACAATTATTATTAGCATCGTCCTATTTAATTTCCACGAGTAATCTCTATAATAACTACTACACCAATTAGTAGAGATCAACCAGTCACAACAACTAATCAAGTACCATAACTGTATAAAGCCGCAATTCCTATGGCTTCCTCACTAAAAAACCCAGAATCTCCCGTATCATAAATAACCCAATCACCTAAGCCATTAAACTGAAATACAATTTCCACCTCTTCATCTTTCAACACATAATAAACTATTATAACTTCCATTAATAAACCAGTAATAAAAGCCCCCAAAACAGTTTTGTTAGATACTCAAATCTCAGGATACTGCTCTGTAGCCATAGCCGTTGTATATCCAAAAACTACCATCATCCCCCCTAAATAAATCAAAAATACTATTAAACCTAAAAAAGACCCACCAAAATTTAATACAATTCCACAACCCACTCCACCACTCACAATTAAACCTAAACCCCCATAAATAGGTGAAGGCTTTGAAGAAAACCCTACAAAGCTAAGCACAAAAATAACACTCAAAATAAATACAATGTATGTTATCAT-TATTCTCGCATGGAGTAAAACCACGACTAATGATATGAAAAACCATCGTTGTCATTCAACTACAAGAACATGACCAATATCCGAAAAACTCACCCACTAATAAAAATTGTAAATAACGCATTCATTGATCTCCCAGCCCCATCAAATATCTCATCATGATGAAACTTTGGTTCTCTATTAGGAATCTGTCTAATCTTACAAATCCTCACAGGCCTATTCCTAGCAATACACTACACATCCGACACAATAACAGCATTCTCCTCTGTCACTCACATCTGCCGAGACGTTAACTATGGCTGAATTATCCGATATATACATGCAAACGGAGCATCAATATTTTTCATCTGCTTATTCCTACATGTAGGACGAGGCCTATACTATGGATCTTACACTTTTCTAGAGACATGAAACATTGGAGTAATTCTCCTATTCACAGTAATAGCCACGGCATTTGTAGGATACGTTTTACCATGAGGACAAATATCATTCTGAGGAGCAACAGTTATTACCAATCTCCTCTCAGCAATTCCATATATCGGTACAAACCTAGTTGAATGAATTTGAGGGGGCTTTTCAGTAGACAAAGCAACCCTGACCCGATTTTTCGCTTTCCACTTTATCCTCCCATTTATCATTGCAGCACTTGCTATAGTCCATTTACTTTTCCTCCACGAAACAGGATCAAACAACCCGACAGGAATCCCATCAAACGCGGACAAAATTCCATTTCACCCCTACTATACCATTAAAGATATCCTAGGAATTCTATTCCTAATTCTTTCCCTAATATTACTAGTCCTATTCGCACCAGACCTGCTTGGAGACCCAGATAACTACACACCAGCAAATCCACTTAACACACCCCCTCACATTAAACCAGAATGATACTTCTTATTTGCATACGCAATCCTACGATCTATTCCTAACAAACTAGGAGGAGTACTAGCCCTAATCTCATCAATCCTAATCTTGATCCTTATACCCCTCCTCCATACATCTAAACAACGCAGTATAATGTTCCGGCCATTTAGTCAATGCCTATTCTGAATCCTAGTAGCTGACCTATTAACACTAACATGAATTGGAGGCCAACCAGTCGAATACCCCTTCATCGCTATTGGCCAAATTGCATCTATTATGTACTTTCTTATTATTCTAGTACTCATACCAATTACTAGCACAATCGAAAATAACCTCTTAAAATGAAGAACA-GTCTTTGTAGTAAATACACTGGTCTTGTAAACCAGAAAAGGAGCTCCCTAAGACTCAAGGAAGAAGCGCCCCACCATCAACACCCAAAGCTGAAGTTCTAATTAAACTATTCCCTG
	Capreolus_pygargus			   ????????????????????????????????????????????????????????????????????????????????????????????????????????????????????????????????????????????????????????????????????????????????????????????????????????????????????????????????????????????????????????????????????????????????????????????????????????????????????????????????????????????????????????????????????????????????????????????????????????????????????????????????????????????????????????????????????????????????????????????????????????????????????????????????????????????????????????????????????????????????????????????????????????????????????????????????????????????????????????????????????????????????????????????????????????????????????????????????????????????????????????????????????????????????????????????????????????????????????????????????????????????????????????????????????????????????????????????????????????????????????????????????????????????????????????????????????????????????????????????????????????????????????????????????????????????????????????????????????????????????????????????????????????????????????????????????????????????????????????????????????????????????????????????????????????????????????????????????????????????????????????????????????????????????????????????????????????????????????????????????????????????????????????????????????????????????????????????????????????????????????????????????????????????????????????????????????????????????????????????????????????????????????????????????????????????????????????????????????????????????????????????????????????????????????????????????????????????????????????????????????????????????????????????????????????????????????????????????????????????????????????????????????????????????????????????????????????????????????????????????????????????????????????????????????????????????????????????????????????????????????????????????????????????????????????????????????????????????????????????????????????????????????????????????????????????????????????????????????????????????????????????????????????????????????????????????????????????????????????????????????????????????????????????????????????????????????????????????????????????????????????????????????????????????????????????????????????????????????????????????????????????????????????????????????????????????????????????????????????????????????????????????????????????????????????????????????????????????????????????????????????????????????????????????????????????????????????????????????????????????????????????????????????????????????????????????????????????????????????????????????????????????????????????????????????????????????????????????????????????????????????????????????????????????????????????????????????????????????????????????????????????????????????????????????????????????????????????????????????????????????????????????????????????????????????????????????????????????????????????????????????????????????????????????????????????????????????????????????????????????????????????????????????????????????????????????????????????????????????????????????????????????????????????????????????????????????????????????????????????????????????????????????????????????????????????????????????????????????????????????????????????????????????????????????????????????????????????????????????????????????????????????????????????????????????????????????????????????????????????????????????????????????????????????????????????????????????????????????????????????????????????????????????????????????????????????????????????????????????????????????????????????????????????????????????????????????????????????????????????????????????????????????????????????????????????????????????????????????????????????????????????????????????????????????????????????????????????????????????????????????????????????????????????????????????????????????????????????????????????????????????????????????????????????????????????????????????????????????????????????????????????????????????????????????????????????????????????????????????????????????????????????????????????????????????????????????????????????????????????????????????????????????????????????????????????????????????????????????????????????????????????????????????????????????????????????????????????????????????????????????????????????????????????????????????????????????????????????????????????????????????????????????????????????????????????????????????????????????????????????????????????????????????????????????????????????????????????????????????????????????????????????????????????????????????????????????????????????????????????????????????????????????????????????????????????????????????????????????????????????????????????????????????????????????????????????????????????????????????????????????????????????????????????????????????????????????????????????????????????????????????????????????????????????????????????????????????????????????????????????????????????????????????????????????????????????????????????????????????????????????????????????????????????????????????????????????????????????????????????????????????????????????????????????????????????????????????????????????????????????????????????????????????????????????????????????????????????????????????????????????????????????????????????????????????????????????????????????????????????????????????????????????????????????????????????????????????????????????????????????????????????????????????????????????????????????????????????????????????????????????????????????????????????????????????????????????????????????????????????????????????????????????????????????????????????????????????????????????????????????????????????????????????????????????????????????????????????????????????????????????????????????????????????????????????????????????????????????????????????????????????????????????????????????????????????????????????????????????????????????????????????????????????????????????????????????????????????????????????????????????????????????????????????????????????????????????????????????????????????????????????????????????????????????????????????????????????????????????????????????????????????????????????????????????????????????????????????????????????????????????????????????????????????????????????????????????????????????????????????????????????????????????????????????????????????????????????????????????????????????????????????????????????????????????????????????????????????????????????????????????????????????????????????????????????????????????????????????????????????????????????????????????????????????????????????????????????????????????????????????????????????????????????????????????????????????????????????????????????????????????????????????????????????????????????????????????????????????????????????????????????????????????????????????????????????????????????????????????????????????????????????????????????????????????????????????????????????????????????????????????????????????????????????????????????????????????????????????????????????????????????????????????????????????????????????????????????????????????????????????????????????????????????????????????????????????????????????????????????????????????????????????????????????????????????????????????????????????????????????????????????????????????????????????????????????????????????????????????????????????????????????????????????????????????????????????????????????????????????????????????????????????????????????????????????????????????????????????????????????????????????????????????????????????????????????????????????????????????????????????????????????????????????????????????????????????????????????????????????????????????????????????????????????????????????????????????????????????????????????????????????????????????????????????????????????????????????????????????????????????????????????????????????????????????????????????????????????????????????????????????????????????????????????????????????????????????????????????????????????????????????????????????????????????????????????????????????????????????????????????????????????????????????????????????????????????????????????????????????????????????????????????????????????????????????????????????????????????????????????????????????????????????????????????????????????????????????????????????????????????????????????????????????????????????????????????????????????????????????????????????????????????????????????????????????????????????????????????????????????????????????????????????????????????????????????????????????????????????????????????????????????????????????????????????????????????????????????????????????????????????????????????????????????????????????????????????????????????????????????????????????????????????????????????????????????????????????????????????????????????????????????????????????????????????????????????????????????????????????????????????????????????????????????????????????????????????????????????????????????????????????????????????????????????????????????????????????????????????????????????????????????????????????????????????????????????????????????????????????????????????????????????????????????????????????????????????????????????????????????????????????????????????????????????????????????????????????????????????????????????????????????????????????????????????????????????????????????????????????????????????????????????????????????????????????????????????????????????????????????????????????????????????????????????????????????????????????????????????????????????????????????????????????????????????????????????????????????????????????????????????????????????????????????????????????????????????????????????????????????????????????????????????????????????????????????????????????????????????????????????????????????????????????????????????????????????????????????????????????????????????????????????????????????????????????????????????????????????????????????????????????????????????????????????????????????????????????????????????????????????????????????????????????????????????????????????????????????????????????????????????????????????????????????????????????????????????????????????????????????????????????????????????????????????????????????????????????????????????????????????????????????????????????????????????????????????????????????????????????????????????????????????????????????????????????????????????????????????????????????????????????????????????????????????????????????????????????????????????????????????????????????????????????????????????????????????????????????????????????????????????????????????????????????????????????????????????????????????????????????????????????????????????????????????????????????????????????????????????????????????????????????????????????????????????????????????????????????????????????????????????????????????????????????????????????????????????????????????????????????????????????????????????????????????????????????????????????????????????????????????????????????????????????????????????????????????????????????????????????????????????????????????????????????????????????????????????????????????????????????????????????????????????????????????????????????????????????????????????????????????????????????????????????????????????????????????????????????????????????????????????????????????????????????????????????????????????????????????????????????????????????????????????????????????????????????????????????????????????????????????????????????????????????????????????????????????????????????????????????????????????????????????????????????????????????????????????????????????????????????????????????????????????????????????????????????????????????????????????????????????????????????????????????????????????????????????????????????????????????????????????????????????????????????????????????????????????????????????????????????????????????????????????????????????????????????????????????????????????????????????????????????????????????????????????????????????????????????????????????????????????????????????????????????????????????????????????????????????????????????????????????????????????????????????????????????????????????????????????????????????????????????????????????????????????????????????????????????????????????????????????????????????????????????????????????????????????????????????????????????????????????????????????????????????????????????????????????????????????????????????????????????????????????????????????????????????????????????????????????????????????????????????????????????????????????????????????????????????????????????????????????????????????????????????????????????????????????????????????????????????????????????????????????????????????????????????????????????????????????????????????????????????????????????????????????????????????????????????????????????????????????????????????????????????????????????????????????????????????????????????????????????????????????????????????????????????????????????????????????????????????????????????????????????????????????????????????????????????????????????????????????????????????????????????????????????????????????????????????????????????????????????????????????????????????????????????????????????????????????????????????????????????????????????????????????????????????????????????????????????????????????????????????????????????????????????????????????????????????????????????????????????????????????????????????????????????????????????????????????????????????????????????????????????????????????????????????????????????????????????????????????????????????????????????????????????????????????????????????????????????????????????????????????????????????????????????????????????????????????????????????????????????????????????????????????????????????????????????????????????????????????????????????????????????????????????????????????????????????????????????????????????????????????????????????????????????????????????????????????????????????????????????????????????????????????????????????????????????????????????????????????????????????????????????????????????????????????????????????????????????????????????????????????????????????????????????????????????????????????????????????????????????????????????????????????????????????????????????????????????????????????????????????????????????????????????????????????????????????????????????????????????????????????????????????????????????????????????????????????????????????????????????????????????????????????????????????????????????????????????????????????????????????????????????????????????????????????????????????????????????????????????????????????????????????????????????????????????????????????????????????????????????????????????????????????????????????????????????????????????????????????????????????????????????????????????????????????????????????????????????????????????????????????????????????????????????????????????????????????????????????????????????????????????????????????????????????????????????????????????????????????????????????????
	Cervus_albirostris                   GTTAATGTAGCTTAAAAAGCAAGGCACTGAAAATGCCTAGATGAGCTCCATGAACACACAGGTTTGGTCCCAGCCTTCCTATTAACCCTTAATAGACTTACACATGCAAGTATCCACACCCCAGTGAA-AATGCCCTCCAAGTTAGGAGCTGGTATCAAGCACACGTAGCTCACGACACCTTGCATAGCCACACCCCCACGGGAGACAGCAGTGATAAAAATTAAGCCATAAACGAAAGTTTGACTAAGCCATATTAGGGTTGGTAAATTTCGTGCCAGCCGCCGCGGTCATACGATTAACCCAAGTTAATAGGCACACGGCGTAAAGCGTGTTAAAGAATAAAGTTAAATTCCAATTAAGCTGTAAAAAGCCATAATTAAAATAGACAACGAAAGTGACTTTAACACGATAGCTAGGACCCAAACTGGGATTAGATACCCCACTATGCCTAGCCTTAAACACAAATAGTAACAAAACTATTCGCCAGAGTACTACCGGCAATAGCTTAAAACTCAAAGGACTTGGCGGTGCTTTACACCCTTCTAGAGGAGCCTGTTCTATAATCGATAAACCCCGATAAACCTCACCACTCCTTGCTACTACAGTCTATATACCGCCATCTTCAGCAAACCC-TAAGGTACAAAAGTAAGCACAATCAACATAAAAACGTTAGGTCAAGGTGTAACCTATGGAACGGAAAGAAATGGGCTACATTTTCTACGAAAGTTATTATGAAATAATAACCAAAGGAGGATTTAGCAGTAAACTAAGAATAGAGTGCTTAGTTGAATTAGGCCATGAAGCACGCACACACCGCCCGTCACCCTCCTCAAGAGAGGAGATAAGTCGTAACAAGGTAAGCATACTGGAAAGTGTGCTTGGATCAAGATATAGCTTAAAAAGCACCTAGTTTACGCCTAGAAGATTTCAACGAATATCTTGAACCAATTCTAGCCCGAAATAAAACATTTAAAAGTATAGGAGATAGAAATGGCGCTATAGAGAAAGTACCGTAAGGGAATGATGAAAGAAAAGTACAAAAAAGCAAAGATTACCCCTTGTACCTTTTGCATAATGAGTTAACTAGCTTAACAAAATGAATTTCAGCTAAGTACCCCGAAACCAGACGAGCTACTTATGAACAATGAACCAACTCATCTATGTAGCAAAATAGTGAGAAGATTCGTAAGTAGAGGTGAAACGCCCAACGAGCCTGGTGATAGCTGGTTGTCCAGAAAATGAATATTAGTTCAGCTTTAAAATGTATTTTTAAAAGTTAGTCTAAAAAGGTACAGCCTTTTAGAGGATACAACCTTAACTAGAGAGTAACATAGTAGGCCTAAAAGCAGCCACCAATTAAGAAAGCGTTAAAGCTCAACATACTGGACTAATCTATATAGAAGCAACAATGTTAATATGAGTAACAAGAATTCTCCC-CGCATAAGTTTAAGTCAGTATCTGATAATATTCTGACTATTAACAGCTAAATAACTTATTAACTATACTGTTAA-------TCCGACACAGGAATGCGGAAAGATTAAAAGAAGTAAAAGGAACTCGGCAAACACCAAACCCCGCCTGTTTACCAAAAACATCACCTCCAGCATAACTAGTATTGGAGGCACTGCCTGCCCAGTGACGTTAAACGGCCGCGGTATCCTGACCGTGCAAAGGTAGCATAATCACTTGTTCTCTAAATAGGGACTTGTATGAATGGCCACACGAGGGTTTTACTGTCTCTTACTTCCAATCAGTGAAATTGACCTTCCCGTGAAGAGGCGGGAATATACTAATAAGACGAGAAGACCCTATGGAGCTTTAACTACTTAGCCCATGGGCTAACAGCTTTGGTTGGGGTGACCTCGGAGAACAAGAAATCCTCCGAGCGATTAGACTAGACCTACAAGTCGATCGTTTATTGATCCAATTGATCAACGGAACAAGTTACCCTAGGGATAACAGCGCAATCCTATTCAAGAGTCCATATCGACAAT-AGGGTTTACGACCTCGATGTTGGATCAGGACATCCCGATGGTGCAACCGCTATCAAAGGTTCGTTTGTTCAACGATTAAAGTCCTACGTGATCTGAGTTCAGACCGGAGTAATCCAGGTCGGTTTCTATCTATTATTTCTCCCAGTACGAAAGGACCAGAGAAATAAGGCCAACGCGCCTAGTTAATGATATCATCTTAATTGCCCTAGA-AAAGGGGTTAAGGTGGCAGAGCCCGGTAATTGCGTAAAACTTAAAACTTTATAATCAGAGATTCAAATCCTCTCCTTAACAATGTTTATAATCAATATTTTAATACTAATTATTCCCATTCTTTTAGCCGTGGCATTCCTTACACTAGTAGAACGAAAAGTCCTAGGGTACATACAATTTCGAAAAGGCCCAAACGTTGTAGGTCCCTATGGCCTACTCCAACCCATTGCAGATGCCATCAAACTTTTTGTTAAGGAACCACTACGACCCGCCACGTCCTCAATTTCAATATTCATCCTAGCCCCTATCCTAGCCCTAAGTCTAGCCCTAACCATATGAATCCCCCTACCCATGCCATATCCCCTCATTAACATAAACCTAGGAGTCCTATTCATACTAGCAATGTCAAGCCTAGCCGTATATTCTATTCTCTGATCGGGCTGAGCTTCCAATTCTAAATACGCACTAATTGGGGCCCTGCGGGCAGTAGCACAAACAATTTCATATGAAGTAACACTAGCAATTATTCTACTATCCGTTCTCCTAATAAATGGGTCCTTTACACTCTCTACCCTAATTATCACACAAGAACAAGTATGACTTATTTTCCCAGCATGACCCCTAGCAATAATGTGATTCATCTCAACACTAGCAGAAACAAACCGAGCCCCATTTGATCTCACCGAAGGTGAATCAGAACTAGTTTCCGGCTTTAACGTAGAATATGCAGCAGGACCATTTGCCTTATTCTTCATAGCAGAATATGCAAACATTATCATAATAAATGTTTTCACAACAATCTTATTCTTAGGAGCATTTCACAACCCAGTTTTACCAGAACTTTACACAATCAATCTTACCATAAAATCCCTACTACTAACAATTTCCTTCTTATGAATCCGAGCATCTTATCCTCGATTCCGTTATGACCAACTAATACACCTACTATGAAAAAATTTTTTACCCTTGACACTAGCCCTATGCATATGACATGTATCACTACCCATTCTTTCATCAAGCATCCCCCCACAAACATAAGAAATATGTCTGACAAAAGAGTTACTTTGATAGAGTAAATAATAGAGGTTTA-AGCCCTCTTATTTCTAGAATTATAGGAATTGAACCTACTCCCAAGAATCCAAAACTCTTTGTGCTCCCATACACCAAATTCTGTAAGGTCAGCTAATC-AAGCTATCGGGCCCATACCCCGAAAATGTTGGTTTATATCCTTCCCGTACTAATAAATCCAATCATCTCCATTCTTATTCTATCAACAATAATAATAGGCACTATCATTGTTATAATCAGCTCCCATTGACTACTCGTCTGAATCGGATTCGAAATAAACATGCTCGCCATCATTCCCATCATAATGAAAAAGCATAATCCACGAGCCACAGAAGCAGCAACCAAATATTTCTTAACCCAATCAACAGCCTCAATACTGCTAATGATAGCCGTTATTATTAACCTAATATTTTCAGGCCAATGAACTGTAATAAAACTATTTAACCCAGTAGCGTCTATATTCATAACAATGGCTCTCACTATAAAACTAGGAATAGCCCCATTCCATTTCTGAGTCCCAGAAGTAACACAAGGCATCCCCCTATCATCAGGCCTAATCCTACTTACATGACAAAAATTAGCACCCATATCCGTTCTCTACCAAATTTTCCCATCTATCAATTTAAATATAATCTTAACCATTTCCATTCTATCAATCATAATTGGAGGCTGAGGAGGACTAAACCAAACCCAACTACGAAAAATTATGGCATACTCATCAATCGCCCACATAGGCTGAATAACAGCAGTCTTACCATATAATCCCACAATAACATTATTAAATTTAATCATTTATATTATTATAACCTCCACCATATTTACACTATTTATAGCCRACTCAACCACCACCACACTATCACTATCACATACCTGAAACAAAATACCCGTAATAACTACCCTAGTCCTCATCACCCTCCTATCAATAGGAGGACTTCCCCCACTATCAGGATTCATACCAAAATGAATAATTATCCAAGAACTGACAAAAAACGATAGCCTTATTCTACCCACCCTTATAGCAATCACAGCACTACTAAACCTATACTTTTACATACGACTCGCATATTCCACTGCACTAACAATATTCCCCTCTACAAATAATATAAAAATAAAATGACAATTTTCTAACACAAAACAAATAACCCTTCTACCTACAATAGTTGTTCTATCCACTATACTACTACCACTCACACCAATCCTATCAATCCTAGAATAG------GAGTTTAGGTTAAGACCAAGAGCCTTCAAAGCCCTAAGCAAGTAACTTAACTCCTGTAAGGATTGCAAGACCATATCTTACATCAATTGAATGCAAATCAACCACTTTAATTAAGCTAAATCCTCACTAGATTGGTGGGCTCCACC--CCCACGAAACTTT-AGTTAACAGCTAAATACCCTACTGGCTTCAATCTACTTCTCCCGCCGCAAAAAAGGCGGGAGAAGCCCCGGCAGAGTTTGAAGCTGCTTCTTTGAATTTGCAATTCAACATGCACCACAGGACCTGGTAAAAAGAGGAATACCTCTGTCTTTAGATTTACAGTCTAATGCACTCAGCCATTCTACCTATGTTCATTAACCGCTGATTATTTTCAACCAACCATAAAGATATTGGTACTCTGTATCTATTATTTGGCGCTTGAGCAGGCATAGTAGGGACAGCCTTAAGCTTACTAATTCGTGCCGAACTGGGCCAACCTGGTACTCTGCTTGGAGATGACCAAATTTATAATGTTATCGTAACCGCACATGCATTCGTAATAATTTTCTTTATAGTTATGCCAATTATAATTGGAGGATTTGGTAATTGACTAGTTCCCCTAATAATTGGTGCTCCAGACATAGCATTCCCTCGAATAAACAATATAAGCTTTTGACTCCTCCCTCCTTCTTTCTTACTACTTTTAGCATCATCTATAGTTGAAGCTGGTGCAGGAACAGGCTGAACTGTATATCCCCCTCTAGCTGGCAACTTAGCTCACGCAGGGGCTTCAGTAGACCTGACTATCTTTTCTTTACACTTGGCAGGTGTATCCTCAATTCTAGGGGCCATTAACTTTATTACAACAATTATCAATATAAAACCCCCTGCCATATCACAATATCAGACTCCCCTATTTGTGTGATCCGTATTAGTCACTGCTGTACTACTACTTCTCTCACTCCCTGTACTAGCAGCCGGAATTACAATACTATTAACAGACCGAAACTTAAATACAACCTTTTTTGACCCAGCAGGAGGCGGAGATCCTATTCTATATCAACACTTGTTCTGATTCTTTGGCCACCCTGAAGTATATATCCTCATTCTACCCGGCTTTGGTATAATCTCCCATATCGTAACATACTATTCAGGAAAAAAAGAACCATTTGGGTACATAGGAATAGTCTGGGCTATAATATCAATTGGATTCTTAGGGTTTATCGTATGAGCCCACCACATATTTACAGTCGGAATAGATGTTGACACACGAGCCTATTTCACATCAGCTACCATGATTATTGCCATTCCAACTGGAGTAAAAGTCTTTAGTTGACTAGCAACACTCCACGGAGGCAATATCAAATGATCACCCGCTATAATATGAGCTTTAGGCTTTATTTTCCTTTTTACAGTTGGAGGCTTAACCGGGATTGTTCTTGCCAATTCTTCTCTCGACATTGTCCTCCATGACACATACTATGTAGTTGCACACTTCCACTATGTACTGTCAATAGGAGCTGTATTTGCTATTATGGGGGGATTTGTTCACTGATTCCCACTATTCTCAGGGTACACCCTCAATGACACATGAGCTAAAATCCACTTTGTAATTATATTTGTAGGTGTAAATATGACTTTCTTTCCACAACACTTCCTAGGATTGTCTGGCATGCCACGACGCTACTCTGATTATCCAGATGCATACACAATATGAAACACCATTTCATCCATAGGCTCATTTATTTCTCTAACAGCAGTTATATTAATAATTTTCATCATCTGAGAAGCGTTTGCATCCAAACGAGAGGTCTCAACCGTAGAACTAACAACAACAAATTTAGAGTGACTAAACGGATGCCCCCCACCGTATCATACATTTGAAGAACCTACATACGTTAACTTAAAATAAGAAAGGAAGGAATCGAACCCCCC-ATAGCTGGTTTCAAGCCAACATCATAACCACTATGTCTTTCTCGAGATGTTAGTAAATTATATAACTTTGTCAAGGTTAAGTTACAGGTGAAAACCCCGTACATCTCATATGGCTTATCCCATACAATTAGGTCTTCAAGATGCAACATCACCTATCATAGAAGAATTGCTACATTTTCATGATCATACATTAATAATTGTTTTTCTAATCAGCTCACTAGTACTTTATGTCATTTCATTAATGCTAACGACAAAATTAACACACACTAGCACAATAGACGCTCAAGAGGTAGAAACAATCTGAACAATCCTACCGGCTATTATCCTGATCTTAATTGCCCTCCCATCTTTGCGAATTTTATATATGATGGATGAAATTAACAACCCATCTCTCACAGTAAAGGCTATAGGACATCAATGATATTGAAGCTACGAGTATACAGATTATGAGGACTTAAGCTTCGACTCCTATATAATTCCAACATCAGAATTAAAACCAGGAGAATTACGACTACTAGAGGTAGATAACCGGGTTGTCCTACCAATAGAAATAACAATCCGAATATTAATTTCCTCTGAAGACGTACTGCACTCTTGAGCCGTACCCTCTCTAGGACTAAAAACGGACGCAATCCCAGGCCGCCTAAACCAAACAACTCTTATATCAACTCGACCAGGTCTATATTACGGACAATGCTCTGAAATCTGCGGGTCAAATCACAGTTTCATACCTATTGTTCTTGAACTAGTTCCATTAAATTATTTCGAAAAATGATCTGCATCAATACTATAATCATTAAGAAGCTAAGCACTAGCCTTTTAAGCTAGAGATTGAGAGTCTCTCCTTAATGAAATGCCGCAACTAGACACGTCCACATGACTCATAATAATTACATCAATATTTTTAGCTCTCTTCATTATTTTCCAATTAAAAATTTCGAAACACAATTTTCATTCTAATCCAGAACTAACATTAACCAAAACACAAAAACAAAATATCCCTTGAGAAACAAA-ATGAACGAAAATTTATTTACCTCTTTTATTACCCCAATAATCCTAGGCCTTCCACTAGCTACTCTCATTGTCATATTTCCTAGCCTATTATTTCCAACATCAAATCGTCTAGTAAATAACCGTCTTATTTCCCTCCAACAATGAATACTTCAACTTATGTCAAAACAAATAATAGGAATTCACAATGCCAAAGGACAAACATGAACACTAATACTCATATCTCTAATCTTATTTATTGGATCCACAAATCTTCTGGGCTTATTACCCCACTCATTTACACCAACCACACAATTATCAATAAACCTAGGCATAGCCATCCCCCTGTGAGCAGGAGCTGTAATTACAGGTTTCCGCAATAAAACTAAAGCATCGCTTGCCCACTTTCTTCCACAAGGAACTCCAACCCCATTAATTCCCATACTAGTTATTATCGAAACTATTAGTCTTTTTATTCAACCAATCGCTTTAGCCGTGCGACTAACAGCCAACATTACTGCAGGACACCTATTAATTCACCTAATTGGAGGAGCTGCACTTGCACTAACAAGCATCAGCACTACAATAGCTCTTATCACATTTATTATTCTAGTCCTACTCACAATCCTCGAGTTTGCAGTAGCCATAATTCAAGCCTACGTATTTACCCTTCTAGTCAGCCTTTACCTGCATGACAACACATAATGACACACCAAACCCACGCTTATCACATAGTTAACCCGAGTCCCTGACCTCTTACAGGAGCTCTATCAGCCCTACTAATAACTTCCGGCTTAATTATATGATTCCATTTCAACTCAATGATCCTATTAATACTTGGCCTAACAACAAACATACTTACAATATACCAATGATGACGAGACATCATTCGAGAAAGTACTTTTCAAGGGCACCATACCCCAACTGTCCAAAAGGGCCTCCGCTACGGAATAATCCTCTTTATTATCTCCGAAGTCTTATTCTTCACCGGATTCTTCTGAGCATTTTACCACTCAAGCCTTGCCCCAACACCCGAATTAGGCGGGTGCTGACCTCCAACAGGCATTCACCCACTAAACCCCCTAGAAGTCCCACTACTCAATACCTCTGTTTTACTAGCCTCAGGAGTCTCTATCACCTGAGCCCATCATAGCCTTATAGAAGGAAGCCGCAACCACATACTACAAGCCTTATTCATTACTATCGCACTAGGCATTTATTTCACGCTACTACAAGCCTCGGAGTACTATGAAGCACCCTTTACTATTTCAGACGGAGTTTATGGCTCAACCTTCTTTGTAGCCACAGGCTTCCATGGCCTACATGTCATTATTGGATCTACTTTCTTAATTGTCTGCTTTTTTCGCCAATTAAAATTTCACTTTACTTCCAGCCACCATTTTGGATTCGAAGCCGCTGCCTGATACTGACACTTTGTAGACGTAGTATGATTATTCCTCTACGTGTCCATCTATTGATGAGGTTCATATTCTTTTAGTATTAAC-TAGTACAGCTGACTTCCAATCAGCTAGTTTCGG-TATAACCCGAAAAAGAATAATAAACCTAATACTAGCTCTTTTAACCAACTTCACACTGGCCTCACTACTTGTTATTATCGCATTCTGACTTCCTCAATTGAACGTGTATTCAGAAAAAACAAGTCCATACGAATGTGGATTTGACCCCATAGGATCAGCCCGCTTGCCCTTCTCCATAAAATTTTTCCTAGTAGCCATTACATTCCTTCTTTTTGACCTAGAAATTGCACTCCTATTACCACTCCCATGGGCCTCCCAAACAAACAACCTAGGTACAATACTTACTACAGCCCTCCTCTTGATTTTATTATTAGCCGCAAGTCTAGCCTATGAGTGAACCCAAAAAGGACTAGAATGAACTGAATATGGTATTTAGTTTATAAAA-TAAATGATTTCGACTCATTAGATTGTGATTTCATAACTACCAAATGTCTCTAGTGTATATAAATATTATAACAGCGTTCATAGTAGCCCTAGCAGGACTATTAATATATCGATCCCATCTTATGTCCTCTCTCTTATGCTTAGAAGGGATGATATTATCTCTCTTCGTAATAGCCTCCCTAACAATCCTAAATTCACATTTTACCCTAGCAAGCATGATACCTATTATTTTACTAGTCTTCGCAGCCTGCGAAGCAGCACTAGGATTATCACTACTAGTTAAAGTATCAAACACATATGGTACTGACTACGTCCAAAATCTTAACCTACTTCA-ATGCTAAAATATATTATCCCTACAATAATACTTATACCTCTGACCTGATTATCAAAAGGCAATATAATTTGGATTAATTCTACAACCCATGGCCTGTTAATTAGCCTCACAAGCCTCCTCCTTATAAACCAATTCAGTGACAACAGCCTTAACTTCTCGTTAATATTCTTTTCCGACTCTCTATCAACACCACTATTAATTTTAACCATATGGCTACTTCCCTTAATACTAATAGCTAGCCAACACCACCTATCAAAAGAAAATCTTACCCGAAAAAAACTATACATTACCATATTAATCCTACTTCAACTATTCCTAATCATGACTTTTACTGCTATGGAACTAATTCTTTTCTACATTCTATTTGAAGCAACACTAATCCCAACACTCATTATTATTACCCGATGGGGAAACCAAACAGAACGCCTAAACGCTGGCCTCTACTTCCTGTTTTATACACTAGCAGGTTCTCTCCCACTACTAGTCGCATTAGTCTACCTCCAAAATACTACCGGATCTCTAAACTTTCTAGTACTCCAATACTGAGTACAACCCCTATCTAATTCCTGATCAAATGTTTTCATGTGACTAGCATGCATAATAGCCTTTATAGTAAAAATGCCACTATATGGCCTCCACCTTTGACTACCTAAAGCTCATGTGGAAGCCCCTATTGCAGGCTCCATGGTCCTTGCGGCAATCCTACTAAAATTAGGAGGATATGGTATACTACGGATTACAACATTTTTAAATCCACTTACCGAATTTATAGCATATCCCTTTATTATACTCTCCTTATGAGGCATAATTATGACCAGCTCAATCTGCCTCCGCCAGACAGACCTTAAATCATTAATTGCTTATTCCTCCGTTAGTCATATGGCACTTGTCATTGTAGCCATTCTCATTCAAACACCCTGAAGCTATATAGGAGCCACAGCCTTAATAATCGCTCACGGCCTCACCTCATCCATACTCTTCTGCCTAGCAAATTCCAACTATGAACGAATTCACAGTCGAACAATAATTCTAGCCCGAGGCCTACAAACCTTTCTTCCACTTATAGCCACCTGATGACTTTTAGCAAGCCTAACTAACCTAGCTCTCCCTCCAACAATTAATCTAATTGGAGAACTATTTGTAGTAATATCCTCTTTCTCATGATCAAATATCACAATTATTTTAATAGGGTTAAACATAGTAATTACTGCCCTATACTCCCTTTATATACTTATCACAACACAACGAGGCAAATACACCCACCACATCAACAATATCTCACCCTCCTTTACACGGGAAAACGCCCTCATGTCATTACACATACTACCACTATTGTTACTATCACTAAACCCAAAAATTGTTCTAGGACCTTTGTACTGTAAATATAG-TTTAAAAAACATTAGATTGTGAATCTAATAATAGAAGCTTATTTACCGAAAAAGTACGCAAGAACTGCTAACTCT-ATGCCCGTGTATAATAG-CACGGCTTTTTCGAACTTTTAGAGGATGGCAG-AAATCCGTTGGTCTTAGGAACCGAAAAATTGGTGCAACTCCAAATAAAAGTAATAAACCTATTTTCCTCCTTTACACTAGTTACCCTACTACTACTAGCTATTCCCATCATAACTACAAGTTCTGACAACTACAAAACTTCCAACTACCCACTCTACGTAAAAACAACTATCTCATATGCTTTCATCACCAGTATAGTTCCCACAATAATATTTATTCATACTGGCCAAGAAATAATTATCTCAAACTGACACTGACTAACTATTCAAACTATTAAACTGTCACTTAGCTTCAAAATAGATTACTTCTCAATAATATTTGTACCAGTAGCATTATTCGTTACATGATCCATTATAGAATTCTCAATGTGATATATACACTCAGACCCCAACATCAATCAATTCTTCAAATATCTTCTCCTATTTCTCATTACTATACTTATCCTCGTCACAGCAAATAATCTATTTCAATTATTCATTGGATGAGAAGGTGTGGGAATCATATCATTTTTACTTATCGGATGATGATACGGACGAGCAGACGCAAATACAGCAGCCCTACAAGCAATTCTATATAATCGTATTGGTGATATCGGTTTTATTCTAGCAATAGCATGATTCCTCACAAATCTTAACGCCTGAGACTTCCAACAAATCTTTATACTAAACCCAAACGACTCTAACATACCCCTAATAGGCCTTGCACTAGCCGCAACTGGAAAATCCGCCCAATTTGGCCTACATCCATGACTGCCCTCTGCTATAGAAGGCCCCACTCCCGTCTCAGCATTACTCCACTCAAGCACAATAGTAGTAGCAGGGATTTTCCTATTAATCCGTTTCCACCCACTGACAGAAAACAACAAATTCGCACAATCCATCCTACTATGCCTAGGAGCTATTACTACCCTATTTACAGCAATATGTGCTCTCACCCAGAATGATATCAAAAAAATCATCGCTTTTTCCACATCCAGCCAACTAGGCCTCATAATAGTAACAATTGGTATTAACCAGCCCTATTTAGCATTTCTCCATATCTGCACACACGCCTTTTTTAAAGCCATATTATTCATATGCTCTGGCTCTATCATCCACAGCCTAAATGACGAACAAGATATTCGAAAAATAGGGGGCCTATTTAAAGCCATACCATTTACCACAACAGCCCTAATCATTGGCAGCCTCGCACTAACAGGAATACCCTTCCTTACTGGATTTTATTCCAAAGACCTAATCATTGAAGCTGCCAACACGTCGTACACCAACGCCTGAGCCCTTTTAATAACACTAATAGCCACTTCCTTCACAGCCATCTACAGCACTCGTATTATTTTCTTTGCACTCTTAGGACAACCCCGATTCCCAACCTTAATTACTATTAATGAAAACAATCCCTTTCTAATAAATTCCATTAAACGCCTAATAATTGGAAGCCTTTTCGCAGGATTTATCATCTCCAATAACATTCCCCCAACAACAATTCCTCAGCTAACAATACCTTATTACTTAAAAATAATAGCCCTAACAGTAACAACCCTAGGCTTTATTTTAGCACTAGAAATCAGTAATATAACCCAAAACCTAAAATTCAATTACTCAACAAACATCTTCAAATTCTCTAATATACTAGGATATTTTCCCACAATTATACACCGCCTAACCCCCTACATAAATCTAACAATGAGTCAAAAATCAGCATCCTCTCTCCTAGACTTAATCTGACTCGAAAACATTTTACCTAAGACAACTTCACTTATCCAAACAAAAATATCAATCATGGTTACAAACCAAAAAGGCTTAATTAAACTGTACTTCCTCTCTTTCCTAGTTACAATCACTGTTAGTATAGTCCTATTTAATTTCCACGAGTAATCTCCATAATGACCACTACACCAATTAACAAAGACCACCCAGTCACAATAACTAATCAAGTGCCATAACTGTAGAGAGCCGCAATTCCCATGGCCTCCTCACTAAAAAACCCAGAATCTCCTGTATCATAAATAACCCAATCTCCCAATCCATTAAACTGAAACACAATCTCCACCTCCTCATCCTTCAACACATAACAAACCATCATAACCTCCATCAACAAACCAGTAACAAATGCCCCTAATACAGTCTTATTAGACGCCCAAACCTCAGGGTATTGCTCCGTAGCTATTGCCGTTGTATAACCAAAAACCACCATCATTCCCCCTAAATAAATTAAGAATACCATTAAACCCAGAAAGGACCCACCAAAATTCAACACAATACCACAACCAACTCCACCACTCACAATTAATCCCAATCCCCCATAAATAGGCGAAGGTTTCGAAGAAAATCCTACAAAACCAAGCACAAAAATAATACTTAAGATAAATACAATATACATTATCAT-TATTCTCACATGGAATCTAACCATGACTAATGATATGAAAAATCATCGTTGTCATTCAACTACAAGAACATGACCAATATCCGAAAAACCCACCCATTAATAAAAATTGTAAACAACGCATTTATTGACCTCCCAGCCCCATCAAATATTTCATCCTGATGAAATTTCGGCTCCTTACTGGGAATCTGTCTAATCCTACAAATTCTCACAGGCCTATTCCTAGCAATACACTATACACCTGATACAATAACAGCATTCTCCTCTGTCACCCATATCTGTCGAGACGTCAATTATGGTTGAATTATTCGATATATACACGCAAACGGGGCATCAATATTTTTCATCTGCCTATTCATACATGTAGGACGAGGCCTGTACTACGGATCATATACTTTTCTAGAGACATGAAACATCGGAGTAATCCTCCTATTTGCAGTTATAGCCACAGCATTCGTAGGATATGTCCTACCGTGGGGACAAATATCATTCTGAGGAGCAACAGTCATTACCAACCTTCTCTCAGCAATTCCATATATTGGCACAAACCTAGTCGAATGAATCTGAGGGGGCTTTTCAGTAGATAAAGCAACCCTGACCCGGTTTTTCGCTTTCCACTTTATTCTCCCATTCATCATCGCAGCACTTGCCATAGTACACTTACTCTTCCTTCACGAGACAGGATCCAATAACCCAACAGGAATCCCATCAAACGCAGACAAAATCCCCTTCCATCCTTACTACACCATTAAAGATATCTTAGGCATCCTACTTCTGGTACTCTTCCTAATATTACTAGTATTATTCGCACCAGACCTACTTGGAGATCCAGACAACTACACCCCAGCAAATCCACTCAACACACCCCCTCACATCAAACCTGAATGATATTTCCTATTTGCATACGCAATCCTACGATCAATTCCTAACAAACTAGGAGGAGTCCTAGCCCTAGTCTCATCTATCCTAATCTTGATTCTCATGCCTCTTCTTCACACGTCCAAACAACGCAGCATGATATTCCGACCATTCAGCCAATGCCTATTCTGAATCTTAGTAGCAGACCTACTAACACTCACATGAATTGGAGGACAACCAGTTGAACACCCCTTTATCATTATCGGACAACTAGCATCTGTCTTATACTTTTTCATTATCTTAATCCTTATACCAATCACCAGCACAATCGAAAACAATCTCCTAAAATGAAGATAA-GTCTTTGTAGTATATACACTGGTCTTGTAAACCAGAAAAGGAGCTCCCTAAGACTCAAGGAAGAGGCACCCCACCATCAACACCCAAAGCTGAAGTTCTATTTAAACTATTCCCTG
	Cervus_canadensis		????????????????????????????????????????????????????????????????????????????????????????????????????????????????????????????????????????????????????????????????????????????????????????????????????????????????????????????????????????????????????????????????????????????????????????????????????????????????????????????????????????????????????????????????????????????????????????????????????????????????????????????????????????????????????????????????????????????????????????????????????????????????????????????????????????????????????????????????????????????????????????????????????????????????????????????????????????????????????????????????????????????????????????????????????????????????????????????????????????????????????????????????????????????????????????????????????????????????????????????????????????????????????????????????????????????????????????????????????????????????????????????????????????????????????????????????????????????????????????????????????????????????????????????????????????????????????????????????????????????????????????????????????????????????????????????????????????????????????????????????????????????????????????????????????????????????????????????????????????????????????????????????????????????????????????????????????????????????????????????????????????????????????????????????????????????????????????????????????????????????????????????????????????????????????????????????????????????????????????????????????????????????????????????????????????????????????????????????????????????????????????????????????????????????????????????????????????????????????????????????????????????????????????????????????????????????????????????????????????????????????????????????????????????????????????????????????????????????????????????????????????????????????????????????????????????????????????????????????????????????????????????????????????????????????????????????????????????????????????????????????????????????????????????????????????????????????????????????????????????????????????????????????????????????????????????????????????????????????????????????????????????????????????????????????????????????????????????????????????????????????????????????????????????????????????????????????????????????????????????????????????????????????????????????????????????????????????????????????????????????????????????????????????????????????????????????????????????????????????????????????????????????????????????????????????????????????????????????????????????????????????????????????????????????????????????????????????????????????????????????????????????????????????????????????????????????????????????????????????????????????????????????????????????????????????????????????????????????????????????????????????????????????????????????????????????????????????????????????????????????????????????????????????????????????????????????????????????????????????????????????????????????????????????????????????????????????????????????????????????????????????????????????????????????????????????????????????????????????????????????????????????????????????????????????????????????????????????????????????????????????????????????????????????????????????????????????????????????????????????????????????????????????????????????????????????????????????????????????????????????????????????????????????????????????????????????????????????????????????????????????????????????????????????????????????????????????????????????????????????????????????????????????????????????????????????????????????????????????????????????????????????????????????????????????????????????????????????????????????????????????????????????????????????????????????????????????????????????????????????????????????????????????????????????????????????????????????????????????????????????????????????????????????????????????????????????????????????????????????????????????????????????????????????????????????????????????????????????????????????????????????????????????????????????????????????????????????????????????????????????????????????????????????????????????????????????????????????????????????????????????????????????????????????????????????????????????????????????????????????????????????????????????????????????????????????????????????????????????????????????????????????????????????????????????????????????????????????????????????????????????????????????????????????????????????????????????????????????????????????????????????????????????????????????????????????????????????????????????????????????????????????????????????????????????????????????????????????????????????????????????????????????????????????????????????????????????????????????????????????????????????????????????????????????????????????????????????????????????????????????????????????????????????????????????????????????????????????????????????????????????????????????????????????????????????????????????????????????????????????????????????????????????????????????????????????????????????????????????????????????????????????????????????????????????????????????????????????????????????????????????????????????????????????????????????????????????????????????????????????????????????????????????????????????????????????????????????????????????????????????????????????????????????????????????????????????????????????????????????????????????????????????????????????????????????????????????????????????????????????????????????????????????????????????????????????????????????????????????????????????????????????????????????????????????????????????????????????????????????????????????????????????????????????????????????????????????????????????????????????????????????????????????????????????????????????????????????????????????????????????????????????????????????????????????????????????????????????????????????????????????????????????????????????????????????????????????????????????????????????????????????????????????????????????????????????????????????????????????????????????????????????????????????????????????????????????????????????????????????????????????????????????????????????????????????????????????????????????????????????????????????????????????????????????????????????????????????????????????????????????????????????????????????????????????????????????????????????????????????????????????????????????????????????????????????????????????????????????????????????????????????????????????????????????????????????????????????????????????????????????????????????????????????????????????????????????????????????????????????????????????????????????????????????????????????????????????????????????????????????????????????????????????????????????????????????????????????????????????????????????????????????????????????????????????????????????????????????????????????????????????????????????????????????????????????????????????????????????????????????????????????????????????????????????????????????????????????????????????????????????????????????????????????????????????????????????????????????????????????????????????????????????????????????????????????????????????????????????????????????????????????????????????????????????????????????????????????????????????????????????????????????????????????????????????????????????????????????????????????????????????????????????????????????????????????????????????????????????????????????????????????????????????????????????????????????????????????????????????????????????????????????????????????????????????????????????????????????????????????????????????????????????????????????????????????????????????????????????????????????????????????????????????????????????????????????????????????????????????????????????????????????????????????????????????????????????????????????????????????????????????????????????????????????????????????????????????????????????????????????????????????????????????????????????????????????????????????????????????????????????????????????????????????????????????????????????????????????????????????????????????????????????????????????????????????????????????????????????????????????????????????????????????????????????????????????????????????????????????????????????????????????????????????????????????????????????????????????????????????????????????????????????????????????????????????????????????????????????????????????????????????????????????????????????????????????????????????????????????????????????????????????????????????????????????????????????????????????????????????????????????????????????????????????????????????????????????????????????????????????????????????????????????????????????????????????????????????????????????????????????????????????????????????????????????????????????????????????????????????????????????????????????????????????????????????????????????????????????????????????????????????????????????????????????????????????????????????????????????????????????????????????????????????????????????????????????????????????????????????????????????????????????????????????????????????????????????????????????????????????????????????????????????????????????????????????????????????????????????????????????????????????????????????????????????????????????????????????????????????????????????????????????????????????????????????????????????????????????????????????????????????????????????????????????????????????????????????????????????????????????????????????????????????????????????????????????????????????????????????????????????????????????????????????????????????????????????????????????????????????????????????????????????????????????????????????????????????????????????????????????????????????????????????????????????????????????????????????????????????????????????????????????????????????????????????????????????????????????????????????????????????????????????????????????????????????????????????????????????????????????????????????????????????????????????????????????????????????????????????????????????????????????????????????????????????????????????????????????????????????????????????????????????????????????????????????????????????????????????????????????????????????????????????????????????????????????????????????????????????????????????????????????????????????????????????????????????????????????????????????????????????????????????????????????????????????????????????????????????????????????????????????????????????????????????????????????????????????????????????????????????????????????????????????????????????????????????????????????????????????????????????????????????????????????????????????????????????????????????????????????????????????????????????????????????????????????????????????????????????????????????????????????????????????????????????????????????????????????????????????????????????????????????????????????????????????????????????????????????????????????????????????????????????????????????????????????????????????????????????????????????????????????????????????????????????????????????????????????????????????????????????????????????????????????????????????????????????????????????????????????????????????????????????????????????????????????????????????????????????????????????????????????????????????????????????????????????????????????????????????????????????????????????????????????????????????????????????????????????????????????????????????????????????????????????????????????????????????????????????????????????????????????????????????????????????????????????????????????????????????????????????????????????????????????????????????????????????????????????????????????????????????????????????????????????????????????????????????????????????????????????????????????????????????????????????????????????????????????????????????????????????????????????????????????????????????????????????????????????????????????????????????????????????????????????????????????????????????????????????????????????????????????????????????????????????????????????????????????????????????????????????????????????????????????????????????????????????????????????????????????????????????????????????????????????????????????????????????????????????????????????????????????????????????????????????????????????????????????????????????????????????????????????????????????????????????????????????????????????????????????????????????????????????????????????????????????????????????????????????????????????????????????????????????????????????????????????????????????????????????????????????????????????????????????????????????????????????????????????????????????????????????????????????????????????????????????????????????????????????????????????????????????????????????????????????????????????????????????????????????????????????????????????????????????????????????????????????????????????????????????????????????????????????????????????????????????????????????????????????????????????????????????????????????????????????????????????????????????????????????????????????????????????????????????????????????????????????????????????????????????????????????????????????????????????????????????????????????????????????????????????????????????????????????????????????????????????????????????????????????????????????????????????????????????????????????????????????????????????????????????????????????????????????????????????????????????????????????????????????????????????????????????????????????????????????????????????????????????????????????????????????????????????????????????????????????????????????????????????????????????????????????????????????????????????????????????????????????????????????????????????????????????????????????????????????????????????????????????????????????????????????????????????????????????????????????????????????????????????????????????????????????????????????????????????????????????????????????????????????????????????????????????????????????????????????????????????????????????????????????????????????????????????????????????????????????????????????????????????????????????????????????????????????????????????????????????????????????????????????????????????????????????????????????????????????????????????????????????????????????????????????????????????????????????????????????????????????????????????????????????????????????????????????????????????????????????????????????????????????????????????????????????????????????????????????????????????????????????????????????????????????????????????????????????????????????????????????????????????????????????????????????????????????????????????????????????????????????????????????????????????????????????????????????????????????????????????????????????????????????????????????????????????????????????????????????????????????????????????????????????????????????????????????????????????????????????????????????????????????????????????????????????????????????????????????????????????????????????????????????????????????????????????????????????????????????????????????????????????????????????????????????????????????????????????????????????????????????????????????????????????????????????????????
	Cervus_elaphus[_NC007704]                  GTTGATGTAGCTTAAAAAGCAAGGCACTGAAAATGCCTAGATGAGCTCCATAAACATATAGGTTTGGTCCCAGCCTTCCTATTAACCCTTAATAGACTTACACATGCAAGCATCCGCACCCCGGTGAA-AATGCCCTCCAAGTTAGGAGCTGGTATCAAGCACACGTAGCTCACGACACCTTGCACAGCCACACCCCCACGGGAGACAGCAGTGATAAAAATTAAGCCATAAACGAAAGTTTGACTAAGCCATATTAGGGTTGGTAAATTTCGTGCCAGCCACCGCGGTCATACGATTAACCCAAGTTAATAGGCATACGGCGTAAAGTGTGTTAAAGAATAAAGTTAAATTCCAATTAAGCTGTAAAAAGCCATAATTAAAATATATAACGAAAGTAACTTTAACACGATAGCTAGGACCCAAACTGGGATTAGATACCCCACTATGCCTAGCCTTAAACACAAATAGTAACAAAACTATTCGCCAGAGTACTACCGGCAATAGCTTAAAACTCAAAGGACTTGGCGGTGCTTTATACCCTTCTAGAGGAGCCTGTTCTATAATCGATAAACCCCGATAAACCTCACCATTCCTTGCTAATACAGTCTATATACCGCCATCTTCAGCGAACCC-TAAGGTACAAAAGTAAGCACAATCAACATAAAGACGTTAGGTCAAGGTGTAACCTATGGAACGGAAAGAAATGGGCTACATTTTCTACGAAAGTTATTATGAAATAATAACCAAAGGAGGATTTAGCAGTAAACTAAGAATAGAGTGCTTAGTTGAACTAGGCCATGAAGCACGCACACACCGCCCGTCACCCTCCTCAAGAGAGGAGACAAGTCGTAACAAGGTAAGCATACTGGAAAGTGTGCTTGGATCAAGATATAGCTTAAAAAGCATCTAGTTTACACCTAGAAGATTTCAATGAATATCTTGAACTAATTCTAGCCCGAAATAAAACATTTAAAAGTATAGGAGATAGAAATGGCGCTATAGAGAAAGTACCGTAAGGGAATGATGAAAGAAAAGTACAAAAAAGCAAAGATTACCTCTTGTACCTTTTGCATAATGAGTTAACTAGCTTAACAAAATGAATTTCAGCTAAGTACCCCGAAACCAGACGAGCTACTTATGAACAATGAACCAACTCATCTATGTAGCAAAATAGTGAGAAGATTTGTAAGTAGAGGTGAAACGCCCAACGAGCCTGGTGATAGCTGGTTGTCCAGAAAATGAATATTAGTTCAGCTTTAAAATGTATTTTTAAAAGTTAGTCTAAAAAGGTACAGCCTTTTAGAGGATACAACCTTAACTAGAGAGTAACATAGTGGGCCTAAAAGCAGCCACCAATTAAGAAAGCGTTAAAGCTCAACATACTGGACTAATCTATATAGAAGCAATAATGTTAACATGAGTAACAAGAATTCTCCC-CGCATAAGTTTAAGTCAGTATCTGATAATACTCTGACTATTAACAGCTAAATAACTTATTAACTATACTGTTAA-------TCCGACACAGGAATGCGGAAAGATTAAAAGAAGTAAAAGGAACTCGGCAAACACTAAACCCCGCCTGTTTACCAAAAACATCACCTCCAGCATAACTAGTATTGGAGGCACTGCCTGCCCAGTGACGTTAAACGGCCGCGGTATCCTGACCGTGCAAAGGTAGCATAATCACTTGTTCTCTAAATAGGGACTTGTATGAATGGCCACACGAGGGTTTTACTGTCTCTTACTTCCAATCAGTGAAATTGACCTTCCCGTGAAGAGGCGGGAATATATTAATAAGACGAGAAGACCCTATGGAGCTTTAACTACTTAGCCCATGGGTTAACAGCTTTGGTTGGGGTGACCTCGGAGAACAAAAAATCCTCCGAGCGATTAGACTAGACCTACAAGTCGATCGTTTATTGATCCAATTGATCAACGGAACAAGTTACCCTAGGGATAACAGCGCAATCCTATTCAAGAGTCCATATCGACAAT-AGGGTTTACGACCTCGATGTTGGATCAGGACATCCCGATGGTGCAACCGCTATCAAAGGTTCGTTTGTTCAACGATTAAAGTCCTACGTGATCTGAGTTCAGACCGGAGTAATCCAGGTCGGTTTCTATCTATTATTTCTCCCAGTACGAAAGGACCAGAGAAATAAGGCCAACG-GCCTAGTTAATGATATCATCTTAATTGCCCTAGA-AAAGGGGTTAAGGTGGCAGAGCCCGGTAATTGCGTAAAACTTAAAACTTTATAATCAGAGATTCAAATCCTCTCCTTAACAATGTTTATAATCAATATTTTAATACTAATTATTCCCATTCTTTTAGCCGTGGCATTCCTCACACTAGTAGAACGGAAAGTCCTAGGGTATATACAACTTCGAAAAGGTCCAAACGTTGTAGGTCCCTATGGCCTACTCCAACCTATTGCAGATGCCATCAAACTTTTTACTAAAGAACCACTACGACCCGCCACATCTTCAATTTCAATGTTTATCCTAGCCCCTATTCTAGCCCTAAGTCTAGCCCTAACCATGTGAATCCCCCTACCCATGCCATATCCCCTCATTAACATAAACCTAGGAGTCCTGTTCATGTTAGCAATGTCAAGCCTAGCCGTATATTCTATTCTCTGATCGGGCTGAGCTTCCAACTCTAAATACGCACTAATCGGGGCCCTGCGAGCAGTAGCACAAACAATTTCATATGAAGTAACACTAGCAATTATTCTACTATCCGTCCTCCTAATAAATGGGTCCTTTACACTCTCCACCTTAATTATTACACAAGAACAAGTATGGCTCATCTTCCCGGCATGACCCCTAGCAATAATGTGATTCATCTCAACACTAGCAGAAACAAACCGAGCCCCATTTGATCTCACCGAAGGTGAATCAGAACTGGTCTCCGGCTTTAACGTAGAATATGCAGCAGGACCATTTGCCCTATTTTTCATAGCAGAATATGCGAATATTATCATAATAAATATTTTCACAACAATCTTATTCTTAGGAGCATTTCACAACCCAGTCCTACCAGAACTTTACACAATCAATTTTATCATAAAATCCCTACTATTAACAATTTCCTTCTTATGAATCCGAGCATCTTACCCTCGATTCCGTTATGACCAACTAATACACCTATTATGAAAAAATTTTTTACCCTTAACATTAGCCTTATGCATATGACACGTATCACTACCCATTTTTATATCAAGCATCCCTCCACAAACATAAGAAATATGTCTGACAAAAGAGTTACTTTGATAGAGTAAACAATAGAGGTTTA-AGCTCTCTTATATCTAGAATTATAGGTATCGAACCTACTCCCAAGAATCCAAAACTCTTTGTGCTCCCATACACCAAATTCTGTAAGGTCAGCTAATT-AAGCTATCGGGCCCATACCCCGAAAATGTTGGTTTATACCCTTCCCGTACTAATAAACCCAATCATCTTCATTCTTATTCTATCAACAATAATAATAGGCACCATCATTGTTATGATCAGCTCCCACTGACTACTTGTCTGAATCGGATTTGAAATAAACATGCTCGCCATCATCCCCATCATAATGAAAAAGCATAATCCACGAGCCACAGAGGCAGCAACCAAATATTTCTTAACCCAATCAACAGCCTCAATACTACTAATAATAGCCGTTATTATTAACTTAATATTTTCAGGCCAATGAACTGTAATAAAACTATTTAACCCAGTAGCATCTATATTCATAACAATGGCTCTCACTATAAAACTAGGAATAGCCCCATTCCATTTCTGAGTCCCAGAAGTAACACAAGGCATCCCCCTGTCATCAGGCCTAATTCTACTTACATGACAAAAATTAGCACCCATATCCGTTCTTTACCAAATTTTTCCATCTATCAATTTAAATATAATTTTAACCATTTCCATTTTATCAATCATAATTGGGGGCTGAGGAGGGCTAAACCAAACTCAACTACAAAAAATTATGGCATATTCATCAATTGCCCACATAGGCTGAATAACAGCGATCTTACCATATAACCCCACAATAACATTACTAAATTTAATCATTTATATTATCATAACTTCCACCATATTCACACTATTTATAGCCAACTCAACTACTACCACACTATCACTATCGCATACCTGAAACAAAATACCCGTAATAACTATTCTAGTCCTCATTACCCTCCTATCAATAGGAGGACTCCCCCCACTATCAGGATTTATACCAAAATGAATAATCATCCAAGAATTGACAAAAAACGACAGTCTTATTTTACCCACCCTCATAGCAATCATAGCACTACTAAACCTGTACTTTTATATACGACTCACATATTCCACTGCGCTAACAATATTCCCCTCTACAAATAATATAAAAATAAAATGACAATTTTCTACCACAAAACAAATAACCCTTCTACCTACAATAGTTGTTCTATCCACTATACTACTACCACTCACACCAATATTATCAATTCTAGAATAG------GAGTTTAGGTTAAGACCAAGAGCCTTCAAAGCCCTAAGCAAGTAACTTAACTCCTGTAAGGATTGCAAGACCATATCTTACATCAATTGAATGCAAATCAACCACTTTAATTAAGCTAAATCCTCACTAGATTGGTGGGCTCCACC--CCCACGAAACTTT-AGTTAACAGCTAAACACCCTACTGGCTTCAATCTACTTCTCCCGCCGCAAAAAAGGCGGGAGAAGCCCCGGCAGAGTTTGAAGCTGCTTCTTTGAATTTGCAATTCAACATGCACCACAGGACTTGGTAAAAAGAGGAATACCTCTGTCTTTAGATTTACAGTCTAATGCACTCAGCCATTCTACCTATGTTCATTAACCGCTGATTATTTTCAACCAACCATAAAGATATCGGTACTCTGTATCTATTATTTGGTGCCTGAGCAGGCATAGTAGGGACAGCCTTAGACCTACTGATTCGTGCCGAACTGGGCCAACCTGGTACTCTACTTGGAGATGACCAAATTTATAATGTTATCGTAACCGCACATGCATTCGTAATAATTTTCTTTATAGTTATGCCAATTATAATTGGAGGATTTGGTAATTGACTAGTTCCCCTAATAATTGGCGCCCCAGACATAGCATTTCCTCAAATAAACAATATAAGCTTTTGACTCCTCCCTCCTTCTTTCTTACTACTCCTAGCATCATCTATAGTTGAAGCTGGCGCAGGAACAGGCTGAACTGTATATCCCCCTCTAGCTGGCAACTTAGCTCATGCAGGGGCTTCAGTAGACCTGACTATTTTTTCTTTACACTTAGCAGGCGTCTCCTCAATTCTAGGGGCCATTAACTTTATTACAACAATTATCAATATAAAACCCCCTGCCATATCACAATATCAAACCCCTCTATTTGTGTGATCCGTATTAGTCACTGCTGTACTACTACTTCTCTCACTCCCTGTACTAGCAGCCGGAATTACAATACTATTAACAGACCGAAACTTAAATACAACCTTCTTTGACCCAGCAGGAGGCGGAGATCCTATTCTATATCAACACTTATTCTGATTCTTTGGCCACCCTGAAGTATATATCCTTATTCTACCCGGCTTTGGTATAATCTCCCACATCGTAACATACTATTCAGGAAAAAAAGAACCATTTGGGTACATAGGAATAGTCTGGGCTATAATATCAATTGGGTTCTTAGGATTTATCGTATGAGCCCACCACATATTTACAGTCGGAATAGATGTTGACACGCGAGCCTATTTCACATCAGCTACTATAATTATTGCCATCCCAACGGGAGTAAAAGTCTTTAGTTGATTAGCAACACTCCACGGAGGTAATATTAAATGATCACCTGCTATAATATGAGCTTTAGGCTTTATTTTCCTTTTTACAGTTGGAGGCTTGACTGGAATTGTTCTTGCCAATTCGTCTCTTGACATTGTCCTTCATGACACATATTATGTAGTTGCGCACTTCCACTATGTGCTGTCAATAGGAGCTGTATTTGCTATTATAGGAGGATTTGTTCACTGATTCCCACTATTCTCAGGGTACACTCTCAATGATACATGAGCCAAAATCCACTTTGTAATTATATTTGTAGGTGTAAATATAACTTTCTTTCCACAACACTTCCTAGGATTATCTGGCATGCCACGACGCTACTCCGATTACCCGGATGCATACACAACATGAAACACCATTTCATCTATAGGCTCATTCATTTCTCTAACAGCAGTTATATTAATAATTTTCATTATCTGAGAAGCATTTGCGTCCAAACGAGAAGTCTCAACCGTAGAACTAACAACAACAAATTTAGAGTGACTAAATGGATGTCCCCCACCATATCATACATTTGAAGAACCTACATACGTTAACTTAAAATAAGAAAGGAAGGAATCGAACCCCCC-ATAGCTGGTTTCAAGCCAACATCATAACCACTATGTCTTTCTCGAGGTGTTAGTAAATTATATAACTTTGTCAAGGTTAAGTTACAGGTGAAAACCCCGTACATCTCATATGGCTTATCCCATACAATTAGGTTTTCAAGATGCAACATCACCTATTATAGAAGAATTACTACATTTTCATGATCATACATTAATAATCGTTTTTCTAATCAGCTCACTAGTACTCTACGTCATTTCATTAATGCTAACGACAAAATTAACACACACTAGTACAATAGACGCTCAAGAGGTAGAAACAATCTGAACAATCCTACCGGCTATTATCCTAATTTTAATTGCGCTCCCATCTTTGCGAATTTTATATATGATAGACGAAATTAATAATCCATCTCTCACAGTAAAAGCTATAGGACATCAATGATACTGAAGCTACGAGTATACAGATTATGAAGACTTAAGCTTCGACTCCTATATAATTCCAACATCAGAATTAAAACCAGGAGAACTGCGACTACTAGAGGTAGATAACCGGGTTGTCCTACCAATAGAAATAACAATCCGAATGTTAGTCTCCTCTGAAGACGTACTGCACTCTTGAGCCGTACCCTCTCTAGGACTAAAAACGGACGCAATTCCAGGCCGCCTCCAAACAACAACTCTTATATCAACTCGACCAGGTCTGTATTACGGACAATGCTCTGAAATCTGCGGATCAAATCACAGCTTCATACCTATTGTTCTTGAACTAGTCCCATTAAATTATTTCGAAAAATGATCTGCATCAATACTATAATCATTAAGAAGCTAAGCGCTAGCCTTTTAAGCTAGAAATTGAGAGTCTCTCCTTAATGGAATGCCACAACTAGACACGTCCACATGACTTATAATAATTATATCAATATTTCTAGCTCTCTTCATTATTTTTCAATTAAAAATTTCAAAACACAATTTTCATTTTAACCCAGAACTAATATTAACCAAAACACAAAAACAAAATACCCCTTGAGAAACAAA-ATGAACGAAAATTTATTTGCCTCTTTTATTACCCCAATAATTATAGGCCTTCCACTAGCTACTCTCATCGTTATATTTCCTAGCCTATTATTTCCAACATCAAATCGTCTAGTAAATAACCGTCTTATTTCCCTCCAACAATGAATACTTCAACTTGTATCAAAACAAATAATAGGAATTCACAATGCCAAAGGACAAACATGAACACTAATACTCATGTCTCTAATCTTATTTATTGGATCCACAAATCTTCTGGGCTTGTTACCCCACTCATTTACACCAACCACACAATTATCAATAAACCTAGGCATAGCCATTCCCCTGTGAGCAGGAGCTGTAGTTACAGGTTTCCGCAATAAAACTAAGGCATCACTTGCTCACTTTCTTCCACAAGGAACTCCAACCCCATTAATTCCCATGCTAGTTATCATCGAAACTATTAGTCTTTTTATTCAACCAATCGCCTTAGCCGTACGACTAACAGCTAACATTACTGCAGGACACCTACTAATTCACCTAATTGGAGGAGCTGCACTTGCACTAATAAGTATCAGTACTACAATAGCTCTCATCACATTTATTATTCTAGTCCTACTCACAATCCTTGAGTTTGCAGTAGCCATAATTCAAGCCTACGTATTTACCCTTCTAGTCAGCCTTTACTTGCATGACAACACATAATGACACACCAAACCCACGCTTATCACATAGTTAACCCAAGTCCCTGACCTCTTACAGGAGCTCTATCAGCCCTATTAATAACTTCCGGCTTAATTATATGATTTCATTTTAACTCAATAGTCCTATTAACACTTGGCCTAACAACAAATATACTTACAATATACCAATGATGGCGAGACATTATTCGAGAAAGCACTTTCCAAGGACACCATACTCCAGCCGTCCAAAAAGGCCTCCGCTACGGAATAATTCTCTTCATTATTTCCGAAGTCTTATTCTTCACCGGATTTTTCTGAGCATTTTACCACTCAAGCCTTGCCCCAACACCCGAATTAGGCGGATGCTGACCCCCAACAGGCATTCACCCGCTAAACCCCCTAGAAGTCCCACTACTCAATACCTCTGTTTTACTAGCCTCAGGAGTTTCTATCACCTGAGCCCATCATAGCCTTATAGAAGGAAACCGCAACCATATACTACAAGCCTTATTTATTACTATCGCACTAGGCGTCTATTTTACACTACTACAAGCCTCAGAATACTATGAAGCACCCTTTACCATTTCAGACGGAGTTTATGGCTCAACCTTCTTTGTAGCTACAGGCTTCCATGGCCTACATGTCATTATTGGATCTACCTTCTTAATTGTCTGCTTTTTTCGCCAATTAAAATTTCACTTTACTTCCAGCCACCATTTTGGATTCGAAGCCGCTGCCTGATACTGACACTTTGTAGACGTAGTATGATTATTCCTCTACGTATCTATCTACTGATGAGGTTCATATTCTTTTAGTATTCAC-TAGTACAGCTGACTTCCAATCAGCTAGTTTCGG-TATAACCCGAAAAAGAATAATAAACCTAATACTAGCTCTTTTAACCAACTTTACACTAGCCTCACTACTTGTTATTATCGCATTCTGACTCCCTCAATTAAACGTATACTCAGAAAAAACAAGCCCATACGAATGTGGATTCGACCCCATAGGATCTGCCCGCTTACCCTTCTCCATAAAATTTTTCCTAGTAGCCATTACATTCCTTCTTTTTGACCTAGAAATTGCACTTTTATTACCACTCCCATGGGCCTCCCAAACAAATAACCTAGGTACAATACTTACCATGGCCCTTTTCTTAATTTTATTATTAGCCGCAAGTTTAGCTTATGAATGAACTCAAAAGGGACTAGAATGAACTGAATATGGTATTTAGTTTACAAAA-TAAATGATTTTGACTCATTAGATTGTGATTTCATAATTACCAAATGTCTTTAGTGTATATAAATATTATAACGGCGTTCATAGTAGCCCTAGCAGGACTATTAATATATCGATCCCACCTTATGTCCTCTCTCTTATGCTTAGAAGGGATGATATTATCCCTCTTCGTAATAGCCTCCCTAACAATTCTAAATTCACATTTCACCCTGGCAAGCATAATACCCATTATTCTACTAGTCTTTGCAGCCTGCGAAGCAGCACTAGGATTATCACTACTAGTTAAAGTATCAAATACATATGGCACCGATTATGTTCAAAACCTTAACCTACTTCA-ATGCTAAAATATATTATCCCTACAATAATACTTATACCTCTAACCTGGCTATCAAAAGGCAATATAATTTGAATTAATTCTACAACCCATAGCCTATTAATTAGCCTCACAAGCCTTCTCCTTATAAATCAATTCAATGACAATAGCCTCAACTTCTCGTTAGTATTCTTTTCCGACTCTCTATCAGCACCACTATTAATTTTAACCATATGACTTCTTCCCTTAATATTAATAGCTAGCCAACACCACTTATCAAAAGAAAATCTTACCCGAAAAAAATTATACATTACCATATTAATTTTACTTCAACTATTCCTAATCATAACTTTTACTGCTATAGAACTGATTTTTTTCTACATTTTATTCGAAGCAACACTAGTCCCAACGCTCATCATTATCACCCGATGGGGAAACCAAACAGAACGCCTAAACGCTGGCCTCTACTTCCTGTTTTATACACTAGTAGGCTCTCTCCCACTACTAGTCGCATTAGTCTATCTCCAAAACATTACTGGGTCTCTAAACTTTCTAGTACTCCAATACTGAGTACAACCCCTACCTAACTCCTGATCAAACGTTTTCATGTGACTAGCATGCATAATAGCTTTTATAGTAAAAATACCACTATATGGCCTCCATCTTTGACTACCCAAAGCCCATGTAGAAGCCCCTATTGCAGGTTCCATAGTCCTTGCAGCAATTCTACTAAAATTAGGAGGATATGGTATATTACGGATTACAACATTTTTAAATCCACTTACCGAATTCATAGCATATCCCTTTATTATACTGTCCTTATGAGGCATAATTATAACCAGCTCAATCTGCCTCCGCCAGACAGACCTCAAATCATTAATTGCTTATTCCTCCGTTAGTCATATAGCACTTGTCATTGTAGCCATCCTCATTCAGACACCCTGAAGCTATATGGGAGCCACAGCCCTAATAATCGCCCACGGCCTCACCTCATCTATACTCTTCTGTCTAGCAAATTCCAATTATGAACGAATCCACAGCCGAACAATAATTTTAGCCCGAGGCCTACAAACCTTTCTTCCACTTATAGCCACCTGATGACTTCTAGCAAGCCTAACTAACTTAGCTCTCCCTCCGACAATTAACCTAATTGGAGAACTATTTGTAGTAATATCCTCTTTCTCGTGATCAAATATCACAATTATTTTAATAGGACTAAACATAGTAATTACTGCCCTATACTCCCTTTACATACTAATCACAACACAACGAGGCAAATACACCCACCACATCAACAATATCACACCCTCCTTTACACGGGAGAATACCCTCATATCATTACACATATTACCACTATTGTTACTATCACTAAACCCAAAAATTATTCTAGGATCTTTGTACTGTAAATATAG-TTTAAAAAACATTAGATTGTGGATCTAATAATAGAAGCTTATTTACCGAAAAAGTACGCAAGAACTGCTAACTCT-ATGCCCGTGTATAATAA-CACGGCTTTTTCGAACTTTTAGAGGATGACAG-AAATCCGTTGGTCTTAGGAACCAAAAAATTGGTGCAACTCCAAATAAAAGTAATAAACCTATTCTCCTCCTTTACACTAGTTACCCTACTACTACTAACTATCCCCATCATTATTACAAGTTCTGACAACTATAAAACTTCTAATTACCCACTCTACGTAAAAACAACTATCTCATATGCTTTTATCACTAGTATAATTCCCACAATAATATTTATTCATACTGGCCAAGAAATAATTATCTCAAACTGACACTGATTAACTATCCAAACTATCAAACTATCACTTAGCTTCAAAATAGATTATTTCTCAATAATATTTGTACCAGTAGCACTATTTGTTACATGATCCATCATAGAATTTTCAATATGATATATACACTCAGACCCCAACATTAATCAATTCTTCAAATACCTTCTCCTATTTCTCGTTACTATACTTATTCTTGTCACAGCAAATAATCTATTTCAATTATTCATTGGATGAGAAGGTGTAGGAATCATGTCATTTTTACTTATTGGATGATGATATGGACGAGCAGACGCAAATACAGCAGCCCTACAAGCAATTTTATATAATCGTATTGGTGATATCGGTTTCATCCTAGCAATAGCATGATTCCTCACAAATCTTAACGCCTGAGACTTCCAACAAATCTTCATACTAAATCCAAACGACTCTAATATACCCCTAATAGGCCTTGCACTAGCCGCAACTGGAAAATCCGCCCAATTTGGTCTACATCCGTGACTACCCTCTGCTATAGAAGGCCCCACTCCCGTCTCAGCATTACTCCATTCAAGCACAATAGTAGTAGCAGGTATTTTCCTATTAATCCGTTTCCATCCACTGACAGAAAACAACAAGTTTGCACAATCCATCCTACTATGCCTAGGGGCTATTACTACCCTATTTACAGCGATATGTGCTCTCACCCAGAATGATATCAAAAAAATCATCGCTTTTTCCACATCCAGCCAACTAGGCCTCATAATAGTAACAATTGGTATTAACCAACCCTATTTGGCATTTCTCCACATCTGCACACACGCCTTTTTTAAAGCCATATTATTCATATGCTCCGGCTCTATCATCCACAGCCTAAATGACGAACAAGACATTCGAAAAATAGGGGGCCTATTTAAAGCCATGCCATTCACCACAACAGCCCTAATCATTGGCAGCCTCGCACTAACAGGAATACCCTTCCTTACAGGATTCTATTCCAAAGACCTAATAATCGAAGCCGCTAACACGTCGTATACCAACGCCTGAGCCCTTTTGATAACACTAATCGCCACCTCCTTCACAGCCATCTACAGCACCCGCATTATTTTCTTTGCACTCTTAGGACAACCCCGATTTCCAACCTTAATTACTGTTAATGAAAACAACCCCTTTCTAATAAATTCCATTAAACGCCTAATAATTGGAAGCCTTTTCGCAGGATTTATTATTTCCAACAACATTCCTCCAACAACAATTCCTCAACTAACGATACCTTATTACTTAAAAATAATAGCCCTAATAGTAACAATCCTGGGCTTTATTTTAGCACTGGAAATTAGCAACATAACCCAAAACCTAAAATTCAACTACTCAACAAACGTATTCAAATTCTCTAATATGTTAGGATATTTCCCCACAATTATACACCGCCTGACCCCTTACATAAATTTAACAATAAGTCAAAAATCAGCATCCTCCCTCCTAGACCTAATCTGACTTGAAAATATTTTACCTAAAACAACTTCACTTATCCAAACAAAAATATCAATCATAGTTACAAACCAAAAAGGTTTAATTAAACTGTATTTCCTCTCTTTCCTAGTCACAATCACTGTTAGTATAATCCTATTTAATTTCCACGAGTAATCTCCATAATAACCACTACACCAATTAACAAAGACCACCCAGTCACAATAACTAATCAAGTACCATAACTGTACAGAGCCGCAATTCCTATAGCCTCCTCACTAAAAAACCCAGAATCTCCTGTATCATAAATAACCCAATCTCCTAATCCATTAAACTGAAACACAATCTCCACCTCCTCATCCTTTAACACATAATAAACTATTACAATTTCCATCAACAGACCAGTAACAAATGCCCCCAATACAGTCTTATTAGACACCCAAATCTCAGGGTATTGCTCTGTAGCTATTGCCGTTGTATAACCAAAAACCACCATCATCCCTCCTAAATAAATTAAGAACACTATTAAACCCAGAAAGGACCCACCAAAATTTAACACAATACCACAACCAACTCCACCACTCACAATTAATCCCAACCCCCCGTAAATAGGCGAAGGTTTCGAAGAAAATCCCACAAACCCAAGCACAAAAATGATACTTAAGATAAATACAATGTATGTTATCAT-TATTCTCACATGGAATCTAACCATGACTAATGATATGAAAAACCATCGTTGTCATTCAACTACAAGAACATGACCAATATCCGAAAAACCCACCCACTAATAAAAATTGTAAACAACGCATTTATTGACCTCCCAGCCCCATCAAATATTTCATCCTGATGAAATTTCGGCTCATTACTAGGAGTCTGTCTAATCCTACAAATCCTCACAGGCCTATTCCTAGCGATACACTATACATCTGATACAATAACAGCATTCTCCTCTGTCACCCATATCTGTCGAGATGTCAATTATGGCTGAATTATTCGATATATACACGCAAACGGGGCATCAATATTTTTCATCTGTCTATTCATACATGTAGGGCGAGGCCTGTACTACGGATCATATACTTTTCTAGAGACGTGAAACATCGGAGTAGTTCTTCTATTTACAGTTATAGCCACAGCATTCGTAGGATATGTCCTACCATGAGGACAAATATCATTCTGAGGAGCAACAGTCATCACCAACCTTCTCTCAGCAATTCCATATATTGGGACAAACCTAGTCGAATGGATCTGAGGAGGCTTTTCAGTAGACAAAGCAACCCTAACCCGATTTTTCGCTTTCCACTTTATTCTCCCATTTATCATCGCAGCACTCGCTATAGTACACTTACTCTTCCTTCACGAAACAGGATCTAATAACCCAACAGGAATCCCATCAGACGCAGACAAAATCCCCTTTCATCCTTATTATACCATTAAAGATATCTTAGGCATCTTACTTCTTGTACTCTTCTTAATATTACTAGTATTATTCGCACCAGACCTACTTGGAGATCCAGATAACTACACCCCAGCAAACCCACTCAACACACCCCCTCATATTAAACCTGAATGATATTTCCTATTTGCATACGCAATCCTACGATCAATTCCCAACAAACTAGGAGGAGTCTTAGCCCTAGTCTCATCCATCCTAGTCTTAATTCTCATGCCTCTTCTTCACACATCCAAACAACGCAGCATGATATTCCGACCATTCAGTCAATGCCTATTCTGAATCTTAGTAGCAGATCTACTAACACTTACATGAATCGGAGGACAACCAGTCGAATACCCCTTTATCATTATTGGACAACTAGCATCTGTCTTATATTTCTTCATTATCCTAGTCCTCATACCAATCACCAGCACAATCGAAAACAACCTCCTAAAATGAAGATAA-GTCTTTGTAGTATATACACTGGTCTTGTAAACCAGAAAAGGAGCTCCCTAAGACTCAAGGAAGAAGCGCCCCACTATCAACACCCAAAGCTGAAGTTCTATTTAAACTATTCCCTG
	Cervus_nippon[_centralis_NC006993]         GTTAATGTAGCTTAAAAAGCAAGGCACTGAAAATGCCTAGATGAGCTCCATAAACACACAGGTTTGGTCCCAGCCTTCCTATTGACCCTTAATAAACTTACACATGCAAGCATCCACACCCCAGTGAA-AATGCCCTCCAAGTTAGGAGCTGGTATCAAGCACACGTAGCTCACGACACCTTGCATAGCCACACCCCCACGGGAGACAGCAGTGATAAAAATTAAGCCATAAACGAAAGTTTGACTAAGCCATATTAGGGTTGGTAAATTTCGTGCCAGCCGCCGCGGTCATACGATTAACCCGAGTTAATAGGCACACGGCGTAAAGCGTGTTAAAGAATAAAGTTAAATTCCAATTAAGCTGTAAAAAGCCATAATTAAAATAAACAACGAAAGTAACTTTAACACGATAGCTAGGACCCAAACTGGGATTAGATACCCCACTATGCCTAGCCTTAAACACAAATAGTAACAAAACTATTCGCCAGAGTACTACCGGCAATAGCTTAAAACTCAAAGGACTTGGCGGTGCTTTATACCCTTCTAGAGGAGCCTGTTCTATAATCGATAAACCCCGATAAACCTCACCATTCCTTGCTACTACAGTCTATATACCGCCATCTTCAGCAAACCC-TAAGGTACAAAAGTAAGCACAATCAACATAAAAACGTTAGGTCAAGGTGTAACCTATGGAACGGAAAGAAATGGGCTACATTTTCTACGAAAGTTATTATGAAATAATAACCAAAGGAGGATTTAGCAGTAAACTAAGAATAGAGTGCTTAGTTGAATTAGGCCATGAAGCACGCACACACCGCCCGTCACCCTCCTCAAGAGAGGAGACAAGTCGTAACAAGGTAAGCATACTGGAAAGTGTGCTTGGATCAAGATATAGCTTAAAAAGCACCTAGTTTACGCCTAGAAGATTTCAACGAATATCTTGAACCAATTCTAGCCCGAAATAAAACATTTAAAAGTATAGGAGATAGAAATGGCGCTATAGAGAAAGTACCGTAAGGGAATGATGAAAGAAAAGTACAAAAA-GCAAAGATTACCCCTTGTACCTTTTGCATAATGAGTTAACTAACTTAACAAAATGAATTTCAGCTAAGTACCCCGAAACCAGACGAGCTACTTATGAACAATGAACCAACTCATCTATGTAGCAAAATAGTGAGAAGATTTGTAAGTAGAGGTGAAACGCCCAACGAGCCTGGTGATAGCTGGTTGTCCAGAAAATGAATATTAGTTCAGCTTTAAAATGTATTTTTAAAAGTTAGTCTAAAAAGGTACAGCCTTTTAGAGGATACAACCTTAACTAGAGAGTAACATAGTAGGCCTAAAAGCAGCCACCAATTAAGAAAGCGTTAAAGCTCAACATACTGGACTAATCTATATAGAAGCAATAATGTTAATATGAGTAACAAGAATTCTCCC-CGCATAAGTTTAAGTCAGTATCTGATAATACCCTGACTATTAACAGCTAAATAACTTATTAACTATACTGTTAA-------TCCGACACAGGAATGCGGAAAGATTAAAAGAAGTAAAAGGAACTCGGCAAACACCAAACCCCGCCTGTTTACCAAAAACATCACCTCCAGCATAACTAGTATTGGAGGCACTGCCTGCCCAGTGACATTAAACGGCCGCGGTATCCTGACCGTGCAAAGGTAGCATAATCACTTGTTCTCTAAATAGGGACTTGTATGAATGGCCACACGAGGGTTTTACTGTCTCTTACTTCCAATCAGTGAAATTGACCTTCCCGTGAAGAGGCGGGAATATATTAATAAGACGAGAAGACCCTATGGAGCTTTAACTACTTAGCCCATGGACTAACAGCTTTGGTTGGGGTGACCTCGGAGAACAAGAAATCCTCCGAGCGATTAGACTAGACCTACAAGTCGATCGTTTATTGATCCAATTGATCAACGGAACAAGCTACCCTAGGGATAACAGCGCAATCCTATTCAAGAGTTCATATCGACAAT-AGGGTTTACGACCTCGATGTTGGATCAGGACATCCCGATGGTGCAACCGCTATCAAAGGTTCGTTTGTTCAACGATTAAAGTCCTACGTGATCTGAGT-CAGACCGGAGTAATCCAGGTCGGTTTCTATCTATTATTTCTCCCAGTACGAAAGGACCAGAGAAATAAGGCCAACGCGCCTAGTTAATGATATCATCTTAATTGCCCTAGA-GAAGGGGTTAAGGTGGCAGAGCCCGGTAATTGCGTAAAACTTAAAACTTTATAATCAGAGATTCAAATCCTCTCCTTAACAATGTTTATAATCAATATTTTAATACTAATCATTCCTATTCTCTTAGCCGTGGCATTCCTCACACTAGTAGAACGAAAAGTCCTAGGGTATATACAATTTCGGAAAGGTCCGAACATTGTAGGTCCCTATGGCCTGCTCCAACCTATTGCAGATGCCATCAAACTTTTTATTAAGGAACCACTACGACCCGCCACATCTTCAATTTCAATATTTATCCTAGCCCCTATTCTAGCCCTAAGCCTAGCCCTAACCATATGAATCCCCCTACCCATGCCATATCCCCTCATTAACATAAACCTAGGGGTCCTATTTATACTAGCAATGTCAAGCTTAGCCGTATACTCTATTCTCTGATCGGGCTGAGCTTCCAACTCTAAATACCCACTAATCGGAGCCCTGCGGGCAGTAGCACAAACAATTTCATATGAGGTAACACTAGCAATTATTCTACTATCCGTTCTCCTAATAAACGGGTCCTTTACGCTCTCCACCCTAATTATTACACAAGAACAAGTATGACTCATTTTCCCAGCATGACCCCTAGCAATGATGTGATTCATCTCAACACTAGCAGAAACAAACCGAGCCCCATTTGATCTCACCGAAGGTGAATCAGAACTAGTTTCCGGCTTTAACGTAGAGTATGCAGCAGGACCATTTGCCCTATTTTTCATAGCAGAATATGCAAACATTATTATAATAAATATTTTCACAACAATCTTATTCTTAGGAGCATTTCACAACCCAGTTTTACCAGAACTTTACACAATCAACTTTATCATAAAATCCCTACTACTAACAACCTCCTTCCTATGAATCCGAGCATCTTATCCTCGATTCCGTTACGACCAACTAATACACCTACTATGAAAAAATTTCTTACCCTTAACACTAGCCCTATGCATATGACATGTATCACTACCCATTTCTACCTCAAGCATCCCTCCACAAACATAAGAAATATGTCTGACAAAAGAGTTACTTTGATAGAGTAAATAATAGAGGTTTA-AGCCCTCTTATTTCTAGAATTTTAGGAATCGAACCTACTCCCAAGAATCCAAAACTCTTTGTGCTCCCATACACCAAATTCTGTAAGGTCAGCTAATT-AAGCTATCGGGCCCATACCCCGAAAATGTTGGTTTATACCCTTCCCGTACTAATAAACCCAGCCATCTTCATTCTTATTCTATTAACAATAATAATAGGCACTATCATTGTTATAATCAGCTCCCATTGACTACTCGTCTGAATCGGATTCGAAATAAATATGCTCGCCATCATTCCTATCATAATGAAAAAACATAATCCACGAGCCACAGAGGCAGCAACCAAATATTTCTTAACCCAATCAACAGCCTCGACACTACTAATGATAGCCGTTATTATTAACCTAATATTTTCAGGCCAATGAACTGTAATAAAACTATTTAACCCAGTAGCATCTATATTCATAACAATGGCTCTCACTATAAAACTAGGAATAGCCCCATTCCATTTCTGAGTTCCAGAAGTAACACAAGGCATCCCCCTGTCATCAGGCCTAATCCTACTTACATGACAAAAATTAGCACCCATATCCGTTCTCTACCAAATTTTCCCATCCATCAATTTAAATATAATTTTAACCATTTCCATCCTATCAATTATAATTGGGGGCTGAGGAGGACTAAACCAAACCCAACTACGAAAAATCATGGCATACTCATCAATTGCCCACATAGGCTGAATAACAGCAGTCCTACCATATAATCCCACAATAACATTACTAAATTTAATCATCTATATTATCATAACCTCCACCATATTTACACTATTTATAGCCAACTCAACTACTACCACACTATCACTATCACACACCTCACACAAAATACCCGTAATAACTATTCTAGTTCTCATCACCCTCCTATCAATAGGAGGACTTCCCCCACTATCAGGATTTGTACCAAAATGAATAATCATCCAAGAATTAACAAAAAACGATAGCCTTATTCTACCCACCATTATAGCAATCACAGCACTACTAAATCTATACTTTTATATACGACTCACATATTCCACTGCACTAACAATATTCCCCTCTACAAATAATATAAAAATAAAATGACAATTCTCTACCACAAAACAAATAACCCTTTTACCTACAATAGTTGTTTTATCCACTATACTATTACCACTCACACCAATCTTATCAATTCTAGAATAG------GAGTTTAGGTTAAGACCAAGAGCCTTCAAAGCCCTAAGCAAGTAACTTAACTCCTGTAAGGATTGCAAGACCACATCTTACATCAATTGAATGCAAATCAACCACTTTAATTAAGCTAAATCCTCACTAGATTGGTGGGCTCCACC--CCCACGAAACTTT-AGTTAACAGCTAAACACCCTACTGGCTTCAATCTACTTCTCCCGCCGCAAAAAAGGCGGGAGAAGCCCCGGCAGAGTTTGAAGCTGCTTCTTTGAATTTGCAATTCAACATGCACCACAGGACTTGGTAGAAAGAGGAGTACCTCTGTCTTTAGATTTACAGTCTAATGCACTCAGCCATTCTACCTATGTTCATTAACCGCTGATTATTCTCAACCAACCACAAAGATATCGGTACTCTGTATCTACTATTTGGTGCCTGAGCAGGCATAGTAGGAACAGCTTTAAGCCTACTAATTCGTGCCGAACTGGGCCAACCTGGTACTCTGCTTGGAGATGACCAAATTTATAATGTTATCGTAACCGCACATGCATTCGTAATAATTTTCTTTATAGTTATACCAATTATAATTGGGGGATTTGGTAATTGACTAGTCCCCCTAATAATTGGTGCCCCAGACATAGCATTCCCTCGAATAAACAATATAAGCTTTTGACTCCTCCCTCCTTCTTTCTTACTACTTTTAGCATCATCTATAGTTGAAGCTGGCGCAGGAACAGGCTGAACTGTATATCCCCCTCTAGCTGGCAACTTAGCTCACGCAGGGGCTTCAGTAGACCTGACTATTTTTTCTTTACACTTGGCAGGTGTCTCCTCAATTCTAGGGGCTATTAACTTTATTACAACAATTATCAATATAAAACCCCCTGCCATATCACAATATCAAACCCCTCTATTTGTGTGATCCGTATTAGTCACTGCTGTACTACTACTTCTCTCACTCCCTGTACTAGCAGCCGGAATTACAATACTATTAACAGACCGAAACCTAAATACAACCTTTTTTGACCCAGCAGGAGGCGGAGATCCTATTCTATATCAACACTTGTTCTGATTCTTTGGCCACCCTGAAGTATATATCCTTATTCTACCCGGCTTTGGTATAATTTCCCATATCGTAACATACTATTCAGGAAAAAAAGAACCATTTGGGTACATAGGAATAGTCTGGGCTATAATATCAATTGGGTTCTTAGGGTTTATCGTATGAGCCCACCACATATTTACAGTCGGAATAGACGTTGACACACGAGCCTATTTCACATCAGCTACTATAATTATTGCCATCCCAACTGGAGTAAAAGTCTTTAGTTGACTAGCAACACTCCACGGAGGCAATATTAAATGATCACCTGCTATAATATGAGCTTTAGGCTTTATTTTCCTTTTTACAGTTGGAGGCTTAACCGGGATTGTTCTTGCCAATTCTTCTCTCGACATTGTCCTTCATGACACATATTATGTAGTTGCACACTTCCACTATGTACTGTCAATAGGAGCTGTATTTGCTATTATGGGAGGATTTGTTCACTGATTCCCACTATTCTCAGGATACACCCTCAACGATACATGAGCCAAAATCCACTTTGTAATTATATTTGTAGGTGTAAATATGACTTTCTTCCCACAACACTTCCTAGGATTGTCTGGTATGCCACGACGCTACTCTGATTATCCAGATGCATACACAATATGAAACACCATTTCATCCATAGGCTCATTTATTTCTCTAACGGCAGTTATATTAATAATTTTCATCATCTGAGAGGCATTTGCATCCAAACGAGAAGTCTCAACCGTAGAACTAACAACAACAAATTTAGAGTGACTAAATGGATGCCCCCCACCGTATCATACATTTGAAGAACCTGCATACGTTAACTTAAAATAAGAAAGGAAGGAATCGAACCCCCC-ATAGCTGGTTTCAAGCCAACATCATAACCACTATGTCTTTCTCGAGATGTTAGTAAATTATATAACTTTGTCAAGGTTAAGTTACAGGTGAAAACCCCGTACATCTCATATGGCTTATCCTATACAATTAGGTTTTCAAGATGCAACATCACCTATTATAGAAGAATTACTACATTTTCATGATCATACATTAATAATTGTTTTTCTAATCAGCTCACTAGTACTTTATGTCATTTCATTAATGCTAACGACAAAATTAACACACACTAGCACAATAGACGCTCAAGAGGTAGAGACAATCTGAACAATCCTACCGGCTGTTATCCTAATTTTAATTGCTCTTCCATCTTTGCGAATTTTATATATGATAGATGAAATTAACAATCCATCTCTCACAGTAAAAGCTATAGGACATCAATGATATTGAAGCTACGAGTATACAGATTATGAGGACCTAAGCTTCGACTCCTATATAATTCCAACATCAGAATTAAAACCAGGAGAATTACGACTACTAGAGGTAGATAACCGGGTTGTTCTACCAATAGAAATAACAATCCGAATATTAGTCTCCTCTGAAGACGTACTGCACTCTTGAGCCGTACCCTCTCTAGGACTAAAAACGGACGCAATCCCAGGCCGCCTAAACCAAACAACTCTTATATCAACTCGACCAGGTCTATATTACGGACAATGCTCTGAAATCTGCGGATCAAACCACAGCTTCATACCTATCGTTCTTGAACTAGTTCCATTAAATTACTTCGAAAAATGATCTGCATCAATACTATAATCATTAAGAAGCTAAGCACTAGCCTTTTAAGCTAGAGATTGAGAGTCTCTCCTTAATGAAATGCCGCAACTAGACACGTCCACATGACTTATAATAATTATATCAATGTTTTTAACTCTCTTCATCATTTTTCAATTAAAAATTTCGAAACACAATTTTCATTTTAACCCAGAACTTATATCAACCAAAACACAAAAACAAAATACCCCTTGAGAAACAAA-ATGAACGAAAATTTATTTACCTCTTTTATTACCCCAATAATCCTACGCCTTCCACTAGCTACCCTCATCGTTATGTCTCCTAGCCTATTATTTCCAACATCAAATCGTCTAGTAAATAACCGTCTTATCTCCCTCCAACAATGGATACTTCAACTTGTATCAAAACAAATAATAGGAATTCACAATGCCAAAGGACAAACATGGACACTAATACTCATGTCCCTAATCTTATTTATTGGATCCACAAATCTTCTGGGCTTATTACCCCACTCATTTACACCAACCACACAATTATCAATAAACCTAGGCATAGCCATCCCCCTGTGAGCAGGAGCTGTAATTACAGGTTTCCGTAATAAAACTAAAACATCACTTGCCCACTTTCTCCCACAAGGAACTCCGACCCCACTAATTCCCATACTAGTTATTATCGAAACTATTAGTCTTTTTATTCAACCAATCGCTTTAGCCGTACGACTAACAGCCAATATTACTGCAGGACACCTACTGATTCACCTAATTGGAGGAGCTGCACTTGCACTAATAAGTATCAGTACTACAATAGCTCTCATCACATTCATTATTCTAGTCCTACTCACAATCCTTGAGTTTGCAGTAGCCATAATTCAAGCCTACGTATTTACCCTTCTAGTCAGCCTTTATTTGCATGACAACACATAATGACACACCAAACCCACGCTTACCACATAGTTAACCCGAGTCCCTGACCCCTTACAGGAGCTCTATCAGCCCTATTAATAACTTCCGGCTTAATTATATGATTTCATTTCAACTCAATGATCCTGCTAACACTCGGCCTAACAACAAACATACTTACAATATACCAATGGTGACGAGACATTATTCGAGAAAGTACTTTCCAAGGGCACCATACTCCAACTGTCCAAAAGGGCCTCCGCTACGGAATAATTCTCTTTATTGTCTCCGAAGTCCTATTCTTCACCGGATTTTTCTGAGCATTTTACCACTCAAGCCTTGCCCCAACACCCGAATTAGGCGGGTGCTGACCTCCAACAGGCATTCACCCACTAAACCCCCTAGAAGTCCCACTACTCAATACCTCTGTCTTACTAGCCTCAGGAGTCTCTATCACCTGAGCCCACCATAGCCTTATAGAAGGAAACCGCAACCACATACTACAAGCCTTATTTATTACCATCGCACTAGGTGTTTATTTCACGCTATTACAAGCCTCAGAATACTATGAAGCACCCTTCACCATTTCAGACGGAGTTTATGGCTCAACCTTCTTTGTAGCCACAGGCTTCCATGGCCTACATGTTATCATTGGATCCACTTTCTTAATTGTCTGCTTTTTTCGCCAATTAAAATTTCACTTTACTTCCAGCCACCATTTTGGATTCGAAGCCGCTGCCTGATACTGACACTTTGTAGACGTGGTATGATTATTCCTCTACGTATCCATCTATTGATGAGGTTCATATTCTTTTAGTATTAAC-TAGTACAGCTGACTTCCAATCAGCTAGCTTCGG-TATAACCCGAAAAAGAATAATAAACCTAATACTAGCTCTTTTAACCAACTTTACACTAGCCTCACTACTTGTTATTATCGCATTCTGACTTCCTCAATTAAACGTGTATTCAGAAAAAACAAGTCCATACGAATGTGGATTTGACCCCATAGCATCAGCCCGCTTGCCCTTCTCCATAAAATTTTTCCTAGTAGCCATTACATTCCTTCTTTTTGACCTAGAAATTGCACTCCTACTACCACTTCCATGGGCCTCCCAAACAAATAACCTAGGTACAATACTTACTATAGCCCTCTTCTTAATTCTATTGTTAGCCGCAAGTTTAGCCTATGAATGAACCCAAAAAGGACTAGAATGAACTGAATATGGTATTTAGTTTATAAAA-CAAGTGATTTCGACTCATTAGATTATGATTTCATAACTACCCAGTGTCTCTAGTATATATAAATATTATAACAGCGTTCATAGTAGCCCTAGCAGGACTATTAATATATCGATCTCACCTTATATCCTCTCTCTTATGCTTAGAAGGGATGATATTGTCTCTCTTCGTAATAGCCTCCCTAACAATTCTAAATTCACATTTTACCCTGGCAAGCATAATACCCATTATTTTACTAGTCTTTGCAGCCTGCGAAGCAGCACTAGGATTATCACTACTAGTTAAAGTATCAAATACATATGGCACTGACTATGTTCAAAATCTTAACCTACTTCA-ATGCTAAAATATATTATCCCTACAATAATACTCATACCTCTGACCTGACTATCAAAAGGCAATATAATTTGAATTAATTCTACAACCCATAGCCTGTTAATTAGCCTCACAAGCCTTCTCCTCATAAATCAATTCAGTGACAACAGCCTCAACTTCTCGTTAATATTCTTTTCCGACTCCCTATCAACACCACTATTAATTTTAACCATATGACTTCTTCCCTTAATATTAATAGCTAGCCAACACCACCTATCAAAGGAAAATCTTACCCGAAAAAAACTATATATTACCATATTAATTCTACTTCAACTATTCTTAATCATGACTTTTACTGCTATAGAACTAATCTTTTTCTATATTCTATTTGAAGCAACACTAGTCCCAACACTCATTATTATTACCCGATGGGGAAACCAAACAGAACGCCTAAACGCTGGCCTCTACTTCCTGTTTTATACACTAGTAGGTTCTCTCCCACTACTAGTCGCACTAGTCTACCTCCAAAACATTACTGGGTCTCTAAACTTTCTAGTACTCCAATACTGAGTACAACCCCTATCCAACTCCTGATCAAACGTTTTCATGTGACTAGCATGCATAATAGCTTTTATAGTAAAAATACCACTATATGGCCTCCACCTTTGACTACCTAAAGCCCATGTAGAAGCCCCCATTGCAGGCTCCATAGTCCTTGCAGCAATTCTACTAAAACTAGGAGGATACGGTATGCTACGAATTACAACATTTTTAAATCCACTTACCGAATTTATAGCATATCCTTTTATTATACTCTCCTTATGGGGCATAATTATAACCAGCTCAATCTGCCTCCGCCAGACAGACCTTAAGTCATTAATTGCTTATTCCTCCGTTAGTCACATAGCACTTGTCATTGTAGCCATCCTCATTCAGACACCTTGAAGCTATATGGGAGCCACAGCCTTAATAATCGCTCACGGCCTCACCTCATCTATACTCTTCTGCTTAGCAAATTCTAACTATGAACGAATCCATAGTCGAACAATAATTTTAGCCCGAGGCCTACAAACCTTTCTTCCACTTATAGCCACCTGATGACTTTTAGCAAGCCTAACTAACTTAGCCCTCCCTCCAACAATTAACCTAATTGGAGAGCTATTTGTAGTGATATCCTCTTTCTCATGATCAAACATCACAATTATTTTAATAGGATTAAACATAGTAATTACTGCCCTATACTCCCTTTATATACTAATCACAACACAACGAGGCAAATACACCCACCACATCAACAATATCTCACCTTCCTTTACACGAGAAAACGCCCTCATATCATTACACATATTACCACTATTATTACTATCACTAAACCCAAAAATTATTCTAGGGTCTTTGTACTGTAAATATAG-TTTAAAAAACATTAGATTGTGAATCTAATAATAGAAGCTTATTTACCGAAAAAGTACGCAAGAACTGCTAACTCT-ATGCCCGTGTATAATAA-CACGGCTTTTTCGAACTTTTAGAGGATGGCAG-AAATCCGTTGGTCTTAGGAACCAAAAAATTGGTGCAACTCCAAATAAAAGTAATAAACCTATTCTCCTCCTTCACGCTAGTTACCCTATTACTACTAACTATCCCCATCATAACTACAAGCTCTGACAACTATAAAACTTCCAACTACCCGCTCTACGTAAAAACAACTATCTCATATGCTTTCATCACCAGTATAATTCCCACAATAATATTTATTTATACTGGCCAAGAAATAATTATCTCAAACTGACACTGACTAACTATCCAAACTATTAAACTATCGCTTAGCTTCAAAATAGATTATTTCTCAATAATATTTGTACCAGTAGCACTATTCGTTACATGGTCCATTATAGAATTCTCAATGTGATATATACACTCAGACCCCAACATTAATCAATTCTTCAAATATCTTCTCCTATTTCTCATTACTATACTTATCCTCGTCACAGCAAATAATCTATTTCAATTATTCATCGGATGAGAAGGTGTAGGAATCATATCATTTTTACTTATCGGATGATGATATGGACGAGCAGACGCAAATACAGCAGCCCTACAAGCAATTCTATATAATCGTATCGGTGACATCGGTTTTATCCTAGCAATAGCATGATTCCTCACAAATCTTAACGCCTGAGACTTCCAACAAATTTTTGCACTAACCCCAAACAACTCCAACATACCCCTAATGGGCCTTGCACTAGCCGCAACTGGAAAATCCGCCCAATTTGGCCTGCATCCATGACTGCCCTCTGCTATAGAAGGCCCCACTCCCGTCTCAGCATTACTTCACTCAAGCACAATAGTAGTAGCAGGTATTTTCCTACTAATCCGTTTCCACCCACTGACAGAAAACAACAAATTCGCACAATCCATCCTACTATGCCTAGGGGCTATTACTACCCTATTTACAGCAATATGTGCTCTCACCCAGAATGATATCAAAAAAATTATCGCTTTTTCCACATCTAGCCAACTTGGCCTCATAATAGTGACAATTGGCATTAACCAGCCTTATTTAGCATTTCTTCATATCTGCACACACGCCTTTTTCAAAGCCATACTATTCATATGCTCTGGCTCTATTATCCACAGCCTAAATGACGAACAAGACATTCGAAAAATAGGGGGCCTATTTAAAGCCATGCCATTTACCACGACAGCCCTAATCATTGGCAGCCTCGCACTAACAGGAATACCTTTCCTCACCGGATTTTATTCCAAAGACCTAATCATTGAAGCCGCTAACACGTCGTATACCAACGCCTGAGCCCTTTTAATAACACTAATAGCCACCTCCTTCACGGCCATCTACAGCACCCGCATTATTTTCTTTGCACTCTTAGGACAGCCCCGATTCCCAACCTTAATTACTATTAATGAAAACAACCCCTTTCTAATAAATTCCATTAAACGTCTAATAATTGGAAGCCTTTTCGCAGGATTTATCATCTCCAACAACATTCCTCCAACAACAATTCCTCAACTAACAATACCTTATTACTTAAAAATAATAGCCCTGACAGTAACAATCCTGAGCTTTATTTTAGCACTAGAAATCAGTAACATAACCCAAAACCTAAAATTCAACTACTCAACAAATATCTTCAAATTCTCTAACATATTAGGGTATTTTCCCACAATTATACACCGCCTGGCCCCCTACATAAATCTAACAATAAGTCAAAAATCAGCATCCTCTCTCCTAGACTTAATCTGACTCGAAAACATTTTACCTAAAACAACTTCACTTATCCAAACAAAAATATCGATCATGGTTACAAACCAAAAAGGCTTAATCAAACTGTATTTCCTCTCTTTCCTAGTTACAATCACTATTAGTATAGTCCTATTTAATTTCCACGAGTAATTTCCATAATAACCACCACACCAATTAACAAAGACCACCCAGTCACAATAACTAATCAAGTACCATAACTGTAGAGAGCCGCAATTCCCATGGCCTCCTCACTAAAAAATCCAGAATCCCCTGTATCATAAATAACCCAATCTCCTAATCCATTAAACTGAAACACAATCTCCACCTCCTCATCCTTTAACACATAATAAACTATCATAACTTCCATCAACAGACCAGTGACAAATGCCCCTAACACAGTCTTATTAGACACCCAAATCTCAGGGTACTGCTCCGTAGCTATTGCCGTTGTATAACCAAAAACCACCATCATTCCTCCCAAATAAATTAAGAATACCATTAAACCCAGAAAGGACCCACCAAAATTTAACACAATACCACAACCAACTCCACCACTCACAATTAATCCCAACCCCCCATAAATAGGCGAAGGTTTCGAAGAAAATCCTACAAAACCAAGCACAAAAATAATACTTAAGATAAATACAATGTATGTTATCAT-TATTCTCACATGGAATCTAACCATGACTAATGATATGAAAAATCATCGTTGTCATTCAACTACAAGAACATGACCAATATCCGAAAAACCCACCCATTAATAAAAATTGTAAACAACGCATTCATTGACCTCCCCGCCCCATCAAATATTTCATCCTGATGAAATTTCGGCTCCCTACTAGGAATTTGTCTAATCCTACAAATCCTTACAGGCCTATTCCTAGCAATACACTATACATCTGACACAATAACAGCATTTTCCTCTGTCACCCATATCTGTCGAGATGTCAACTATGGTTGAATTATCCGATACATACACGCAAACGGGGCATCAATATTTTTCATCTGCCTATTCATACATGTAGGACGAGGCCTGTACTACGGATCATATACTTTTCTAGAGACATGAAACATCGGAGTAATTCTCCTATTTACAGTTATAGCCACAGCATTCGTAGGATATGTCCTACCATGAGGACAAATATCATTCTGAGGAGCAACAGTCATTACCAACCTCCTCTCAGCAATTCCATATATTGGCACAAACCTAGTCGAATGGATCTGAGGGGGCTTCTCAGTAGATAAAGCAACCCTAACCCGATTTTTCGCTTTCCACTTTATTCTTCCATTTATCATCGCAGCACTTGCTATAGTACACTTACTCTTCCTTCACGAGACAGGATCCAACAACCCAACAGGAATCCCATCGGACGCAGACAAAATCCCCTTCCATCCTTACTACACCATTAAAGATATCTTAGGCATCTTACTTCTAGTACTCTTCCTAATATTACTAGTATTATTCGCACCAGACCTGCTTGGAGATCCAGACAACTATACCCCAGCAAATCCACTCAACACACCCCCTCACATCAAACCTGAATGATACTTCCTATTTGCATACGCAATCCTACGATCAATTCCCAACAAACTAGGAGGAGTCTTAGCCCTAGTCTCATCCATCCTAATCTTGATTCTCATGCCTCTTCTTCACACGTCCAAACAACGCAGCATGATATTCCGACCATTCAGCCAATGCCTATTCTGAATCTTAGTAGCAGACCTACTAACACTCACATGAATTGGAGGACAACCAGTTGAATATCCCTTTATTATTATTGGACAACTAGCATCTGTTCTATACTTTTTCATTATCCTAGTCCTTATACCGATTACCAGCACAATCGAAAATAACCTCCTAAAATGAAGACAA-GTCTTTGTAGTATATACACTGGTCTTGTAAACCAGAAAAGGAGCTCCCTAAGACTCAAGGAAGAAGCGCCCCACTATCAACACCCAAAGCTGAAGTTCTATTTAAACTATTCCCTG
	Dama_dama                                  GTTAATGTAGCTTAAAAAGCAAGGCACTGAAAATGCCTAGATGAGCTCCATAAACACACAGGTTTGGTCCCAGCCTTCCTATTAGCTCTTAATAGACTTACACATGCAAGCATCCGCACTCCAGTGAA-AATGCCCTCCAAGTCAGGAGCTGGTATCAAGCACACGTAGCTCACGACACCTTGCACAGCCACACCCCCACGGGAGACAGCAGTGATAAAAATTAAGCCATAAACGAAAGTTTGACTAAGCCATATTAGGGTTGGTAAATTTCGTGCCAGCCACCGCGGCCATACGATTAACCCAAGTTAATAAGCACACGGCGTAAAGCGTGTTAAAGAATAAAGTTAAATTCCAATTAAGCTGTAAAAAGCCATAATTAAAATAAACAACGAAGGTAACCTTAACACGATAGCTAGGACCCAAACTGGGATTAGATACCCCACTATGCCTAGCCCTAAACACAAATAGTAACAAAACTATTCGCCAGAGTACTACCGGCAATAGCTTAAAACTCAAAGGACTTGGCGGTGCTTTATACCCTTCTAGAGGAGCCTGTTCTATAATCGATAAACCCCGATAAACCTCACCATTCCTTGCTAATACAGTCTATATACCGCCACCTTCAGCAAACCC-TAAGGTACAAAAGTAAGCACAATCAACATAAAAACGTTAGGTCAAGGTGTAACCTATGGAATGGGAAGAAATGGGCTACATTTTCTACGAAAGTTATTATGAAACAGTAACCAAAGGAGGATTTAGCAGTAAACTAAGAATAGAGTGCTTAGTTGAATTAGGCCATGAAGCACGCACACACCGCCCGTCACCCTCCTCAAGAGAGGAGACAAGTCGTAACAAGGTAAGCATACTGGAAAGTGTGCTTGGATCAAGATATAGCTTAAAAAGCGCCTAGTCTACACCTAGAAGATTTCAATGAATATCTTGAACTAATTCTAGCCCGAAATAAAACATTTAAAAGTATAGGAGATAGAAATGGCGCTATAGAGAAAGTACCGTAAGGGAATGATGAAAGAAAAGTACAAAAAAGCAAAGATTACCCCTTGTACCTTTTGCATAATGAGTTAACTAGCTTAACAAAATGAATTTCAGCTAAGTACCCCGAAACCAGACGAGCTACTTATGAACAATGAACCAACTCATCTATGTAGCAAAATAGTGAGAAGATTTATAAGTAGAGGTGAAACGCCCAACGAGCCTGGTGATAGCTGGTTGTCCAGAAAATGAATTTTAGTTCAGCTTTAAAATGTATTTTTAAAAGTTAGTCTAAAAAGGTACAGCCTTTTAGAGGATACAACCTTAACTAGAGAGTAACATAGTGGGCCTAAAAGCAGCCACCAATTAAGAAAGCGTTAAAGCTCAACATACTGGACTAATCTATATAGAAGCAATAATGTTAATATGAGTAACAAGAATTCTCCC-CGCATAAGTTTAAGTCAGTACCTGATAATATTCTGACTATTAACAGCTAAATAACTTATTAACTACACTGTTAA-------TCCGACACAGGAGTGCGGAAAGATTAAAAGAAGTAAAAGGAACTCGGCAAACACTAAACCCCGCCTGTTTACCAAAAACATCACCTCCAGCATAACTAGTATTGGAGGCACTGCCTGCCCAGTGACGTTAAACGGCCGCGGTATCCTGACCGTGCAAAGGTAGCATAATCACTTGTTCTCTAAATAAGGACTTGTATGAATGGCCACACGAGGGTTTTACTGTCTCTTACTTCTAATCAGTGAAATTGACCTTCCCGTGAAGAGGCGGGAATATGCCAATAAGACGAGAAGACCCTATGGAGCTTTAACTACTTAGCCCATGGGTTAACAGCTTTGATTGGGGTGATCTCGGAGAATAAGAAATCCTCCGAGCGATTAGACTAGACCTACAAGTCGATCGCTTATTGATCCAATTGATCAACGGAACAAGTTACCCTAGGGATAACAGCGCAATCCTATTCAAGAGTCCATATCGACAAT-AGGGTTTACGACCTCGATGTTGGATCAGGACATCCCGATGGTGCAACCGCTATCAAAGGTTCGTTTGTTCAACGATTAAAGTCCTACGTGATCTGAGTTCAGACCGGAGTAATCCAGGTCGGTTTCTATCTATTATTTCTCCCAGTACGAAAGGACCAGAGAAATAAGGCCAACGCGCCTAATTAATGATATCATCTTAATTGCCCTAGA-AAAGGGGTTAAGGTGGCAGAGCCCGGTAATTGCGTAAAACTTAAAACTTTATAATCAGAGATTCAAATCCTCTCCTTAACAATGTTTATAATTAATATTTTAATACTAATTATCCCTATTCTTTTAGCCGTGGCATTTCTCACACTAGTGGAACGGAAAGTCCTAGGGTACATACAATTTCGAAAAGGCCCAAATGTTGTAGGTCCCTATGGCCTACTCCAACCTATTGCGGATGCCATTAAACTTTTCATTAAAGAACCACTACGACCCGCCACATCTTCAATCTCAATATTTATTCTAGCCCCCATTCTAGCCCTAAGTCTAGCTTTAACCATATGAATCCCCCTACCCATACCATACCCTCTCATCAACATAAATTTAGGAGTCCTATTCATATTAGCAATATCAAGTCTAGCCGTATATTCTATTCTCTGATCAGGCTGAGCTTCCAATTCTAAATATGCACTAATCGGGGCCCTACGAGCGGTAGCACAAACAATTTCATATGAAGTAACACTAGCAATTATCCTACTATCCATCCTCTTAATAAACGGATCCTTTACACTCTCTACCCTAATTATTACACAAGAACAAGTATGACTTATTTTCCCAGCATGGCCCCTGGCAATAATATGATTTATCTCAACACTAGCAGAAACAAACCGGGCTCCATTTGACCTCACCGAGGGCGAATCAGAATTAGTTTCTGGCTTTAACGTAGAATATGCAGCAGGACCATTTGCCCTATTTTTCATAGCAGAATATGCAAATATTATTATAATAAACATCTTCACAACGATTCTATTCTTAGGAGCATTCCACAACCCAATCTTACCAGAACTTTACACAATCAATTTTACCATTAAATCTTTACTACTAACAATCTCCTTCTTATGAATCCGAGCATCCTATCCTCGATTTCGCTACGACCAACTAATACACCTATTATGAAAAAACTTTTTACCCTTGACATTAGCCCTATGCATATGACACGTATCACTACCCATCTTTATATCAAGCATCCCCCCACAAACATAAGAAATATGTCTGACAAAAGAGTTACTTTGATAGAGTAAATAATAGAGGTTTA-AGCCCTCTTATTTCTAGAATTATAGGAATTGAACCTACTCCCAAGAATCCAAAACTCTTCGTGCTCCCATACACCAAATTCTGTAAGGTCAGCTAATT-AAGCTATCGGGCCCATACCCCGAAAATGTTGGTTTAAACCCTTCCCGTACTAATAAATCCAATCATCTTTATCCTCATTCTATCAACAATAATACTAGGCACCATCATTGTTATAATTAGCTCCCATTGACTACTTGTCTGAATTGGATTTGAAATAAATATGCTCGCCATCATTCCCATCATAATGAAAAAGCATAATCCACGAGCCACAGAAGCAGCAACTAAATATTTCTTAACCCAATCAACGGCCTCAATACTACTAATAATAGCCGTCATTATTAACCTAATATTTTCAGGCCAATGAACTGTAATAAAACTATTTAATCCAGTGGCATCCATACTCATAACAATAGCTCTCACTATAAAACTAGGAATAGCCCCATTTCACTTCTGACTTCCAGAAGTAACACAAGGCATTCCATTATCGTCAGGCCTAATTCTACTTACATGACAAAAATTAGCACCCATGTCCGTTCTCTACCAAATTTTCCCATCCATTAACCTAAACATGATCCTAACCATCTCCATTCTATCAATCATAATTGGAGGTTGAGGAGGACTAAACCAAACCCAGCTACGAAAAATTATAGCATATTCATCAATTGCTCATATGGGTTGAATAACGGCAGTCTTACCATATAATCCCACAATAACACTACTAAACCTAATCATTTATATTATCATAACTTCCACTATATTCACATTATTTATAGCCAATTCAACTACTACCACACTATCACTATCACATACCTGAAATAAAATACCCGTAATAACCGTCCTAGTCCTCATTACCCTTCTGTCAATAGGAGGACTTCCCCCTCTATCAGGATTTATGCCAAAATGAATAATTATTCAAGAAATAACAAAAAATGACAGCCTCATCCTACCCACTCTCATAGCAATCACAGCACTACTAAATTTATATTTCTATATACGACTCACATATTCCACCGCACTAACAATATTTCCCTCCACAAATAATATAAAAATAAAATGACAATTTTCTACCACAAAACAAATAACCCTTCTACCTACAATAGTTGTCCTATCTACTATATTATTACCACTTACACCAATGCTATCAATTCTGGAGTAG------GAGTTTAGGTTAAGACCAAGAGCCTTCAAAGCCCTAAGCAAGTAACTTAACTCCTGTAAGGATTGCAAGACCATATCTTACATCAATTGAATGCAAATCAACCACTTTAATTAAGCTAAATCCTCACTAGATTGGTGGGCTCCACC--CCCACGAAACTTT-AGTTAACAGCTAAACACCCTACTGGCTTCAATCTACTTCTCCCGCCGCAAAAAAGGCGGGAGAAGCCCCGGCAGAGTTTGAAGCTGCTTCTTTGAATTTGCAATTCAACATGCACCACAGGACTTGGTAAAAAGAGGAATACCTCTGTCTTTAGATTTACAGTCTAATGCACTCAGCCATTCTACCTATGTTCATTAACCGCTGATTGTTCTCAACCAACCATAAAGATATCGGTACCCTGTATCTACTATTTGGTGCCTGAGCAGGCATAGTAGGAACAGCTTTAAGCCTATTGATTCGTGCTGAACTGGGCCAACCTGGTACCCTACTTGGAGATGACCAAATTTATAATGTTATTGTAACCGCACATGCATTCGTAATAATTTTCTTTATAGTTATACCAATTATAATCGGAGGATTTGGTAACTGACTAGTTCCCTTAATAATTGGTGCCCCAGATATAGCATTCCCTCGAATAAACAATATGAGCTTTTGACTCCTTCCTCCCTCTTTCTTACTACTTCTAGCATCATCTATAGTTGAAGCTGGCGCAGGAACAGGCTGAACTGTGTACCCCCCTCTAGCTGGTAACTTAGCTCACGCAGGAGCCTCAGTGGACCTAACTATCTTTTCTCTACACCTGGCAGGTGTCTCTTCAATTCTAGGGGCCATTAACTTTATTACAACAATTATCAATATAAAACCCCCTGCTATGTCACAATACCAAACTCCCCTATTTGTGTGATCCGTACTAGTCACTGCTGTATTACTACTTCTCTCACTCCCAGTACTAGCAGCTGGAATTACAATATTATTAACAGACCGAAATTTAAATACAACCTTTTTTGATCCAGCAGGAGGCGGAGATCCCATTCTATATCAACACTTATTCTGATTCTTTGGTCACCCTGAAGTATATATTCTTATTTTACCCGGCTTTGGCATAATTTCCCATATCGTAACATATTATTCAGGAAAAAAAGAACCATTTGGGTACATAGGAATGGTCTGGGCTATAATATCAATTGGATTTTTAGGATTTATCGTATGAGCCCACCACATGTTTACAGTTGGAATAGATGTCGATACACGAGCCTACTTTACATCAGCTACCATAATTATTGCTATTCCGACTGGGGTAAAAGTCTTCAGTTGATTAGCAACACTCCACGGAGGTAATATTAAATGATCACCTGCTATAATATGAGCTTTAGGTTTTATTTTCCTTTTTACAGTTGGAGGCTTAACCGGAATTGTTCTTGCCAACTCTTCTCTCGATATCGTCCTTCATGACACATATTATGTAGTTGCACATTTCCACTATGTACTGTCAATAGGAGCTGTATTCGCTATTATGGGAGGATTTGTTCACTGATTCCCATTATTTTCAGGATATACCCTCAATGACACATGAGCCAAAATCCACTTTGTAATTATATTTGTAGGTGTAAATATAACTTTCTTTCCACAACACTTCCTAGGGTTATCTGGTATACCACGACGCTATTCTGATTACCCAGATGCGTATACAACATGAAACACCATCTCATCTATAGGCTCATTTATTTCTTTAACAGCAGTTATACTAATAGTCTTTATTATCTGAGAAGCATTCGCATCTAAACGAGAAGTCTCAACCGTAGAACTAACAACAACCAACTTAGAGTGACTAAACGGATGCCCCCCACCATACCACACATTTGAAGAACCTACATACGTTAACTTGAAATAAGAAAGGAAGGAATCGAACCCCCT-ATAGCTGGTTTCAAGCCAACATCATAACCACTATGTCTTTCTCGAGGTGTTAGTAAATTATATAACTTTGTCAGGGTTAAGTTACAGGTGAAAACCCCGTACACCTCATATGGCTTATCCCATACAGTTAGGCTTCCAAGATGCAACATCACCTATTATAGAAGAATTATTACATTTTCATGATCACACGCTAATAATTGTTTTTCTAATCAGCTCGCTAGTACTCTATGTTATCTCATTAATACTAACAACAAAATTAACACACACTAGCACAATAGATGCCCAAGAGGTAGAGACAATCTGAACAATCCTACCAGCTATTATTCTAATTTTAATCGCTCTTCCATCCCTGCGAATTTTATATATAATAGACGAAATCAATAACCCATCTCTCACAGTAAAAACTATAGGACACCAATGATACTGAAGTTACGAATATACGGATTATGAAGACTTAAGCTTTGACTCTTATATAATTCCAACATCAGAATTAAAGCCAGGAGAACTGCGATTACTAGAGGTAGATAACCGAGTTGTTCTACCAATAGAAATAACAATTCGAATATTAGTCTCCTCTGAAGACGTACTGCATTCTTGAGCCGTACCCTCTCTAGGACTAAAAACGGACGCAATCCCAGGCCGTCTGAACCAAACAACTCTTATGTCAACTCGACCAGGTCTATATTATGGACAATGCTCTGAAATCTGCGGATCAAATCACAGCTTCATACCTATTGTTCTTGAACTAGTTCCATTAAACTACTTCGAAAAATGATCTGCATCAATATTATAATCATTAAGAAGCTAAGCAATAGCCTTTTAAGCTAGAGATTGAGAGTCTCTCCTTAATGAAATGCCACAACTAGATACGTCCACATGACTTATAATAATTATATCAATATTTCTAGCTCTCTTCATTATTTTTCAATTAAAGATTTCAAAACATAGTTTCCATCTAAACCCAGAAACAACATTAGCCAAAGCACAAAAACAAAGTACCCCTTGAGAAACAAA-ATGAACGAAAATTTATTTGCCTCTTTTATTACCCCAATAATCCTGGGCCTTCCACTCACTACACTCATCGTCATATTTCCTAGCCTATTATTTCCAACATCAAATCGTTTAGTAAACAATCGTCTTATTTCCCTTCAACAATGAATACTTCAACTTGTATCAAAACAAATAATAGGAATTCACAACATCAAAGGACAAACATGGGCACTAATACTCATATCTTTAATTTTATTTATCGGATCAACAAATCTCTTAGGCTTACTACCCCACTCATTTACACCAACCACACAATTATCAATAAATCTAGGCATAGCCATCCCCCTATGAGCAGGAGCTGTAATTACAGGTTTCCGCAATAAAACTAAAGCATCACTTGCTCATTTCCTTCCACAAGGAACCCCAACCCCATTAATTCCTATATTAGTTATCATCGAAACTATTAGTCTTTTTATTCAACCAATCGCCTTAGCCGTACGATTAACAGCTAATATTACTGCAGGGCACCTGCTAATTCACTTAATTGGAGGGGCTACACTTGCACTAATAAGCATCAGTACTACAATAGCTCTTATTACATTTACTGTTCTGGTCTTACTTACAATCCTTGAGTTTGCAGTAGCCATAATCCAAGCCTACGTATTTACTCTTCTAGTTAGCCTTTACCTGCATGACAATACATAATGACACACCAAACCCACGCTTATCACATAGTTAACCCAAGTCCCTGACCTCTTACAGGAGCTCTATCAGCCCTTTTAATAACTTCTGGCTTAATTATATGATTTCATTTCAACTCAATAGTCCTACTGACACTTGGCCTAACAACAAACATACTTACAATATATCAATGATGACGAGATATCATTCGAGAAAGTACCTTCCAAGGACATCATACTCCAACTGTCCAAAAAGGCCTCCGCTATGGAATAATTCTCTTCATTATTTCCGAAGTCTTATTCTTCACCGGATTCTTCTGAGCATTCTACCACTCAAGCCTTGCTCCAACACCCGAATTAGGCGGGTGCTGACCCCCAACAGGCATTCACCCACTTAACCCCCTGGAAGTCCCACTACTCAACACCTCTGTTTTATTAGCCTCAGGAGTCTCTATCACCTGAGCCCACCATAGCCTTATAGAAGGAAACCGCAACCACATACTACAAGCCTTGTTCATTACCATTGCACTAGGCATCTATTTTACACTACTACAAGCTTCAGAATATTATGAAGCACCCTTTACTATCTCAGATGGAGTTTATGGCTCAACCTTCTTCGTAGCTACAGGCTTCCACGGCCTACATGTTATCATCGGATCTACTTTCTTAATTGTCTGCTTCTTTCGCCAATTAAAATTCCACTTTACTTCCAGCCATCATTTTGGATTTGAAGCCGCTGCCTGATACTGACACTTCGTAGACGTAGTATGATTATTCCTATACGTATCTATCTATTGATGAGGCTCATATTCTTTTAGTATTAAT-CAGTACAACTGACTTCCAATCAGTTAGTTTCGG-TAAACCCCGAGAAAGAATAATAAACCTAATACTAGCCCTTCTAACCAACTTTACACTAGCCTCACTACTTGTTATTATTGCATTCTGACTTCCCCAATTAAACGCATATTCAGAAAAAACAAGTCCATACGAATGTGGATTTGACCCCATAGGATCAGCTCGCCTACCTTTCTCCATGAAATTCTTCCTAGTAGCCATTACATTCCTTCTTTTTGATCTAGAAATTGCACTCCTCTTACCGCTCCCATGAGCCTCCCAAACAAATAATCTAGGTACAATACTTACTATAGCCCTCTTCCTAATTCTATTATTAGCTGCAAGTCTAGCTTATGAATGAACCCAAAAAGGACTAGAATGAACCGAATATGGTATTTAGTTTACAAAA-TAAATGATTTCGACTCATTAGATTATGATTTCATAACTACCAAATGTCTCTGGTATATATAAATATTATAACAGCATTCATAGTAGCCCTAGCAGGACTATTAATGTATCGATCCCACCTTATATCCTCTCTCTTGTGCTTAGAAGGAATAATATTATCCCTTTTCGTGTTAGCTTCACTAACAATTCTAACCTCACATTTTACCCTAGCGAGCATAATACCCATTATTTTATTAGTCTTTGCAGCCTGCGAAGCAGCACTAGGATTATCACTATTAGTTAAAGTATCAAATACATATGGCACTGATTATGTTCAAAATCTTAACCTACTTCA-ATGCTAAAATACATTGTCCCCACAATAATACTTATACCTCTGACCTGATTATCAAAAGGCAATATAATTTGAATTAATTCTACAACTCACAGTCTATTAATTAGCCTCACAAGCCTTCTCCTCATAAACCAGTTCAGTGACAACAGTCTTAACTTCTCGTTAGTATTCTTTTCCGACTCTCTATCAGCACCATTACTAATTTTGACCATATGACTTCTTCCCCTAATACTAATGGCTAGCCAACACCACTTATCAAAAGAAAACCTTACCCGAAAAAAACTATACATTACCATACTAATTCTACTACAACTATTCTTAATCATGACTTTTACTGCTATAGAACTAATTTTCTTCTATATTCTATTTGAAGCAACACTAGTCCCAACACTCATTATTATTACCCGATGGGGAAACCAGACAGAACGCCTAAACGCCGGCCTCTACTTCCTATTTTATACACTAGTAGGCTCTCTCCCCCTACTAGTCGCATTGGTTTATCTCCAAAACATTACTGGGTCTCTAAACTTTTTAGTACTCCAATACTGAATACAACCCCTATCCAACACCTGATCAAACATTTTTATATGACTAGCATGCATAATAGCCTTCATGGTAAAAATACCACTATACGGCCTTCACCTTTGGCTACCTAAAGCCCATGTAGAAGCCCCTATTGCAGGCTCCATGGTCCTTGCAGCAATTCTACTAAAATTAGGAGGATACGGTATATTACGAATTACAACATTTTTAAACCCACTTACCGAATTTATAGCATACCCCTTTATTATACTGTCCTTATGAGGCATAATTATAACCAGCTCAATCTGCCTCCGCCAAACAGACCTTAAATCATTAATTGCTTACTCCTCCGTTAGTCACATAGCACTCGTTATTGTAGCTATTCTCATTCAAACACCTTGAAGCTATATAGGAGCCACGGCCCTAATAATCGCCCACGGTCTCACCTCATCTATACTTTTTTGTCTAGCAAACTCCAACTATGAACGAATTCATAGTCGAACAATAATTCTAGCCCGAGGCCTACAAACTTTCCTTCCACTTATAGCCACCTGATGACTTTTAGCAAGCCTAACCAATTTAGCCCTCCCTCCAACAATTAATCTAATTGGGGAACTATTTGTAGTAATAGCTTCCTTCTCATGATCCAACATTACAATTATTTTAATAGGACTAAACATAGTAATTACTGCCCTATACTCTCTTTATATATTAATCACAACACAACGAGGCAAATATACCCACCATATCAACAACATCTCGCCCTCCTTTACACGAGAAAATGCCCTCATATCATTACATATATTACCGCTACTATTACTATCACTAAACCCAAAAATTATTCTAGGACCCTTATATTGTAAATATAG-TTTAAAAAACATTAGATTGTGAATCTAATAATAGAAGCTTATTTACCGAAAAAGTATGCAAGAACTGCTAACTCTTATGCCCGTGCATAATAG-CACGGCTTTTTCGAACTTTTAGAGGATGACAG-AAATCCGTTGGTCTTAGGAACCAAAAAATTGGTGCAACTCCAAATAAAAGTAATAAACCTATTCTCTTCCTTTGCACTAATCACCCTACTACTACTAATTATTCCCATCATAACCACAAGTTCTGACAACTATAAAACCTCTAACTATCCACTCTACGTAAAAACAACTATCTCATGTGCCTTTATCACCAGTATAATTCCCACAATAATATTCATTCACACTGGCCAAGAAATAATTATCTCAAACTGACACTGATTAACTATTCAAACTATTAAATTAACACTCAGCTTCAAAATAGATTATTTCTCAATAATATTTGTACCAGTAGCATTATTTGTTACATGATCCATCATAGAATTCTCAATATGATATATGCACTCAGACCCTAACATCAATCAATTTTTCAAATACCTTCTCCTATTTCTTATTACTATACTCATTCTCGTCACAGCAAATAATCTATTTCAACTATTCATTGGATGAGAAGGTGTAGGAATCATATCATTTTTACTTATCGGATGGTGATATGGACGAGCAGACGCAAATACAGCAGCCCTGCAGGCAATCCTATATAATCGCATTGGTGATATTGGTTTTATCTTAGCAATAGCATGATTTCTTACAAATCTTAACGCCTGAGACTTCCAACAAATCTTTATACTAAACCCAAACGATTCTAATATACCCCTAATGGGTCTTGCACTAGCCGCAACTGGAAAATCCGCCCAATTTGGTCTGCATCCATGACTACCCTCCGCTATAGAAGGCCCTACTCCTGTCTCAGCATTACTCCACTCAAGCACAATAGTAGTAGCAGGCATTTTTCTATTGATCCGCTTCCACCCACTAACAGAGAACAATAAATTCGCACAATCCATTCTACTATGTCTAGGGGCTATTACTACTCTATTTACAGCAATATGTGCTCTTACCCAGAATGATATCAAAAAAATTATTGCTTTTTCCACATCCAGCCAACTAGGCCTTATAATAGTAACAATTGGTATTAACCAACCCTACCTAGCATTTCTTCATATCTGTACACATGCCTTTTTCAAAGCTATACTATTTATGTGTTCTGGCTCTATTATCCACAGCCTAAATGACGAACAAGACATCCGAAAAATAGGAGGCTTATTTAAAGCTATACCATTTACCACAACAGCCTTAATCATTGGCAGTCTTGCACTAACAGGAGTACCTTTCCTCACCGGATTCTATTCCAAAGATCTAATTATTGAAACCGCTAATACGTCGTATACCAACGCCTGAGCCCTTTTAATAACACTAATCGCCACCTCCTTTACAGCCATTTACAGTACCCGCATTATTTTCTTTGCACTCTTAGGACAGCCCCGATTCCCAACCTTAGTTACCATTAATGAAAATAACCCCTTTCTAATAAATTCTATTAAACGTCTAATAATCGGAAGTCTTTTCGCAGGGTTTATTATTTCTAACAGCATCCCTCCAACAACAATTCCTCAATTAACAATACCTTATTATTTAAAAATAGTAGCTCTAACAGTAACAATTCTAGGCTTCATTTTAGCACTAGAAATTAGTAACACAACTCAAAACCTAAAATTCAACTACTCAACAAATATCTTCAAATTCTCTAATATATTAGGATATTTCCCCATAATTATACATCGTCTAACTCCTTATGTAAATCTAATAATAAGTCAAAAATCAGCATCCTCTCTCCTAGACTTAATCTGACTCGAAAATATTCTACCTAAAACAACTTCACTAATCCAAACAAAAATATCAATTATGGTTACAAATCAAAAAGGCTTAATCAAGCTGTATTTCCTCTCTTTCTTAATTACAATTACCGTTAGTATTGTTCTATTTAATTTCCACGAGTAATTTCCATAATAACCACTACACCAATTAATAAAGACCACCCAGTCACAATAACTAATCAGGTACCATAACTGTAAAGAGCTGCAATTCCTATAGCCTCTTCACTAAAAAATCCAGAATCTCCTGTATCATAAATTACTCAATCCCCTAAACCATTAAATTGAAACACAATCTCCACCTCCTCATCCTTTAATACATAATAAACCATCATGACTTCTATTAAGAGACCAGTAACAAATGCCCCTAGTACAGTCTTATTAGATACTCAAATCTCAGGGTATTGCTCCGTAGCTATTGCCGTTGTATACCCAAAAACCACCATTATCCCTCCTAAATAAATTAAGAATACCATTAAACCTAAAAAGGACCCACCAAAATTTAATACAATAGCACAACCAACTCCACCACTCACAATTAATCCTAACCCCCCATAAATAGGCGAAGGTTTCGAAGAAAATCCTACAAAACCAAGCACAAAAATAATACTCAAGATAAATACAATGTATGTTATCAT-TATTCTCACATGGAATCTAACCATGACTAATGATATGAAAAACCATCGTTGTCATTCAACTACAAGAACATGATCAATATCCGAAAAACTCACCCATTGATAAAAATCGTAAACAACGCATTTATTGATCTCCCAGCCCCATCAAATATTTCATCCTGATGAAATTTTGGCTCCCTACTAGGAATTTGCTTAATCCTACAAATCCTCACAGGCCTATTCCTAGCAATACACTACACATCTGATACAATAACAGCATTTTCCTCTGTCACCCATATCTGCCGAGACGTCAATTACGGTTGAATCATTCGATACATGCACGCAAACGGAGCATCAATATTCTTTATCTGCCTATTCATCCATGTTGGACGAGGCCTATACTACGGATCATACACTTTTCTAGAGACATGGAACATCGGAGTAATTCTCCTATTTACAGTTATAGCTACAGCATTCGTAGGCTACGTCCTACCATGAGGACAAATATCATTCTGAGGAGCAACAGTTATTACCAATCTTCTCTCGGCAATCCCATACATTGGTACAAACCTAGTTGAATGAATCTGAGGGGGCTTTTCAGTAGACAAAGCAACCTTAACTCGATTCTTCGCTTTCCACTTTATTCTACCATTCATCATTGCGGCACTTGCTATAGTACATTTACTCTTTCTTCACGAGACAGGATCCAATAACCCAACAGGAATCCCATCAGATGTAGATAAAATCCCCTTTCATCCCTACTACACCATTAAAGATATTTTAGGCATCCTATTCCTATTTCTCTTCTTAATAACACTAGTACTATTTGCACCAGACTTGCTTGGAGACCCAGACAACTACACTCCAGCAAATCCACTCAACACACCTCCTCATATTAAACCCGAATGATACTTCCTATTTGCATACGCAATCCTACGATCAATTCCCAATAAATTAGGAGGGGTCTTAGCCCTAGTCTCATCCATCCTGATCCTAATTCTTATACCCTTCCTCCACACATCCAAACAACGCAGCATGATATTCCGACCATTTAGTCAATGCTTATTCTGAGTCTTAGTAGCAGATCTACTAACACTTACATGAATCGGAGGACAACCAGTTGAATATCCTTTTATTACCATTGGACAACTAGCATCTATCTTATATTTTCTCATTATTCTAGTCCTTATACCAGCCACCAGCACAATCGAGAATAACCTTCTAAAATGAAGATA--GTCTTTGTAGTATATACACTGGTCTTGTAAATCAGAAAAGGAGCTCCCTAAGACTCAAGGAAGGAGCACCCCACTATCAACACCCAAAGCTGAAGTTCTATTTAAACTATTCCCTG
	Dama_mesopotamica                          GTTAATGTAGCTTAAAAAGCAAGGCACTGAAAATGCCTAGATGAGCTCCATAAACACACAGGTTTGGTCCCAGCCTTCCTATTAACCCTTAATAGACTTACACATGCAAGCATCCGCGCCCCAGTGAA-AATGCCCTCTAAGTTAGGAGCTGGTATCAAGCACACGTAGCTCACGACACCTTGCACAGCCACACCCCCACGGGAGACAGCAGTGATAAAAATTAAGCCATAAACGAAAGTTTGACTAAGCCATATTAGGGTTGGTAAATTTCGTGCCAGCCACCGCGGTCATACGATTAACCCAAGTTAATAAGCACACGGCGTAAAGCGTGTTAAAGAATAAAGTTAAATTCCAATTAAGCTGTAAAAAGCCATAATTAAAATAAATAACGAAAGTAACCTTAACACGATAGCTAGGACCCAAACTGGGATTAGATACCCCACTATGCCTAGCCTTAAACACAAATAGTAACAAAACTATTCGCCAGAGTACTACCGGCAACAGCTTAAAACTCAAAGGACTTGGCGGTGCTTTATACCCTTCTAGAGGAGCCTGTTCTATAATCGATAAACCCCGATAAACCTCACCATTCTTTGCTAATACAGTCTATATACCGCCATCTTCAGCAAACCC-TAAGGTACAAAAGTAAGCACAATCAACATAAAAACGTTAGGTCAAGGTGTAACCTATGGAACGGGAAGAAATGGGCTACATTTTCTACGAAAGTTATTATGAAATAATAACCAAAGGAGGATTTAGCAGTAAACTAAGAATAGAGTGCTTAGTTGAATTAGGCCATGAAGCACGCACACACCGCCCGTCACCCTCCTCAAGAGAGGAGACAAGTCGTAACAAGGTAAGCATACTGGAAAGTGTGCTTGGATCAAGATATAGCTTAAAAAGCACCTAGTTTACACCTAGAAGATTTCAATGAATATCTTGAACCAATTCTAGCCCGAAATAAAACATTTAAAAGTATAGGAGATAGAAATGGCGCCATAGAGAAAGTACCGTAAGGGAACGATGAAAGAAAAGTACAAAAAAGCAAAGATTACCCCTTGTACCTTTTGCATAATGAGTTAACTAGCTTAACAAAATGAATTTCAGCTAAGTACCCCGAAACCAGACGAGCTACTTATGAACAATGAACTAACTCATCTATGTAGCAAAATAGTGAGAAGATTTGTAAGTAGAGGTGAAACGCCCAACGAGCCTGGTGATAGCTGGTTGTCCAGAAAATGAATATTAGTTCAGCTTTAAAATGTATTTTTAAAAGTTAGTCTAAAAAGGTACAGCCTTTTAGAGGATACAACCTTAATTAGAGAGTAACATAGTGGGCCTAAAAGCAGCCATCAATTAAGAAAGCGTTAAAGCTCAACATACTGGACTAATCTATATAGAAGCAATAATGTTAATATGAGTAACAAGAATTCTCCT-TGCATAAGTTTAAGTCAGTACCTGATAATATTCTGACTATTAACAGCTAAATAACTTATTAACTATACTGTTAA-------TCCGACACAGGAATGCGGAAAGATTAAAAGAAGTAAAAGGAACTCGGCAAACACTAAACCCCGCCTGTTTACCAAAAACATCACCTCCAGCATAACTAGTATTGGAGGCACTGCCTGCCCAGTGACGTTAAACGGCCGCGGTATCCTGACCGTGCAAAGGTAGCATAATCACTTGTTCTCTAAATAGGGACTTGTATGAATGGCCACACGAGGGTTTTACTGTCTCTTACTTCCAATCAGTGAAATTGACCTTCCCGTGAAGAGGCGGGAATATATAAATAAGACGAGAAGACCCTATGGAGCTTTAACTACTTAGCCCATGGGCTAACAGCTTTGGTTGGGGTGACCTCGGAGAATAAGAAACCCTCCGAGCGATTAGACTAGACTTACAAGTCGATCGCTTATTGATCCAATTGATCAACGGAACAAGTTACCCTAGGGATAACAGCGCAATCCTATTCAAGAGTCCCTATCGACAAT-AGGGTTTACGACCTCGATGTTGGATCAGGACATCCCGATGGTGCAACCGCTATCAAAGGTTCGTTTGTTCAACGATTAAAGTCCTACGTGATCTGAGTTCAGACCGGAGTAATCCAGGTCGGTTTCTATCTATTATTTCTCCCAGTACGAAAGGACCAGAGAAATAAGGCCAACGCGCCTAGTTAATGATATCATCTTAATTGCCCTAGA-AAAGGGGTTAAGGTGGCAGAGCCCGGTAATTGCGTAAAACTTAAAACTTTATAATCAGAGATTCAAATCCTCTCCTTAACAATGTTTATAATCAACATTTTAATACTAATTATTCCCATTCTTCTAGCTGTGGCATTCCTCACACTAGTAGAACGGAAAGTCCTAGGATACATACAATTTCGAAAAGGTCCAAACGTTGTAGGTCCCTACGGCCTACTCCAGCCTATTGCAGATGCTATCAAACTCTTCATTAAAGAACCACTACGACCCGCCACATCCTCAATCTCAATATTTATTCTAGCCCCTATTCTAGCCCTAAGTCTAGCCCTAACCATATGAATTCCTCTACCCATACCATACCCTCTCATTAACATAAACCTAGGAGTCCTATTTATATTAGCAATATCAAGTCTAGCCGTATATTCTATTCTCTGATCAGGCTGAGCCTCCAATTCCAAATACGCATTAATCGGAGCCCTACGAGCGGTAGCACAAACAATTTCATACGAAGTAACACTAGCAATTATCCTATTGTCTATTCTCCTAATAAACGGGTCCTTTACACTTTCCACTTTAATCATTACACAAGAACAAGTATGACTTATTTTCCCAGCATGACCCCTAGCAATAATATGATTCATCTCAACGTTAGCAGAAACAAACCGGGCCCCATTTGACCTTACCGAAGGTGAATCAGAATTAGTTTCTGGCTTTAACGTAGAATATGCAGCAGGACCATTCGCCCTATTTTTTATAGCAGAATATGCAAACATTATTATAATAAATATCTTCACAACAATCCTATTCTTAGGAGCATTCCACAACCCAATCTTACCAGAACTCTACACAATCAATTTTACTATTAAATCTCTACTACTAACGATCTCCTTCTTATGAATCCGAGCATCTTATCCTCGATTTCGCTATGACCAACTGATACACCTACTATGAAAAAATTTTCTACCCTTAACATTAGCCCTATGTATATGACACGTATCACTACCCATTTTTTTATCAAGTATTCCCCCACAAACATAAGAAATATGTCTGACAAAAGAGTTACTTTGATAGAGTAAATAATAGAGGTTCA-AACCCTCTTATTTCTAGAATTATAGGAATTGAACCTACTCCCAAGAATCCAAAACTCTTTGTGCTCCCATACACCAAATTCTGTAAGGTCAGCTAATT-AAGCTATCGGGCCCATACCCCGAAAATGTTGGTTCATACCCTTCCCGTACTAATAAATCCAATCATCTTTATTCTCATTCTATCAACAATAATATTAGGCACTATCATTGTTATAATTAGCTCCCATTGACTACTCGTTTGAATCGGATTTGAAATAAATATGCTCGCCATCATCCCCATCATAACAAAAAAGCATAATCCACGAGCTACAGAAGCAGCAACCAAATATTTCTTAACTCAATCAACAGCCTCAATACTATTAATAATAGCCGTTATTATTAACCTAATATTTTCAGGCCAATGAACTGTAATAAAACTATTTAATCCAACGGCATCTATACTCATAACAATGGCTCTCACTATAAAACTAGGAATAGCCCCATTCCATTTTTGAGTCCCAGAAGTAACACAAGGCATTCCCTTATCATCAGGCCTGATTCTACTTACATGACAAAAACTAGCACCCATATCCGTTCTCTACCAAATCTCTTCATCCATCAATCTAAATATAATTCTAACCATTTCCATTTTATCAATCATAATTGGAGGCTGAGGAGGACTAAACCAAACCCAACTACGAAAAATTATAGCATATTCATCAATTGCTCACATAGGCTGAATAACGGCAGTCTTACCATATAACCCCACAATAACATTACTAAACTTAATCATTTATATTATCATAACTTCTACTATATTCACACTATTTATAGCCAATTCAACTACTACCACACTATCACTATCACATACCTGAAATAAAATACCTGTAATAACCATTCTAATCCTCATTACCCTTCTATCAATAGGAGGACTCCCCCCTTTATCAGGATTTATACCAAAATGAATAATTATTCAAGAAATAACAAAAAATGATAGCCTCATCCTACCCACCCTCATAGCAATTATAGCATTACTAAACCTATATTTCTACATACGACTTTCATATTCCACTGCACTAACAATATTTCCCTCCACAAATAATATAAAAATAAAATGACAATTCTCTACTACAAAACAAATAACCCTTTTACCTACGATAGTTGTTCTATCCACTATACTATTACCACTTACACCAATCCTATCAATTCTGGAATAG------GAGTTTAGGTTAAGACCAAGAGCCTTCAAAGCCCTAAGCAAGTAACTTAACTCCTGTAAGGATTGCAAGACCACATCTTACATCAATTGAATGCAAATCAACCACTTTAATTAAGCTAAATCCTCACTAGATTGGTGGGTTCCACC--CCCACGAAACTTT-AGTTAACAGCTAAACACCCTACTGGCTTCAATCTACTTCTCCCGCCGCAAAAAAGGCGGGAGAAGCCCCGGCAGAGTTTGAAGCTGCTTCTTTGAATTTGCAATTCAACATGCACCACAGGACTTGGCAAAAAGAGGGATACCTCTGTCTTTAGATTTACAGTCTAATGCACTCAGCCATTTTACCTATGTTCATTAACCGCTGATTATTTTCAACTAACCATAAAGATATCGGTACCCTGTATCTGCTATTTGGTGCCTGAGCAGGCATAGTAGGAACAGCCTTAAGCCTATTGATTCGTGCTGAACTGGGCCAACCTGGTACCCTACTTGGAGATGACCAAATTTATAATGTTATTGTAACTGCACATGCATTCGTAATAATCTTCTTTATAGTCATACCAATTATAATTGGAGGATTCGGTAATTGACTAGTTCCCCTAATAATTGGTGCCCCAGATATAGCATTCCCTCGAATAAACAATATAAGCTTTTGACTCCTCCCTCCCTCTTTCTTATTACTTTTAGCATCATCCATAGTTGAAGCTGGTGCAGGAACAGGCTGAACTGTGTACCCCCCTCTAGCCGGTAATTTAGCTCACGCAGGGGCCTCAGTAGACCTGACTATTTTTTCTTTGCATCTGGCAGGTGTCTCTTCAATCCTAGGGGCCATTAACTTTATTACAACAATTATCAATATAAAACCTCCTGCCATATCACAATATCAAACTCCCCTATTTGTGTGATCCGTACTAGTTACTGCTGTGTTATTACTTCTCTCACTCCCTGTACTAGCAGCCGGAATTACAATATTATTAACAGACCGAAATTTAAATACAACTTTTTTTGACCCAGCAGGAGGCGGAGACCCCATTCTATATCAACACTTATTCTGATTCTTTGGCCACCCTGAAGTATACATTCTTATTCTACCCGGCTTTGGTATAATTTCACATATCGTAACATATTACTCAGGAAAAAAAGAACCATTTGGGTACATAGGAATGGTCTGGGCTATAATATCAATTGGATTCTTAGGGTTTATCGTATGAGCCCACCACATGTTTACAGTTGGAATGGATGTTGATACACGAGCCTATTTTACATCAGCTACCATAATTATTGCTATCCCAACTGGAGTAAAAGTCTTTAGTTGATTAGCAACACTCCACGGAGGTAATATTAAATGATCGCCTGCTATAATATGAGCTTTAGGCTTTATTTTTCTTTTCACAGTTGGAGGCTTAACCGGGATTGTTCTTGCCAACTCTTCTCTCGACATCGTCCTTCACGACACATACTATGTAGTTGCACATTTCCACTATGTACTGTCAATAGGAGCTGTATTCGCTATTATAGGGGGATTTGTTCACTGATTCCCATTATTCTCAGGATATACTCTCAATGACACATGAGCCAAAATTCATTTCGTAATTATATTCGTAGGTGTAAATATAACTTTCTTCCCACAACATTTCCTAGGGTTATCTGGTATGCCACGACGCTATTCTGATTATCCAGATGCGTATACAACATGAAATACCATTTCATCTATAGGTTCATTTATTTCTTTAACAGCAGTTATATTAATAATCTTTATTATCTGAGAAGCATTTGCATCCAAACGAGAAGTCTCAACCGTAGAACTAACAACAACCAATCTAGAGTGATTAAATGGATGCCCCCCACCATATCATACATTTGAAGAACCTACATACATTAACTTAAAATAAGAAAGGAAGGAATCGAACCCCCC-ATAGCTGGTTTCAAGCCAACATCATAACCACTATGTCTTTCTCGAGGTGTTAGTAAATTATATAACTTTGTCAAGGTTAAGTTACAGGTGAAAACCCCGTAGACCTCATATGGCTTACCCCATACAACTAGGCTTTCAAGATGCAACATCACCTATTATAGAAGAACTACTACATTTCCATGATCACACACTAATAATTGTTTTTCTAATCAGCTCGCTAGTACTCTATGTCATCTCATTAATATTAACAACAAAATTAACACACACTAGCACAATAGATGCCCAAGAAGTAGAGACAATCTGAACAATTCTACCAGCTATTATTCTAATTTTAATTGCTCTTCCATCTTTGCGAATTTTATATATAATAGACGAAATTAATAACCCATCTCTCACAGTAAAAACTATAGGACATCAATGATATTGAAGCTATGAATATACAGATTATGAAGACTTAAGCTTTGACTCCTATATAATTCCAACATCAGAATTAAAACCAGGAGAATTGCGATTACTAGAGGTAGATAACCGAGTTGTTTTACCAATAGAAATAACAATTCGAATACTAGTCTCCTCTGAAGACGTACTGCACTCTTGAGCCGTACCCTCTCTAGGACTAAAAACAGACGCAATTCCAGGTCGTCTGAACCAAACAACTCTTATGTCAGCTCGACCAGGTCTATATTACGGACAATGCTCTGAGATCTGCGGATCAAATCACAGCTTCATACCTATTGTTCTTGAATTAGTTCCATTAAATTATTTCGAAAAATGATCTGCATCAATATTATAATCATTAAGAAGCTAAGCACTAGCCTTTTAAGCTAGAGATTGAGAGTCTCTCCTTAATGAAATGCCACAACTAGACACGTCCACATGACTTATAATAATTATATCAATATTTCTAACTCTCTTCATTATTTTCCAATTAAAAATTTCAAAGCACAATTTCCATTTAAATCCAGAAATAACATTAACCAAAATACAAAAACAAAGCACCCCTTGAGAAACAAA-ATGAACGAAAATTTATTTGCCTCTTTTATTACCCCAATAATTCTAGGCCTTCCACTCGCTACCCTTATCGTCATGTTCCCTAGCCTATTATTTCCAACATCAAATCGTCTAGTAAACAATCGCCTTATTTCTCTCCAACAATGAATACTTCAACTTGTAGCAAAACAAATAATAGGAATTCACAACGCTAAAGGACAAACATGAGCACTGATACTCATATCTTTAATCTTATTTATTGGATCCACAAATATCTTAGGCTTATTACCCCACTCATTTACACCAACCACACAATTATCAATAAACCTAGGCATAGCCATTCCCCTGTGAGCAGGGGCTGTAGTTACAGGCTTCCGTAATAAAACTAAAGCATCACTTGCTCATTTCCTTCCACAAGGAACCCCAACTCCACTAATTCCCATGCTAGTAATCATCGAAACTATTAGTCTTTTTATTCAACCAATCGCCTTGGCCGTACGATTAACGGCCAATATTACTGCAGGACACCTGCTAATTCACTTAATTGGAGGAGCCACACTTGCACTAACAAGCATCAGTACTACAATAGCTCTTATTACATTTATTATTCTAGTTCTACTCACAATCCTTGAATTCGCAGTAGCTATAATCCAAGCCTACGTATTTACCCTTCTAGTTAGCCTTTACTTGCATGACAATACATAATGACACACCAAACCCACGCTTATCACATGGTCAACCCAAGTCCCTGACCTCTTACAGGAGCCCTATCAGCCCTATTAATAACTTCTGGCTTAATTATATGATTTCATTTCAACTCAATAATCCTATTAACACTTGGCTTAACAACAAACATACTTACAATATATCAATGATGACGAGACATTATTCGAGAAAGCACCTTCCAAGGACACCACACTCCAACTGTCCAAAAAGGTCTTCGCTACGGAATAATCCTCTTTATTATCTCCGAAGTCTTATTCTTCACCGGGTTTTTCTGAGCATTTTACCATTCAAGCCTTGCCCCAACACCAGAATTAGGCGGGTGCTGGCCTCCAACAGGTATTCACCCACTTAACCCTCTGGAAGTCCCACTACTCAACACCTCTGTTCTACTAGCCTCAGGAGTTTCTATTACCTGAGCCCATCATAGCCTTATAGAAGGAAACCGCAACCACATACTACAAGCCTTATTTATTACTATTGCACTAGGCATCTATTTTACACTATTACAAGCCTCAGAGTACTATGAAGCACCCTTTACTATTTCAGACGGAGTTTATGGTTCAACTTTCTTCGTAGCTACAGGTTTCCATGGCCTACACGTCATCATTGGGTCTACTTTCTTAATTGTCTGCTTTTTTCGTCAATTAAAATTCCACTTTACTTCCAGCCACCATTTTGGATTTGAAGCCGCTGCCTGATACTGACACTTTGTAGATGTAGTATGATTATTCCTTTACGTATCTATCTATTGATGAGGCTCATGTTCTTTTAGTATTAAT-TAGKACAACTGACTTCCAATCAGTTAGTTTCGG-TGCAACCCGAAAAAGAATAATAAACCTAATACTAACTCTTCTAACCAATTTTACACTAGCCTCCCTACTTGTTATTATCGCATTCTGACTCCCCCAATTAAACGTATATTCAGAAAAAACAAGTCCATACGAATGTGGATTTGACCCTATAGGATCAGCTCGCCTACCCTTTTCCATAAAATTTTTCCTAGTAGCCATTACATTTCTTCTTTTCGACCTAGAAATTGCACTCCTTTTACCACTCCCATGAGCCTCCCAAACAAATAATCTAGGTACAATACTTACTATAGCCCTCTTCTTAATTTTATTATTAGCCGCAAGTCTAGCTTATGAATGAACCCAAAAGGGACTAGAATGAACCGAATATGGTATTTAGTTTACAAAAATAAATGATTTCGACTCATTAGATTATGATTTCATAACTACCAAGTGTCTCTAGTATATATAAATATTATAACAGCGTTCATAGTAGCCCTAGCAGGACTATTGATATATCGATCTCACCTTATGTCCTCCCTCCTATGCTTAGAAGGAATAATACTATCTCTTTTCGTAATAGCCTCCCTAACAATCCTAAACTCACATTTTACCCTAGCGAGCATAATACCCATTATTTTATTAGTCTTCGCAGCCTGTGAAGCAGCACTAGGATTATCACTATTAGTTAAAGTATCAAATACATATGGCACTGATTATGTTCAAAACCTTAACCTACTTCA-ATGTTAAAATATATTGTCCCTACAATAATACTTATACCCCTGACCTGATTATCAAAAGGCAATATAATCTGAATCAATTCTACAACTCATAGTCTATTAATTAGCCTCACAAGTCTTCTCCTCATAAATCAATTCAGTGACAACAGCCTCAACTTCTCATTAGTATTCTTTTCCGACTCTCTATCAACACCACTACTAATTTTGACTATATGACTTCTTCCCCTAATATTAATAGCTAGTCAACACCACCTATCAAAAGAAAACCTTACCCGAAAAAAACTATATATTACCATACTAATTCTACTACAACTATTCCTAATTATGACTTTTACTGCTATAGAACTAATTTTCTTCTACATTCTATTTGAAGCAACACTAGTCCCAACACTCATTATTATTACCCGATGGGGAAACCAGACAGAACGCCTAAACGCTGGCCTCTACTTCCTATTTTATACACTAGTAGGTTCTCTTCCACTACTAGTTGCACTAGTCTACCTCCAAAACATTACTGGATCTCTAAACTTTCTAGTACTCCAATACTGAATACAACCCCTATCCAATTCCTGATCAAACGTTTTCATATGACTAGCATGCATAATAGCCTTTATAGTAAAAATACCACTATACGGTCTCCACCTTTGATTACCTAAAGCCCATGTAGAAGCTCCTATTGCAGGCTCTATGGTCCTTGCAGCAATTCTACTAAAACTAGGGGGATATGGCATGTTACGAATTACAACATTTTTAAACCCACTTACCGAATTCATAGCATACCCCTTTATTATATTATCCTTATGAGGCATAATCATAACCAGCTCAATCTGCCTCCGCCAAACAGACCTTAAATCATTAATTGCTTATTCTTCTGTTAGTCATATAGCACTTGTTATTGTAGCTATTCTCATTCAAACACCTTGAAGCTATATAGGGGCCACAGCCTTAATAATTGCTCACGGCCTTACCTCATCTATACTCTTTTGCCTAGCAAACTCCAATTATGAACGAATTCATAGTCGAACAATAATTCTGGCCCGAGGCCTACAAACTTTTCTTCCGCTTATAGCTACCTGATGACTTTTAGCAAGCCTAACTAATTTAGCTCTTCCCCCATCGATTAACCTAATCGGAGAACTATTCGTAATAATATCCTCTTTCTCATGATCCAACATTACAATTATTTTAATAGGGCTAAACATAGTAATTACTGCCCTATATTCCCTTTATATACTAATCACAACGCAACGAGGCAAATATACTCACCATATCAACAACATCTCACCCTCCTTTACACGAGAAAACGCCCTCATATCATTGCATATACTACCACTGTTATTACTATCATTAAACCCAAAAATTATTCTGGGTCCTTTATACTGTAAATATAG-TTTAAAAAACATTAGATTGTGAATCTAATAATAGAAGCTTATTTACCGAAAAAGTATGCAAGAACTGCTAACTCT-ATGCCCATGTATAATAA-CATGGCTTTTTCGAACTTTTAGAGGATGACAG-AAATCCGTTGGTCTTAGGAACCAAAAAATTGGTGCAACTCCAAATAAAAGTAATAAACCTATTCTCCTCCTTTGCATTAGTTACCCTATTACTATTAACTATTCCCATCATAACCACAAACTTTAACAATCACAAAACTTCTAACTATCCACTTTACGTAAAAACAACTATTTCATGTGCTTTTATCACCAGTATAATTCCCACAATAATATTTATCCATACCGGCCAAGAAATAATTATCTCAAACTGACACTGATTAACTATTCAAACTATTAAACTATCACTTAGCTTCAAAATAGATTATTTCTCAATAATATTCGTACCAGTAGCATTATTTGTTACATGATCCATTATAGAATTTTCAATATGATATATGCACTCAGACCCCAACATCAACCAATTTTTCAAATACCTTCTTCTATTTCTCATTACCATACTCATTCTTGTCACAGCAAATAATCTATTTCAACTGTTTATTGGGTGAGAGGGTGTAGGAATCATATCATTTTTACTTATTGGATGATGATATGGACGAGCAGACGCAAACACAGCAGCCCTACAGGCAATCCTATATAATCGCATCGGTGATATTGGTTTCATCCTAGCAATAGCATGATTTCTAACAAATCTTAATGCCTGAGACTTCCAACAAATCTTTATACTAAATCCAAATGACTCTAATATGCCCCTAATAGGTCTTGCACTGGCCGCAACTGGAAAGTCCGCCCAATTTGGTTTACATCCATGACTACCCTCTGCTATAGAAGGCCCCACTCCCGTCTCAGCATTACTTCACTCCAGCACAATAGTAGTAGCAGGCATTTTCCTGCTAATCCGCTTCCATCCACTAACAGAAAACAACAAATTTGCACAATCTACCCTATTATGCCTAGGAGCTATTACCACTCTATTTACAGCAATATGTGCCCTTACCCAAAATGATATCAAAAAAATTATCGCTTTTTCCACATCTAGCCAACTAGGCCTTATGATAGTAACAATTGGTATTGACCAACCCTACCTAGCATTCCTCCATATTTGCACACATGCCTTCTTTAAAGCCATACTATTCATGTGCTCTGGTTCTATTATCCACAGCCTAAATGACGAACAAGATATTCGAAAAATAGGAGGCTTATTTAAAGCCATACCATTTACCACAACAGCCCTAATCATTGGCAGCCTCGCACTAACAGGAATACCCTTCCTCACCGGATTCTATTCCAAAGACCTAATTATTGAAGCCGCTAACACGTCATATACCAACGCCTGAGCCCTTTTAATAACACTAATCGCCACCTCCTTCACAGCTATTTATAGTACCCGCATTATTTTCTTTGCACTCTTAGGACAACCCCGATTTCCAACCCTAATTACCATTAATGAAAACAACCCCTTCCTAATAAATTCCATTAAACGCCTAATAATTGGAAGCCTTTTTGCAGGCTTTATTATCTCCAATAACATTCCCCCAATAACAATTCCTCAATTAACAATACCTTGCCATTTAAAAATAATAGCCCTTATAGTAACAATCCTAGGCTTCATTTTAGCACTAGAAATTAGTAACATAACCCAAAACCTAAAATTCAGCTACTCAACAAATATCTTCAAATTCTCTAATATACTAGGATATTTCCCCACAATTATACACCGCCTAGCCCCCTATACAAATCTAATAATAAGTCAAAAATCAGCATCCTCTCTCCTAGACATAATTTGACTCGAAAATATTCTGCCCAAAACAACTTCACTTATCCAAACAAAAATATCAATTATAGTCACAAACCAAAAAGGCTTAATCAAGCTGTATTTCCTCTCTTTCCTAGTCACAATCACTCTTAGTATCGTCTTATTTAATTTCCACGAGTAATTTCCATAATAACCACTACACCAATTAACAAAGACCACCCAGTCACAATAACTAATCAGGTACCATAACTGTAAAGAGCCGCAATTCCTATAGCCTCCTCACTAAAAAATCCAGAATCTCCCGTGTCATAAATAACCCAGTCCCCTAACCCATTAAATTGAAATACAATCTCCACCTCCTCATCTTTTAATACATAATAAACCATTATAACCTCTATTAACAAGCCAGTAACAAATGCCCCCAACACAGTCTTATTAGATACTCAAATCTCGGGGTATTGCTCCGTAGCTATTGCCGTTGTATACCCAAAAACCACTATTATCCCCCCTAAGTAAATTAAGAATACCATTAAACCCAAAAAAGACCCACCAAAATTTAATACAATACCACAACCAACCCCACCACTCACAATTAATCCCAACCCCCCATAAATAGGTGAAGGTTTCGAAGAAAATCCTACAAAACCAAGCACAAAAATAATACTTAAGATAAATACAATGTATGTTATCAT-TATTCTCACATGGAATCTAACCATGACTAATGATATGAAAAACCATCGTTGTCATTCAACTATAAGAACATGATCAATATCCGAAAAACCCACCCATTAATAAAAATCGTAAATAACGCATTTATCGACCTCCCAGCCCCATCAAATATTTCATCCTGATGAAATTTTGGCTCCCTACTAGGAATTTGCTTAATCCTACAAATTCTCACAGGCCTATTCCTAGCAATGCACTACACATCTGATACAATAACAGCATTTTCCTCTGTTACCCACATCTGCCGAGACGTTAATTACGGCTGAATTATTCGATACATACATGCAAACGGAGCATCAATATTTTTCATCTGCCTATTCATGCATGTAGGACGAGGCCTGTACTACGGATCATATACTTTTCTAGAAACATGAAACATCGGAGTAATTCTCCTGTTTACAGTTATAGCCACAGCATTTGTAGGATATGTCCTACCATGAGGACAAATGTCATTCTGAGGGGCAACAGTCATTACCAACCTTCTCTCAGCAATCCCATATATTGGTACAAACCTAGTCGAATGAATCTGAGGAGGCTTTTCAGTAGATAAAGCAACCTTAACCCGATTTTTCGCCTTTCACTTTATTCTCCCATTTATCATCGCAGCACTCGCCATAGTGCATTTACTCTTCCTTCACGAGACAGGATCTAATAACCCAACAGGAATTTCATCAGATGCAGATAAAATCCCCTTCCATCCCTACTATACTATTAAAGATATCCTAGGCATCCTGTTCCTAGTTTTCTTCTTAATATTACTAGTATTATTCGCGCCAGACTTGCTTGGAGACCCAGACAACTATACCCCAGCAAATCCACTCAACACACCCCCTCATATTAAACCCGAGTGATATTTCCTGTTTGCATACGCAATCTTACGATCAATCCCCAATAAACTAGGAGGAGTCTTAGCCCTAGTCTCATCTATCCTAGTCCTAATTCTCATGCCTCTCCTTCACACATCCAAACAACGTAGCATAATATTTCGACCATTCAGCCAATGCTTATTCTGAGTATTAGTAGCAGACCTACTAACACTCACATGAATCGGAGGACAACCAGTCGAATACCCCTTTATCATCATTGGACAACTAGCATCTATCTTATATTTCCTCATTATCCTAGTCCTCATGCCAATCATCAGCACAATCGAAAATAATCTTATAAAATGAAGATAA-GTCTTTGTAGTACATACACTGGTCTTGTAAACCAGAAAAGGAGCTCCCTAAGACTCAAGGAAGGAGCACCCCACTATCAACACCCAAAGCTGAAGTTCTATTTAAACTATTCCCTG
	Elaphodus_cephalophus[_N008749]              GTTAATGTAGCTTAAAAAGCAAGGCACTGAAAATGCCTAGATGAGCTCCATAAACACATAGGTTTGGTCCCAGCCTTCCTATTAACCCTTAATAGACTTACACATGCAAGTATCCACATCCCAGTGAA-AATGCCCTCCAAGTTAGGAGCTGGTATCAAGCACACGTAGCTCACGACACCTTGCTCAGCCACACCCCCACGGGAAACAGCAGTGATAAAAATTAAGCCATAAACGAAAGTTTGACTAAGCCATATTAGGGTTGGTAAATTTCGTGCCAGCCACCGCGGTCATACGATTAACCCAAGTTAATAGGCGCACGGCGTAAAGCGTGTTAAAGAATAAAGTTAAATTCCAATTAAGCTGTAAAAAGCCATAATTAAAATAGATAACGAAGGTAACCTTAACACGATAGCTAGGACCCAAACTGGGATTAGATACCCCACTATGCCTAGCCTTAAACACAAATAATAACAAAATTATTCGCCAGAGTACTACCGGCAATAGCTTAAAACTCAAAGGACTTGGCGGTGCTTTATACCCTTCTAGAGGAGCCTGTTCTATAATCGATAAACCCCGATAAACCTCACCATTCCTTGCTAATACAGTCTATATACCGCCATCTTCAGCAAACCC-TAAGGAACAAAAGTAAGCACAATCAACATAAAAACGTTAGGTCAAGGTGTAACCTATGGAATGGGAAGAAATGGGCTACATTTTCTACGAAAGTTATTATGAAATAATGACTAAAGGAGGATTTAGCAGTAAACTAAGAATAGAGCGCTTAGTTGAACTAGGCCATGAAGCACGCACACACCGCCCGTCACCCTCCTCAAGAGAGGAGACAAGTCGTAACAAGGTAAGCATACTGGAAAGTGTGCTTGGATCAAGATATAGCTTAAAAAGCACCTAGTTTACACCTAGAAGATTTCAATGAATATCTTGAACTAAACCTAGCCCGAAATAAAACATTTAAAAGTATAGGAGATAGAAATGGCGCTATAGAGAAAGTACCGTAAGGGAACGATGAAAGAAAAGTACAAAAAAGCAAAGATTACCCCTTGTACCTTTTGCATAATGAGTTAACTAGCTTAACAAAACGAATTTTAGCTAAGTACCCCGAAACCAGACGAGCTACTTATGAACAGTGAGCCAACTCATCTATGTAGCAAAATAGTGAGAAGATTTATAAGTAGGGGTGAAACGCCTAACGAGCCTGGTGATAGCTGGTTGTCCAGAAAATGAATATTAGTTCAGCTTTAAAATGTATTTTTAAAAGTTAGTCTAAAAAGGTACAGCCTTTTAGAGGATACAACCTTAATTAGAGAGTAACATAGTAGGCCTAAAAGCAGCCATCAATTGAGAAAGCGTTAAAGCTCGACATACTGGACTAATCTATATAGAAGCAACAATGTTAATATGAGTAACAAGAATTCTCCC-TGCATGAGTTTAAGTCAGTATCTGATAATATCCTGACTGTTAACAGCTAAATAACTTATTAATTATACTGTTAA-------TCCAACACAGGAATGCGGAAAGATTAAAAGAAGTAAAAGGAACTCGGCAAACACT-AACCCCGCCTGTTTACCAAAAACATCACCTCCAGCATAACTAGTATTGGAGGCACTGCCTGCCCAGTGACGTTAAACGGCCGCGGTATCCTGACCGTGCAAAGGTAGCATAATCACTTGTTCTCTAAATAAGGACTTGTATGAATGGCCACACGAGGGTTTTACTGTCTCTTACTTCCAATCAGTGAAATTGACCTTCCCGTGAAGAGGCGGGAATATATTAATAAGACGAGAAGACCCTATGGAGCTTTAACTACTTAGTCCATGGACTAACAGCTTTGGTTGGGGTGACCTCGGAGAATAAAAAATCCTCCGAGCGATTAGACTAGACCTACAAGTCAATCGCTTATTGATCCAATTGATCAACGGAACAAGTTACCCTAGGGATAACAGCGCAATCCTATTCAAGAGTCCATATCGACAAT-AGGGTTTACGACCTCGATGTTGGATCAGGACATCCCGATGGTGCAACCGCTATCAAAGGTTCGTTTGTTCAACGATTAAAGTCCCACGTGATCTGAGTTCAGACCGGAGTAATCCAGGTCGGTTTCTATCTATTATTTCTCCCAGTACGAAAGGACCAGAGAAATAAGGCCAACGCGCCTAATTAATGATATCATCTCAATTGCCCTAGA-AAAGGGGTTAAGGTGGCAGAGCCCGGTAATTGCGTAAAACTTAAAACTTTATAATCAGAGATTCAAATCCTCTCCTTAACAATGTTTATAATTAATATTCTAATACTAATTATTCCTATTCTCTTAGCTGTAGCATTCCTTACACTAGTGGAACGGAAAGTCCTAGGATATATACAATTCCGAAAGGGCCCGAACATTGTAGGCCCCTACGGCTTACTCCAACCTATTGCAGACGCCATTAAACTCTTTATTAAAGAACCACTACGGCCCGCTACATCTTCAATTTCAATATTTATTCTAGCACCCATTCTAGCCCTAAGCCTAGCCCTGACCATATGAATTCCTCTACCTATACCATATCCCCTCATCAACATAAACTTAGGAGTCCTATTTATACTAGCAATATCAAGCCTAACCGTATATTCCATCCTTTGATCAGGCTGAGCCTCCAATTCTAAATATGCACTAATTGGAGCTCTACGAGCAGTAGCACAAACAATTTCATATGAGGTAACACTAGCAATTATTCTTCTATCTGTCCTTTTAATAAATGGATCCTTCACACTTTCCACTTTAATTATTACACAAGAACAGGTATGATTAATTTTTCCAGCATGACCTCTAGCAATAATGTGATTTATTTCAACATTAGCGGAAACAAACCGGGCTCCTTTTGACCTCACCGAAGGAGAATCAGAATTAGTCTCTGGCTTTAACGTAGAATATGCAGCAGGACCATTCGCTTTATTCTTCATAGCAGAATACGCAAACATCATCATAATAAATATTTTCACAACAGTCTTATTCCTAGGAGCATTTCACAATCCATTTCTCCCAGAACTCTACACAATCAACTTTACCATCAAATCTCTACTACTAACAATTTCCTTTCTATGAATCCGAGCATCCTACCCTCGATTCCGTTATGACCAACTAATACATCTCCTATGAAAAAATTTTTTACCCTTAACACTAGCCCTATGCATATGACACGTATCACTACCCATTTTCCTATCAAGCATCCCTCCACAAACATAAGAAATATGTCTGACAAAAGAGTTACTTTGATAGAGTAAATAATAGAGGTTCA-AGCCCTCTTATTTCTAGAACTATAGGAATTGAACCTACTCCCAAGAATTCAAAACTCTTTGTGCTACCATACACCAAATTCTGTAAGGTCAGCTAATT-AAGCTATCGGGCCCATACCCCGAAAATGTTGGTTTATACCCTTCCCGTACTAATAAACCCAATCATCTTTATTCTTATCCTATCAACAATAATATTAGGTACTATCATTGTTATGATCAGCTCCCATTGACTACTCGTCTGGATCGGCTTTGAGATAAATATACTTGCTATTATTCCTATTATAATAAAAAAGCATAATCCACGAGCTACAGAAGCATCCACTAAATATTTCTTAACCCAATCAACAGCCTCAATACTACTAATAATAGCCGTTATCATTAACTTAATATTCTCAGGCCAATGAACTGTAATAAAACTATTTAATCCGGTGGCATCTATACTCATAACAATAGCCCTCGCTATAAAATTAGGAATAGCCCCATTCCACTTCTGAGTTCCAGAAGTAACACAAGGTATTCCCCTATCATCAGGCCTAATTCTACTCACATGACAAAAATTGGCACCCATATCCGTACTCTACCAAATCTCTCCGTTTATCAACCTAAACATAATCCTAACCATTTCCATTTTATCAATCATAATTGGAGGCTGAGGAGGACTAAATCAAACCCAACTACGAAAAATCATAGCATATTCATCAATTGCCCATATAGGCTGAATGACAGCAGTCCTACCATATAACCCCACAATAACGTTACTAAACCTAATTATTTATATTATTATAACTTCCACCATGTTTTCACTATTTATAGCTAACTCAACCACCACCACTCTATCACTATCACACACTTGAAACAAAATACCCGTAATGACCGTCTTAGCCCTCATTACCCTTTTATCAATAGGAGGACTTCCCCCACTATCAGGATTTATGCCAAAATGAATAATTATCCAAGAAATAACAAAAAACGACAGTCTTATCTTACCCACCCTCATAGCAATCACAGCACTCCTAAACCTATACTTCTATATACGACTCACATATTCTACTGCACTAACAATATTCCCCTCCACAAATAATATAAAAATAAAATGACAATTCCCTACTACAAAACGAATAATTCTCCTACCCACAATAACTGTTCTATCTACTATATTATTACCACTCACACCAATCTTATCAGTACTAGAATAG------GAGTTTAGGTTAAGACCAAGAGCCTTCAAAGCCCTAAGCAAGTAACTTAACTCCTGTAAGGATTGCAAGACTACATCTTACATCAATTGAATGCAAATCAACTACTTTAATTAAGCTAAATCCTCACTAGATTGGTGGGCTCCACC--CCCACGAAACTTT-AGTTAACAGCTAAATACCCTACTGGCTTCAATCTACTTCTCCCGCCGCAAAAAAGGCGGGAGAAGCCCCGGCAGAGTTTGAAGCTGCTTCTTTGAATTTGCAATTCAACATGCACCACAGGACCTGGTAAAAAGAGGATTACCCCTGTCTTTAGATTTACAGTCTAATGCACTCAGCCATTTTACCTATGTTCATTAACCGCTGATTATATTCAACTAATCACAAAGATATCGGTACCCTCTATTTACTATTTGGTGCCTGAGCAGGCATAGTAGGGACAGCTCTAAGCCTATTGATTCGTGCTGAGCTAGGTCAACCTGGGACTCTACTCGGAGACGACCAAATTTATAACGTAATTGTAACTGCACATGCATTTGTAATAATTTTCTTCATGGTTATGCCTATTATAATTGGGGGATTTGGTAACTGACTAGTTCCCCTAATAATTGGTGCTCCTGACATAGCATTCCCTCGAATAAATAATATAAGCTTCTGACTTCTCCCACCCTCTTTTTTATTACTTTTAGCATCATCTATGGTTGAAGCTGGTGCAGGGACAGGCTGAACTGTATATCCCCCTCTAGCTGGCAACCTAGCCCATGCAGGAGCTTCAGTAGATCTAACCATTTTTTCTTTACATCTAGCAGGTGTCTCCTCAATTCTAGGGGCCATTAATTTTATTACAACAATTATTAATATAAAACCTCCTGCCATATCACAATATCAAACCCCCTTATTTGTGTGATCCGTACTAATTACTGCCGTACTATTACTCCTCTCACTCCCTGTACTAGCAGCGGGAATTACAATACTATTAACAGATCGAAATTTAAATACAACCTTCTTTGACCCAGCAGGAGGCGGAGACCCCATCCTATATCAACACTTATTCTGATTTTTTGGTCACCCTGAAGTATATATTCTTATTTTACCCGGGTTTGGTATAATTTCTCATATTGTAACATACTACTCAGGAAAAAAAGAACCATTTGGATATATGGGAATAGTCTGAGCTATAATATCAATTGGGTTCCTAGGATTTATTGTATGAGCCCATCACATATTCACAGTTGGAATAGACGTTGACACACGGGCCTACTTCACATCAGCCACTATAATTATTGCCATTCCAACTGGAGTAAAAGTCTTTAGTTGACTAGCTACACTTCACGGAGGTAATATTAAATGATCGCCTGCTATAATATGAGCCCTAGGCTTCATTTTTCTTTTTACGGTTGGAGGACTAACCGGAATTGTTCTTGCCAATTCTTCCCTTGATATTGTTCTCCATGATACATATTATGTAGTTGCACACTTCCACTACGTGCTATCAATAGGGGCCGTATTTGCTATTATGGGGGGATTTGTTCACTGATTTCCACTATTCTCAGGATATACCCTTAATAACACATGAGCTAAAATTCACTTCGTAATTATATTTGTAGGTGTAAATATGACCTTCTTTCCACAACACTTCCTAGGACTATCTGGCATACCACGACGCTATTCTGATTACCCAGATGCATATACAATGTGAAATACCATCTCATCCATAGGCTCATTTATCTCTCTAACAGCAGTTATATTAATAATCTTTATTATCTGAGAAGCATTTGCATCCAAACGAGAGGTCTCAACCGTGGAATTAACTACAACAAACCTGGAATGACTAAATGGATGCCCTCCACCATATCATACATTTGAAGAACCTACATACGTCAACTCAAAATAAGAAAGGAAGGAATCGAACCCCCT-ATAACTGGTTTCAAGCCAACATCATAACCACTATGTCTTTCTCGAAGTGTTAGTAAATTACATAACTTTGTCAAAGTTAAGTTACAGGCGAAAATCCCGTACACCTCATATGGCTTACCCCATACAGCTAGGTTTTCAAGATGCAACATCACCCATTATGGAAGAACTACTACATTTTCATGATCATACATTAATAATTGTTTTTCTAATTAGCTCACTAGTACTCTACATCATCTCATTGATGCTAACAACAAAACTAACCCATACCAGCACAATAGATGCTCAAGAGGTAGAAACAATCTGGACTATTTTACCAGCTATTATTCTAATTTTAATTGCCCTCCCGTCCCTGCGAATTTTATATATAATAGACGAAATTAATAATCCATCTCTCACAGTGAAAACTATGGGACATCAATGATATTGAAGCTATGAGTATACAGACTATGAAGACTTAAGCTTCGATTCCTATATAATTCCAACGTCAGAATTAAAACCAGGAGAACTACGACTTCTAGAAGTAGACAATCGAGTTGTTTTACCAATAGAAATAACAATCCGAGTACTGGTCTCTTCTGAAGACGTGTTACACTCTTGAGCCGTACCTTCCCTAGGGCTAAAAACGGACGCAATCCCAGGCCGCTTAAATCAAACAACTCTTATATCTACTCGACCAGGCCTATACTACGGACAATGCTCTGAAATCTGCGGGTCAAATCACAGCTTTATGCCTATTGTCCTTGAACTAGTTCCTCTAAAACATTTCGAAAAATGATCTGCATCAATACTATAATCATTAAGAAGCTAAGCACTAGCCTTTTAAGCTAGAGACTGAGGACCCCTCCTTAATGGAATGCCACAACTAGACACATCCACATGATTTGTTATAATTATATCAATATTTCTAGTCCTCTTTATTATTTTTCAACTAAAAATTTCAAAACACAATTTTCATTTTAATCCAGAACCTATATTAACTAAAACACAAAAACAAAATATCCCTTGAGAAACAAA-ATGAACGAAAATTTATTTGCCTCTTTTATTATCCCAATAGTTCTAGGCCTACCACTTGTCACCCTTATCATTATATTTCCTAGCCTTCTATTTCCAACATCAAACCGCCTAGTAAATAACCGTTTTATTTCACTCCAACAATGAATACTTCAACTTGTGTCAAAACAAATAATAGGAATTCACAACACCAAAGGGCAAACATGAACATTGATACTTATATCTTTAATTTTGTTTATTGGATCCACAAATCTTCTAGGCCTATTACCCCATTCATTTACACCAACCACACAGCTATCAATAAATTTAGGTATAGCCATCCCCCTGTGAGCGGGAGCCGTAGTTACAGGCTTTCGCAATAAGACTAAGGCATCACTTGCCCATTTTCTTCCACAAGGAACACCAACTCCATTAATTCCCATATTGGTAATTATCGAAACCATCAGTCTCTTTATTCAACCAATCGCTTTGGCCGTACGACTAACAGCCAATATTACTGCAGGACATTTGCTAATTCACTTAATTGGAGGAGCTACACTTGCATTAATAAATATCAGTACTACAATAGCCCTCATTACATTCATTATTCTAGTATTACTTACAGTCCTTGAATTTGCAGTAGCCATAATCCAAGCCTATGTATTTACCCTCCTGGTTAGCCTTTACCTGCATGACAATACATAATGACACACCAGACCCACGCCTATCACATAGTTAACCCAAGTCCCTGACCCTTAACGGGAGCTTTATCAGCCCTATTAATAACCTCTGGCTTAATCATATGGTTTCACTTCAATTCATTAATTTTATTAACAATTGGCCTAACAACAAATATACTTACAATATATCAATGATGACGAGATATTATTCGAGAAAGCACCTTCCAAGGTCATCATACTCCAACCGTCCAAAAAGGCCTCCGCTATGGGATAATTCTCTTTATCATTTCCGAGGTTTTATTCTTCACTGGATTCTTCTGGGCATTTTATCACTCAAGTCTTGCCCCAACACCTGAATTAGGCGGATGCTGGCCCCCAACGGGCATTCACCCACTTAACCCCCTAGAAGTCCCCCTACTCAATACTTCTGTCTTACTAGCCTCAGGGGTCTCTATTACCTGGGCTCATCACAGCCTCATAGAAGGAAGCCGCAATCACACATTACAAGCCCTATTTATTACTATTGCACTGGGCATCTATTTCACCCTACTACAGGCCTCAGAATATTATGAAGCTCCCTTTACTATTTCAGACGGAATCTATGGCTCAACTTTCTTTGTAGCTACAGGTTTCCACGGCCTACATGTTATTATTGGATCAACTTTCTTAATTGTCTGTTTTTTCCGCCAATTAAAGTTTCACTTTACCTCCAGTCACCATTTTGGTTTTGAAGCCGCTGCCTGGTATTGACACTTTGTAGACGTAGTATGACTATTCCTTTATGTATCTATTTATTGATGAGGCTCATATTCTTTTAGTATTAAT-TAGTACAACTGACTTCCAATCAGTTAGTTTCGG-TGCAATCCGAAAAAGAATAATAAATCTAATACTAGCTCTTCTAACTAACTTTACATTAGCCTCACTACTTGTTATTATCGCATTTTGACTTCCCCAATTAAATGTATACTCAGAAAAAACAAGCCCATACGAATGTGGATTTGACCCCATAGGATCAGCTCGCCTACCCTTCTCCATAAAATTTTTCTTAGTAGCCATTACATTTCTCCTCTTTGATTTAGAAATTGCACTTCTCTTACCACTACCATGAGCCTCGCAAACAGACAATCTAGGTACAATACTTACCATAGCCCTCTTCCTAATCCTATTATTAGCTGCAAGCCTAGCCTATGAGTGAACCCAAAAAGGACTAGAATGAACCGAATATGGTACTTAGTTTATAAAA-TAAATGATTTCGACTCATTAGATTATGATTTCATAATTACCAAGTGTCTTTAGTATACATAAATATTATAACAGCATTTACAGTATCCCTCACAGGACTACTAATGTATCGATCCCACCTCATGTCGTCCCTCTTATGCTTAGAGGGTATAATATTAGCCCTATTCGTAATAGCCACCTTAACAATTCTAAATTCACACTTCACCCTAGCAAGCATGATACCCATTATTTTACTAGTTTTCGCTGCCTGCGAGGCAGCATTAGGACTATCACTACTAGTAATAGTATCAAATACATATGGTACTGATTATGTTCAAAATCTTAACTTACTTCA-ATGCTAAAATATATTATTCCTACGATAATACTCATACCCCTGACCTGATTATCAAAAGGCAAAATAATTTGAATTAACTCCACAACTTATAGTCTATTGATTACCCTCACAAGCCTTCTCCTTATAAACCAATTCAGTGATAATAGCCTCAACTTTTCACTAATGTTCTTTTCTGACTCTCTATCAACACCACTATTAATTTTAACCATGTGACTCCTTCCCTTAATACTAATAGCTAGCCAACACCATCTATCAAAAGAAAGTCTTACTCGAAAAAAACTATATATTACTATACTAATTCTACTACAATTATTTTTAATCATAACTTTTACTGCCACAGAATTGATCTTTTTCTATATTTTATTTGAGGCAACACTAGTCCCAACACTCATTATTATTACCCGATGAGGAAACCAAACGGAGCGCCTAAACGCCGGCCTTTACTTTCTGTTTTATACACTAGTAGGCTCTCTTCCACTACTAGTCGCATTAGTTTATCTCCAAAATATCACCGGATCCTTAAACTTCTTAGTACTCCAATATTGAGTAGAACCCCTACCTAACTCCTGATCAAACGTTTTTATATGATTGGCATGTATGATAGCCTTCATAGTAAAAATACCCCTATATGGTCTCCACCTTTGACTACCCAAGGCCCACGTAGAAGCCCCTATTGCAGGTTCCATGGTCCTTGCAGCAGTCCTACTAAAATTAGGAGGATATGGCATGCTACGAATCACAACATTCCTAAATCCACTTACCGAATTCATAGCATACCCCTTCATTATGTTGTCCTTATGAGGTATAATTATAACCAGCTCAATCTGTCTTCGCCAAACAGACCTTAAATCACTAATCGCATATTCTTCTGTTAGCCACATAGCACTCGTCATTGTAGCTATCCTAATTCAAACACCTTGAAGCTACATAGGAGCCACAGCCCTAATAATTGCCCATGGCCTCACCTCCTCTATATTATTCTGCTTAGCAAACTCCAACTATGAACGAATTCACAGCCGAACAATAATTTTAGCCCGAGGCCTACAGACATTCCTTCCATTAATGGCCACCTGATGACTCCTAGCGAGCCTAACTAACTTAGCCCTTCCCCCAACAATTAATCTAATTGGAGAGCTATTCGTAGTAATATCCTCTTTCTCATGATCCAACATCACAATTATCTTAATAGGATTAAATATAGTAATTACCGCCCTGTACTCCCTCTACATATTAATCACAACACAACGAGGCAAATACACTCATCATATCAATAACATCTCACCCTCCTTTACACGAGAAAACGCTCTAATATCATTGCATATTCTACCCTTACTATTATTGTCATTAAACCCAAAAATTATTCTGGGGACTCTGTACTGTAAATATAG-TTTAAAAAACATTAGATTGTGAATCTAACAATAGAAACTTATTTACCGAAAAAGTATGCAAGAACTGCTAATTCC-ATGCCCGTGTATAATAG-CACGGCTTTTTCGAACTTTTAAAGGATGGCAG-TTATCCATTGGTCTTAGGAGCCAAAAAATTGGTGCAACTCCAAATAAAAGTAATAAATCTATTTGCTTCTTTTACACTAATTACCCTACTGCTATTGACTATCCCCATCATAACTACAAGCTCCAAAAACTATAAAACTTCTAATTACCCGCTTTACGTAAAAACAACTATTTCATGCGCCTTCCTAACTAGCATAATTCCTACAATAATGTTTATTCACTCAGGTCAAGAAATGATTATCTCAAACTGACATTGACTCACTATTCAAACCATAAAATTATCACTTAGCTTCAAAATAGATTATTTCTCAATGATATTTGTCCCAGTAGCACTATTTGTCACATGATCCATTATAGAATTTTCAATATGATATATACACTCAGACCCCAATATTAACCAATTCTTTAAGTATCTTCTCCTATTTCTCATTACCATACTTATTCTCGTCACAGCAAACAATTTATTCCAGTTATTTATCGGATGAGAAGGTGTAGGAATCATGTCATTTCTACTTATCGGATGATGATATGGACGAGCAGATGCAAATACAGCAGCCCTGCAAGCAATTCTATATAATCGCATTGGCGATGTTGGTTTTATCATAGCAATAGCATGATTCCTCACAAATCTTAACGCCTGAGATTTTCAACAAATTTTTATATTAAGCCCAAATAACTCAAACATGCCCTTAATAGGCCTCGCACTAGCCGCAACTGGAAAATCAGCCCAATTTGGCTTACACCCATGACTACCCTCTGCAATAGAAGGCCCCACTCCCGTCTCAGCACTACTCCACTCAAGTACAATAGTAGTGGCAGGTATCTTTCTATTAATTCGCTTCCACCCATTAACAGAGAATAATAAATTTGCACAATCCATTTTACTATGTCTAGGAGCTATTACTACCCTATTTACAGCAATATGTGCTCTCACCCAAAACGACATTAAAAAAATTATTGCTTTCTCTACATCTAGTCAACTAGGCCTAATAATAGTGACAATTGGCATCAACCAACCCTACCTAGCATTTCTCCACATCTGCACCCACGCCTTCTTTAAAGCTATATTATTTATATGCTCTGGCTCTATTATTCATAGTCTAAATGATGAACAAGACATTCGAAAAATAGGAGGTTTATTCAAAGCCATACCATTCACCACAACAGCCCTAATTATTGGCAGTCTTGCATTAACAGGAATGCCTTTCCTTACCGGATTTTATTCTAAAGATCTAATCATTGAAGCCGCCAATACGTCGTATACCAACGCCTGAGCCCTCTTACTAACACTAATTGCCACCTCCTTCACAGCCATTTATAGCACTCGCATTATTTTCTTCGCACTCCTAGGACAGCCCCGATTCCCAACCTTGATCATCATCAACGAAAACAATCCCTTCTTAATAAATTCTATTAAACGCCTAATAATTGGAAGTCTTTTCGCAGGGTTCATTATCTCAAATAATATTCCCCCAATAACAATTCCCCAAATAACAATACCCCATTACCTAAAAATAATAGCCCTAGCAGTGACGGTTCTAGGTTTTATTCTAGCACTAGAAATTAGTAACATAACCCAAAATCTAAAATTCAATTACCCAACCAATATCTTTAAATTCTCCAATATACTAGGATATTTCCCCACAATCACACACCGCCTGACTCCCTATGTAAATTTAACAATAAGTCAAAAATCAGCATCCTCCCTCCTAGACCTAATTTGACTTGAAAATATTTTACCAAAAACAACCTCACTTATCCAAATAAAAATATCAATTATAGTTACAAACCAAAAAGGTTTAATCAAACTATATTTTCTCTCTTTCCTAGTTACAATTGTTATCAGCACAGTCCTATTTAATTTCCACGAGTAATCTCCATAATGACTACTACACCAATTAACAAAGACCACCCAGTCACAATAACTAATCAAGTACCATAACTGTACAGAGCTGCAATCCCCATAGCTTCCTCACTAAAAAACCCAGAATCCCCTGTATCATAAATAACCCAATCCCCTAGCCCATTAAATTGAAACACAATCTCCACCTCCTCATCCTTAAGCACATAATAAACTATCATGGCTTCCATTAATAAACCAGTAATAAACGCTCCTAAAACAGCCTTATTAGACAGTCAAATCTCAGGATACTGCTCTGTAGCTATTGCTGTCGTATAACCAAAAACTACTATTATTCCCCCTAAATAAATTAAAAACACTATTAAACCCAAAAAAGACCCACCAAAATTCAATACAATACCACAACCAACCCCACCACTCACAATTAAACCCAATCCCCCATAAATAGGCGAAGGTTTCGAAGAAAATCCTACAAAACCAAGCACAAAAATAATACTTAAAATAAATACAATGTATGTTATCAT-TATTCTCACATGGAATCTAACCATGACCAATGATATGAAAAACCATCGTTGTTATTCAACTATAAGAACATGACAAATATCCGAAAAACCCACCCACTAATAAAAATTGTAAATAATGCATTCATTGATCTCCCAGCCCCATCAAATATTTCATCTTGATGGAACTTTGGCTCTCTATTAGGAATTTGCCTAATTCTACAAATCCTTACAGGTTTATTTCTAGCAATACACTACACATCTGATACAATAACAGCATTTTCCTCTGTAACCCACATTTGCCGAGACGTCAACTATGGGTGAATTATCCGATACATACATGCAAACGGAGCATCAATGTTCTTTATCTGCCTGTTTATGCACGTAGGACGAGGCCTGTATTATGGATCATATACTTTCCTAGAAACATGAAACATTGGAGTAATTCTCCTATTTACAGTTATAGCCACAGCATTTGTAGGGTATGTCCTACCATGAGGGCAAATATCATTCTGAGGAGCAACGGTCATTACCAACCTCCTCTCAGCAATCCCATATATTGGTACAAACTTAGTTGAATGAATCTGAGGTGGCTTTTCAGTAGACAAAGCGACTCTAACTCGATTCTTCGCCTTCCACTTCATTCTCCCATTTATTATTGCAGCACTTGCCATAGTCCATCTACTCTTCCTCCACGAAACAGGATCCAACAACCCAACAGGAATTCCATCAGACTCAGACAAAATCCCCTTCCATCCTTACTATACCATTAAAGATATCCTAGGTGCCCTACTTCTAATTCTTTTTCTAATACTACTAGTACTATTCGCACCAGACCTGCTCGGAGACCCCGACAACTACACCCCAGCAAATCCACTCAATACACCACCTCATATTAAACCTGAATGATATTTCCTGTTCGCATATGCAATTTTACGGTCAATTCCCAATAAACTGGGAGGAGTCCTAGCCCTAGTTTCATCCATTCTAATCCTAATCCTTATACCCCTCCTCCACACGTCCAAACAGCGCAGCATAATATTCCGACCATTTAGTCAATGCTTATTCTGAATTTTAGTAGCAGATCTACTAACACTTACATGAATTGGAGGACAGCCAGTTGAATATCCCTTTATCATTATTGGACAACTAGCATCCGTCCTATATTTCCTCATTATTCTAGTACTCATGCCAATCACCAGTACAATCGAAAACAATCTCTTGAAATGAAAATAG-GTCTTTGTAGTATATACACTGGTCTTGTAAACCAGAAAAGGAGCTCCCTAAGACTCAAGGAAGAAGCGCCCCGCTATCAACACCCAAAGCTGAAGTTCTATCTAAACTATTCCCTG
	Elaphurus_davidianus                       GTTAATGTAGCTTAAAAAGCAAGGCACTGAAAATGCCTAGATGAGCTCCATAAACACACAGGTTTGGTCCCAGCCTTCCTATTAACCTTTAATAGACTTACACATGCAAGCATCCGCACCCCAGTGAA-AATGCCCTCCAAGTTAGGAGCTGGTATCAAGCACACGTAGCTCACGACACCTTGCACAGCCACACCCCCACGGGAGACAGCAGTGATAAAAATTAAGCCATAAACGAAAGTTTGACTAAGCCATATTAGGGTTGGTAAATTTCGTGCCAGCCACCGCGGTCATACGATTAACCCAAGCTAATAGGCACACGGCGTAAAGCGTGTTAAAGAATAGAGTTAAATTCCAATTAAGCTGTAAAAAGCCATAATTAAAATAGACAACGAAAGTAACTTTAACACGATAGCTAGGACCCAAACTGGGATTAGATACCCCACTATGCCTAGCCTTAAACACAAATAGTAACAAAACTATTCGCCAGAGTACTACCGGCAATAGCTTAAAACTCAAAGGACTTGGCGGTGCTTTATACCCTTCTAGAGGAGCCTGTTCTATAATCGATAAACCCCGATAAACCTCACCATTCCTTGCTAATACAGTCTATATACCGCCATCTTCAGCAAACCC-TAAGGTACAAAAGTAAGCACAATCAACATAAAAACGTTAGGTCAAGGTGTAACCTATGGAACGGGAAGAAATGGGCTACATTTTCTACGAAAGTTATTATGAAATAATAACCAAAGGAGGATTTAGCAGTAAACTAAGAATAGAGTGCTTAGTTGAATTAGGCCATGAAGCACGCACACACCGCCCGTCACCCTCCTCAAGAGAGGAGACAAGTCGTAACAAGGTAAGCATACTGGAAAGTGTGCTTGGATCAAGATATAGCTTAAAAAGCGCCTAGTTTACACCTAGAAGATTTCAATGAATATCTTGAACCAATTCTAGCCCGAAATAAAACATTTAAAAGTATAGGAGATAGAAATGGCGCTATAGAGAAAGTACCGTAAGGGAACGATGAAAGAAAAGTACAAAAAAGCAAAGATTACCCCTTGTACCTTTTGCATAATGAGTTAACTAGCTTAACAAAGTGAATTTCAGCTAAGTACCCCGAAACCAGACGAGCTACTTATGAACAATGAACCAACTCATCTATGTAGCAAAATAGTGAGAAGATTTGTAAGTAGAGGTGAAACGCCCAACGAGCCTGGTGATAGCTGGTTGTCCAGAAAATGAATATTAGTTCAGCTTTAAAATGTATTTTTAAAAGTTAGTCTAAAAAGGTACAGCCTTTTAGAGGATACAACCTTAACTAGAGAGTAACATAGTGGGCCTAAAAGCAGCCACCAATTAAGAAAGCGTTAAAGCTCAACATACTGGACTAATCTATATAGAAGCAATAATGTTAATATGAGTAACAAGAATTCTCCC-CGCATAAGTTTAAGTCAGTACCTGATAATATTCTGACTATTAACAGCTAAATAACTTATTAACTATACTGTTAA-------TCCGACACAGGAATGCGGAAAGATTAAAAGAAGTAAAAGGAACTCGGCAAACACTAAACCCCGCCTGTTTACCAAAAACATCACCTCCAGCATAACTAGTATTGGAGGCACTGCCTGCCCAGTGACGTTAAACGGCCGCGGTATCCTGACCGTGCAAAGGTAGCATAATCACTTGTTCTCTAAATAGGGACTTGTATGAATGGCCACACGAGGGTTTTACTGTCTCTTACTTCCAATCAGTGAAATTGACCTTCCCGTGAAGAGGCGGGAATATATTAATAAGACGAGAAGACCCTATGGAGCTTTAACTACTTAGCCCATGGGCTAACAGCTTTGGTTGGGGTGACCTCGGAGAACAAGAAATCCTCCGAGCGATTAGACTAGACCTACAAGTCGATCGTTTATTGATCCAATTGATCAACGGAACAAGTTACCCTAGGGATAACAGCGCAATCCTATTCAAGAGTCCATATCGACAAT-AGGGTTTACGACCTCGATGTTGGATCAGGACATCCCGATGGTGCAACCGCTATCAAAGGTTCGTTTGTTCAACGATTAAAGTCCTACGTGATCTGAGTTCAGACCGGAGTAATCCAGGTCGGTTTCTATCTATTATTTCTCCCAGTACGAAAGGACCAGAGAAATAAGGCCAACGCGCCTGGTTAATGATATCATCTTAATTGCCCTAGA-AAAGGGGTTAAGGTGGCAGAGCCCGGTAATTGCGTAAAACTTAAAACTTTATAACCAGAGATTCAAATCCTCTCCTTAACAATGTTTATAATTAATATTTTAATACTAATTGTTCCCATTCTTTTAGCCGTGGCATTCCTCACACTAGTAGAACGGAAAGTCCTAGGATATATACAATTTCGAAAAGGTCCAAACGTTGTAGGTCCCTACGGCCTACTCCAACCCATCGCAGATGCCATCAAACTTTTTATTAAAGAACCACTACGACCCGCTACATCTTCAATTTCAATATTCATCCTAGCCCCTATTCTAGCCCTAAGTCTAGCCCTGACCATATGAATTCCCCTACCCATGCCATACCCCCTCATTAACATAAACCTAGGGGTCCTATTTATACTAGCAATATCAAGCCTAGCCGTATATTCTATTCTCTGATCGGGCTGAGCTTCTAATTCTAAATACGCACTAATCGGAGCTCTGCGGGCAGTAGCACAAACGATTTCATACGAAGTAACACTAGCAATTATTCTACTATCCGTTCTCCTAATAAACGGGTCCTTCACACTTTCCACTTTAATCATTACACAAGAACAAGTATGACTTATTTTCCCGGCATGACCCCTAGCAATAATATGATTCATCTCAACACTAGCAGAAACAAACCGAGCCCCATTTGATCTCACCGAAGGTGAATCAGAACTAGTTTCCGGCTTTAATGTAGAGTATGCAGCAGGACCATTCGCCCTATTTTTCATAGCAGAATATGCAAACATTATTATAATAAATATTTTCACAACAATCTTATTCCTAGGAGCATTTCACAACCCAATCTTACCAGAACTTTACACAATTAACTTTACCATTAAATCCCTACTACTAACAATCTCCTTCTTATGAATCCGAGCATCTTATCCTCGATTCCGTTATGACCAACTAATACACCTACTATGAAAAAATTTTTTACCCCTAACATTAGCCCTATGCATATGACATGTATCACTACCCATTTTTATATCAAGCATCCCTCCACAAACATAAGAAATATGTCTGACAAAAGAGTTACTTTGATAGAGTAAATAATAGAGGTTTA-AGTCCTCTTATTTCTAGAATTATAGGAATTGAACCTACTCCCAAGAATCCAAAACTCTTTGTGCTCCCATACACCAAATTCTGTAAGGTCAGCTAATT-AAGCTATCGGGCCCATACCCCGAAAATGTTGGTTTATACCCTTCCCGTACTAATAAACCCAATCATCTTCATTATCATTCTATCAACAATAATAATAGGCACTATCATTGTCATAATTAGCTCCCATTGACTACTTGTCTGGATCGGATTTGAAATAAATATGCTCTCCATCATTCCTATCATAATGAAAAAGCACAATCCACGAGCCACGGAAGCAGCAACCAAATATTTCTTAACCCAATCAACAGCCTCAATGCTACTAATAATAGCCGTTATTATTAACCTAATATTTTCAGGCCAGTGAACTGTGATAAAACTATTTAACCCAATAGCATCCATACTCATAACAATGGCCCTCACCATAAAACTAGGAATAGCCCCATTCCATTTCTGAGTCCCAGAAGTAACACAAGGTATTCCCCTATCATCAGGCCTAATTCTACTCACATGACAAAAATTGGCACCCATGTCCGTTCTCTACCAAATCTTCCCATCTATTAATTTAAATATGATTTTAACCATTTCTATTCTATCAATCATAATTGGAGGCTGAGGAGGACTAAACCAAACTCAACTACGAAAAATTATGGCATACTCATCAATTGCCCACATAGGCTGAATAACAGCAGTCCTACCATACAACCCCACAATAACATTACTAAATCTAATCATTTATATTATTATAACTTCCACCATATTCACACTATTCATAGCTAATTCAACTACTACCACACTATCATTATCACACACCTGAAATAAGATACCCGTAATAACCGTCCTAATCCTCATTACCCTCCTATCAATAGGAGGACTTCCCCCACTATCAGGATTTATACCTAAATGAATAATTATCCAAGAAATGACAAAAAATGACAGCCTCATTCTACCTACCCTCATAGCAATTACAGCACTACTAAACTTATACTTTTATATACGACTCACATACTCCACTGCACTAACAATATTTCCCTCTACAAATAATATAAAAATAAAATGGCAATTTTCTACCACAAAACAAATAACCCTTTTACCTACAATAGTCGTCCTATCTACCATACTGTTACCACTTACACCAATACTATCAATTCTAGAATAG------GAGTTTAGGTTAAGACCAAGAGCCTTCAAAGCCCTAAGCAAGTAACTTAACTCCTGTAAGGATTGCAAGACCATATCTCACATCAATTGAATGCAAATCAACCACTTTAATTAAGCTAAATCCTCACTAGATTGGTGGGTTCCACC--CCCACGAAACTTT-AGTTAACAGCTAAACACCCTACTGGCTTCAATCTACTTCTCCCGCCGCAAAAAAGGCGGGAGAAGCCCCGGCAGAGTTTGAAGCTGCTTCTTTGAATTTGCAATTCAACATGCACCACAGGACTTGGTAAAAAGAGGGGTACCTCTGTCTTTAGATTTACAGTCTAATGCACTCAGCCATTTTACCTATGTTCATTAACCGCTGATTATTTTCAACTAACCACAAAGATATCGGTACTCTATATCTATTATTTGGTGCCTGAGCAGGCATAGTCGGAACAGCCTTAAGCCTACTGATTCGTGCTGAATTAGGTCAACCCGGTACTCTGCTTGGAGATGACCAAATTTATAATGTTATCGTAACCGCACACGCATTCGTAATAATTTTCTTTATAGTTATACCAATTATAATTGGAGGATTTGGTAATTGACTAGTTCCCCTAATAATTGGTGCCCCAGATATAGCATTCCCTCGAATAAACAATATAAGCTTTTGACTCCTCCCTCCCTCTTTCTTACTACTTTTAGCATCATCTATAGTTGAAGCTGGCGCAGGGACAGGCTGAACTGTGTATCCCCCTCTAGCTGGCAACCTAGCTCACGCAGGAGCTTCAGTAGACTTGACTATTTTTTCTTTACATCTGGCAGGTGTCTCTTCAATTCTGGGGGCCATTAACTTTATTACAACAATTATTAATATAAAACCCCCTGCTATATCACAATATCAAACCCCTCTATTTGTGTGATCCGTACTAGTCACTGCTGTACTCCTACTTCTCTCACTCCCTGTACTAGCAGCCGGAATTACAATACTATTAACAGACCGAAACTTAAATACGACCTTTTTTGACCCAGCAGGAGGCGGAGATCCCATCCTATATCAACACTTGTTCTGATTCTTTGGCCACCCTGAAGTATATATCCTTATTCTACCCGGCTTTGGCATAATCTCCCACATCGTAACATACTACTCAGGAAAAAAAGAACCATTTGGGTACATAGGAATGGTCTGGGCTATAATATCAATTGGGTTCTTAGGATTTATTGTATGAGCCCACCACATATTTACAGTCGGAATAGATGTTGACACACGAGCCTATTTCACATCAGCTACCATAATTATTGCCATCCCAACTGGAGTAAAAGTCTTTAGTTGGTTAGCAACACTCCATGGAGGTAATATTAAATGATCACCTGCTATAATATGAGCTTTAGGCTTTATTTTCCTTTTTACAGTCGGAGGCTTAACCGGGATTGTTCTTGCCAACTCTTCTCTCGACATTGTCCTTCATGACACATATTATGTAGTTGCACACTTCCACTATGTACTGTCAATAGGAGCTGTATTTGCTATTATAGGAGGATTTGTTCACTGATTCCCACTATTCTCAGGTTATACTCTCAACGACACATGAGCCAAAATCCACTTTGTGATTATATTTGTAGGAGTAAATATAACTTTCTTTCCACAACACTTCCTAGGGTTGTCTGGCATGCCACGACGTTACTCTGATTACCCAGATGCATACACAATATGAAACACCATTTCATCCATAGGCTCATTTATCTCTTTAACAGCAGTTATATTAATAATCTTCATTATCTGAGAAGCGTTCGCGTCCAAACGAGAAGTCTCAACCGTAGAATTAACAACAACAAACCTAGAATGACTAAATGGATGCCCTCCACCATATCATACATTTGAAGAACCTACATACGTTAACTTAAAATAAGAAAGGAAGGAATCGAACCCCCC-ATAGCTGGTTTCAAGCCAACACCATAACCACTATGTCTTTCTCGAGGTGTTAGTAAATTATATAACTTTGTCAGGGTTAAGTTACAGGTGAAAACCCCGTACATCTCATATGGCTTACCCCATACAACTAGGTTTTCAAGATGCAACATCACCTATTATAGAGGAATTACTACATTTTCATGATCATACACTAATAATTGTTTTTCTAATCAGCTCGCTAGTACTCTATGTTATCTCATTAATGTTAACGACAAAATTAACACACACTAGCACAATAGACGCTCAAGAGGTCGAGACAATCTGAACAATCCTACCAGCTATTATCCTAATTTTAATTGCCCTCCCATCCTTACGAATTTTATATATGATAGACGAAATTAACAACCCATCCCTCACAGTAAAAACTATAGGACATCAATGATATTGAAGCTACGAATATACAGATTATGAAGACTTAAGCTTTGACTCCTATATGATCCCAACATCAGAATTAAAACCAGGAGAACTGCGACTACTAGAAGTAGATAACCGAGTTGTTCTACCAATAGAAATAACAATCCGAATGTTAGTCTCCTCTGAAGACGTACTGCACTCTTGAGCCGTACCCTCTCTAGGACTAAAAACGGACGCAATCCCAGGCCGCCTGAACCAAACAACTCTCATATCGACTCGACCAGGTCTATATTACGGACAATGCTCTGAAATCTGCGGATCAAATCATAGTTTCATACCCATTGTTCTTGAATTAGTTCCATTAAATTATTTCGAAAAATGATCTGCATCAATACTATAATCATTAAGAAGCTAAGCACTAGCCTTTTAAGCTAGAGATTGAGAGTTTCTCCTTAATGAAATGCCGCAACTAGACACATCCACATGACTTATAATAATTATATCAATATTTCTAGCTCTCTTCATTATTTTTCAATTAAAAATCTCAAAACACAATTTCCATTTTAGCCCGGAACTAATATTAACCAAAACACAAAAACAAAATACCCCTTGAGAAATAAA-ATGAACGAAAATTTATTTGCCTCTTTTATTACCCCAATAATCCTAGGCCTTCCACTCGCCACCCTCATCGTTATGTTCCCTAGCCTATTATTTCCAACATCAAATCGTCTAGTAAATAATCGTCTTATTTCCCTCCAACAATGGATACTTCAACTTGTATCAAAACAAATAATAGGAATTCACAATGCCAAAGGACAAACATGAACACTAATACTCATGTCTCTGATCTTATTTATTGGATCCACAAATCTTCTAGGCTTACTACCTCACTCATTTACACCAACCACGCAATTATCAATAAATCTAGGCATAGCCATTCCCCTGTGAGCAGGAGCTGTCGTTACAGGTTTCCGCAATAAAACTAAAGCATCACTTGCTCACTTTCTCCCACAAGGAACTCCAACCCCATTAATTCCAATACTAGTCATCATCGAAACTATTAGTCTTTTTATTCAACCAATCGCCTTAGCCGTACGACTAACAGCTAATATTACTGCGGGACACCTACTAATTCACCTTATTGGAGGGGCTACACTTGCACTAATGAGTATCAGTACTACAATAGCTCTTATCACATTTATTGTTTTAGTTCTACTCACAATCCTTGAATTTGCAGTAGCCATAATTCAAGCCTACGTATTTACCCTTCTGGTTAGCCTTTACTTGCATGACAACACATAATGACACACCAAACCCACGCTTATCACATAGTTAACCCAAGTCCTTGACCTCTTACAGGAGCTCTATCAGCCCTATTAATAACTTCCGGCTTAATTATATGATTTCACTTCAACTCAATAATCCTACTAACACTTGGCCTAACAACAAATATACTTACAATATACCAATGATGACGAGATATTATTCGAGAAAGTACCTTTCAAGGACACCATACTCCAACTGTCCAAAAAGGCCTCCGCTACGGAATAATCCTCTTCATTATTTCCGAGGTCTTATTCTTCACCGGATTTTTCTGAGCATTCTACCACTCAAGCCTTGCCCCTACACCCGAGTTAGGCGGATGCTGACCCCCAACAGGGATTCACCCACTTAATCCCCTAGAAGTCCCACTACTCAATACCTCTGTTTTACTAGCCTCAGGAGTTTCTATCACCTGAGCCCATCATAGCCTTATAGAAGGAAACCGTAACCATATACTACAAGCCTTATTCATTACTATCGCACTAGGCGTCTATTTCACACTACTACAAGCCTCAGAGTACTATGAAGCACCTTTTACCATTTCAGACGGAGTTTATGGCTCAACCTTCTTTGTAGCTACAGGCTTCCATGGTCTACATGTCATTATTGGATCTACTTTCCTAATTGTTTGCTTTTTTCGCCAATTAAAATTTCACTTTACTTCCAGCCACCATTTTGGATTCGAAGCCGCTGCCTGATACTGACATTTCGTAGACGTAGTATGATTATTCCTCTACGTATCTATCTATTGATGAGGCTCATATTCTTTTAGTATTAAC-TAGTACAGCTGACTTCCAATCAGCTAGTTTCGG-TATAACCCGAAAAAGAATAATAAACCTAATACTAGCTCTTTTAACCAACTTTACACTAGCCTCACTACTCGTTGTTATCGCATTCTGACTCCCCCAATTAAACGTGTATTCAGAAAAAACAAGTCCATACGAATGCGGATTTGACCCCATAGGATCAGCTCGCCTGCCCTTCTCCATAAAATTTTTCCTAGTAGCCATTACATTCCTTCTTTTCGATCTAGAAATTGCACTCCTCTTACCGCTTCCATGAGCCTCCCAAACAAATAACCTAGGTACAATACTTACCATGGCCCTCTTCTTAATTTTATTATTAGCCGCAAGTCTAGCTTACGAATGGACCCAAAAGGGACTAGAATGAACTGAATATGGTATTTAGTTTACAAAA-TAAATGATTTCGACTCATTAGATTATGATTTCATAATTACCAAATGTCCCTAGTGTATATAAATATTATAACAGCGTTCACAGTGGCCCTAGCAGGACTATTAATATATCGATCCCACCTTATGTCCTCTCTCTTATGCTTAGAAGGAATAATATTATCCCTCTTCGTAATAGCCTCCCTAACAATTCTAAACTCACATTTTACCCTAGCAAGCATAATACCTATTATTTTACTAGTTTTTGCAGCCTGTGAAGCAGCACTAGGACTGTCACTACTAGTTAAAGTATCAAACACATATGGTACTGATTATGTCCAAAATCTTAACCTACTTCA-ATGCTAAAATACATTATTCCTACAATAATACTTATACCTCTGACCTGATTATCAAAAGGCAATATAATTTGAATTAATTCTACAACCCATAGCCTATTAATTAGCCTCACAAGCCTTCTCCTCATAAATCAGTTCAGTGACAACAGCCTCAACTTCTCATTAGTATTCTTTTCCGACTCTCTATCAACACCATTATTAATTTTAACCATATGACTTCTTCCCTTAATATTAATAGCTAGCCAACATCACTTATCAAAAGAAAATCTTACCCGAAAAAAACTATACATTACCATATTAATCCTACTACAACTATTCTTAATCATAACTTTTACTGCTATAGAACTAATTTTCTTCTACATTCTATTTGAAGCAACACTAGTCCCAACGCTCATTATTATTACCCGATGGGGAAACCAGACAGAACGCCTAAACGCTGGTCTCTACTTCCTATTTTATACACTAGTGGGTTCTCTCCCACTGCTAGTCGCACTAGTCTATCTACAAAACACTACTGGATCCCTAAACTTCCTAGTACTCCAATACTGGGTACAACCCCTACCCAACTCCTGATCAAACGTTTTCATGTGACTAGCATGCATAATGGCCTTTATAGTAAAAATACCACTATATGGCCTCCACCTTTGACTACCTAAAGCCCATGTAGAAGCCCCTATCGCAGGCTCCATAGTCCTTGCAGCAATCCTACTAAAATTAGGAGGATATGGTATACTACGGATCACAACATTTCTAAACCCACTTACCGAATTTATAGCATATCCCTTCATCATACTATCCTTATGAGGCATAATTATAACCAGCTCAATCTGCCTCCGCCAGACAGACCTTAAATCATTAATTGCTTATTCCTCCGTCAGTCATATGGCACTTGTCATCGTAGCCATCCTCATTCAGACACCTTGAAGCTATATGGGAGCCACAGCCCTAATAATCGCTCACGGCCTCACCTCATCTATACTCTTTTGCCTAGCAAATTCCAACTATGAACGAATTCACAGTCGAACAATAATCTTAGCCCGAGGCCTACAAACTTTTCTTCCACTTATAGCCACCTGATGACTTTTAGCAAGCCTAACTAACTTAGCTCTCCCCCCAACAATTAACCTAATCGGAGAACTATTTGTAGTGATATCCTCTTTCTCATGGTCCAACATCACAATCATTTTAATAGGACTAAATATAGTAATTACTGCCCTATACTCCCTTTATATATTAATCACAACACAACGGGGCAAATATACCCACCATATCAACAATATCTCACCCTCCTTTACACGAGAAAATGCCCTCATATCATTACACATATTACCACTATTACTACTGTCATTAAACCCAAAAATTATTCTAGGACCTTTGTACTGTAAATATAG-TTTAAAAAACATTAGATTGTGAATCTAATAATAGAAGCTTATTTACCGAAAAAGTATGCAAGAACTGCTAACTCT-ATGCCCGTGTGTAATAA-CACGGCTTTTTCGAACTTTTAGAGGATGACAG-AAATCCGTTGGTCTTAGGAACCAAAAAATTGGTGCAACTCCAAATAAAAGTAATAAACCTATTCTCCTCCTTTACACTAGTTACCCTCCTACTACTAACTATCCCTATCATAACTACAAGTTCTGACAACTATAAAGCTTCTAACTACCCACTCTACGTAAAAACAACTATCTCTTGCGCCTTTATCACCAGTATAATCCCCACAATAATATTTATTCACACTGGCCAAGAAATAATTATCTCAAACTGACACTGATTAACTATCCAAACTATCAAACTATCACTTAGCTTTAAAATAGATTATTTCTCAATAATATTCGTACCAGTAGCATTATTTGTTACATGATCCATTATAGAATTTTCAATGTGATATATACACTCAGACCCCAACATTAATCAATTCTTTAAATATCTTCTCCTATTTCTCATTACTATACTTATTCTCGTCACGGCAAACAATTTATTTCAATTATTCATTGGATGAGAAGGTGTGGGAATCATATCATTCTTACTTATTGGATGATGATATGGACGAGCAGACGCAAACACAGCAGCCCTACAAGCAATCCTATATAATCGTATCGGTGATATCGGTTTTATCCTAGCAATAGCATGATTCCTCACAAATCTTAACGCCTGAGACTTCCAACAAATCTTTATACTAAACCCAAACGACTCTAATGTTCCCCTAATGGGCCTTGCACTAGCCGCAACTGGAAAATCCGCCCAATTTGGCCTGCATCCATGACTGCCCTCTGCTATAGAGGGCCCCACTCCCGTCTCAGCATTACTCCACTCAAGTACAATAGTAGTAGCAGGCATTTTCCTATTAATCCGCTTCCACCCACTAACAGAAAATAATAAATTCGCACAATCTATCCTACTATGCCTAGGGGCTATCACTACCTTATTTACAGCAATATGTGCTCTTACCCAAAATGATATCAAAAAAATTATCGCTTTTTCCACATCCAGCCAACTAGGTCTTATAATAGTAACAATCGGTATTAACCAACCCTATCTAGCATTTCTCCACATCTGCACACACGCCTTTTTTAAAGCCATACTATTCATATGCTCCGGCTCTATTATCCACAGCCTAAATGACGAACAAGACATCCGAAAAATAGGGGGCTTATTCAAAGCCATGCCATTCACCACAACAGCCCTAATCATTGGCAGCCTCGCGCTAACAGGAATACCCTTCCTTACTGGATTTTATTCCAAAGACCTAATTATCGAAGCCGCTAATATGTCGTATACCAACGCCTGAGCCCTTTTAATAACATTAATCGCCACCTCCTTCACAGCTATTTACAGCACCCGCATTATTTTCTTTGCACTCTTAGGACAACCCCGATTCCCAACCTTAATTACTATTAATGAAAATAACCCCTTTCTAATAAACTCCATTAAACGCCTAATAATTGGAAGCCTTTTCGCAGGATTTATTATTTCCAACAACATCCCTCCAACAACAATTCCTCAACTAACAATACCCCATTATTTAAAAATAATAGCCCTAACAGTAACAATCCTAGGCTTTATCTTAGCACTAGAAATTAGTAACATAACCCAAAACCTAAAATTCAATTACCCAACAAACATTTTCAAATTCTCTAATATACTAGGATACTTCCCTACAATTATACACCGCCTAGCTCCTTATATAAATCTAACAATAAGTCAAAAATCAGCATCCTCTCTCCTAGACTTAATTTGACTCGAAAATATTTTACCTAAAACAACTTCACTAATCCAGACAAAAATATCAATTATGGTCACAAACCAAAAGGGCTTAATCAAACTGTATTTCCTCTCTTTCCTAGTTACAATTACTATTAGCATAATCCTATTTAATTTCCACGAGTAATCTCCATAATAACCACTACACCAATTAACAAAGACCACCCAGTAACAATAACTAATCAAGTACCATAACTATAGAGAGCCGCAATTCCTATAGCCTCCTCACTAAAAAATCCAGAGTCTCCCGTATCATAAATAACCCAATCCCCCAACCCATTAAACTGAAACACAATTTCCACCTCCTCATCTTTTAATACATAATAAACCATCATAACTTCCATTAACAGACCAGTAACAAATGCCCCTAATACAGTCTTATTAGACACCCAAATCTCAGGATATTGCTCTGTAGCCATTGCCGTTGTATAACCAAAAACCACTATCATTCCTCCTAAATAAATTAAGAATACCATTAAACCCAAAAAGGACCCACCAAAATTTAATACAATACCACAACCAACCCCACCACTCACAATTAATCCCAACCCCCCATAAATAGGCGAAGGTTTCGAAGAAAATCCTACAAAACCAAGCACAAAAAGAATACTTAAGATAAATACAATGTATGTTATCAT-TATTCTCACATGGAATCTAACCATGACTAATGATATGAAAAACCATCGTTGTCATTCAACTACAAGAACATGACCAATATCCGAAAAACCCACCCACTAATAAAAATTGTAAACAACGCATTCATTGACCTCCCAGCCCCATCAAATATTTCATCCTGATGAAATTTCGGCTCCCTGCTAGGAATCTGCCTAATTCTACAAATCCTCACAGGCCTATTCCTAGCAATACACTACACATCCGATACAATAACAGCATTTTCCTCTGTCACCCACATCTGTCGAGATGTCAATTATGGCTGAATTATTCGATATATACACGCAAACGGAGCATCAATATTTTTCATCTGTCTATTTATACATGTAGGACGAGGCCTGTATTATGGATCATACACTTTTCTAGAGACATGAAACATTGGAGTGATTCTCCTATTTACAGTTATAGCCACAGCATTCGTAGGATATGTCCTACCATGAGGACAAATATCATTCTGAGGAGCAACAGTCATCACCAACCTCCTCTCAGCAATTCCATATATTGGTACAAACCTAGTTGAATGAATCTGAGGAGGCTTTTCAGTAGACAAAGCAACCCTGACCCGATTCTTCGCTTTCCACTTTATCCTCCCATTTATCATCGCAGCACTTGCTATGGTACACCTACTCTTCCTTCACGAGACAGGATCCAATAACCCAACAGGAATTCCATCGGACGCAGATAAAATCCCCTTCCATCCTTACTATACCATTAAAGATATCTTAGGCATACTACTCCTAGTCCTCTTCTTAATGTTACTAGTACTATTCGCACCAGACCTGCTTGGAGACCCAGACAACTACACCCCAGCAAATCCACTCAACACACCCCCTCATATTAAACCTGAATGATATTTCCTATTTGCATACGCAATCTTACGATCAATCCCCAACAAGCTAGGAGGAGTCCTAGCCCTAGTCTCATCCATCCTAATCTTAATTCTTATACCCCTTCTTCACACATCCAAACAACGCAGCATGATATTCCGACCATTCAGCCAATGCTTATTCTGAATCTTAGTAGCAGACCTACTAACACTCACATGAATCGGAGGACAGCCAGTTGAATATCCCTTTATCATTATTGGACAACTAGCATCTATCTTATACTTTCTCATTATCCTAGTCCTTATACCAGTCACCAGCACAATCGAAAACAACCTTCTAAAATGAAGATAA-GTCTTTGTAGTATATACACTGGTCTTGTAAACCAGAAAAGGAGCTCCCTAAGACTCAAGGAAGAAGCGCCCCACTATCAACACCCAAAGCTGAAGTTCTATTTAAACTATTCCCTG
	Hippocamelus_antisensis[_1]               GTTAATGTAGCTTAAAAAGCAAGGCACTGAAAATGCCTAGATGAGCTCCATGAACACACAGGTTTGGTCCCAGCCTTCCTATTGACCACTAATAGAATTACACATGCAAGCATCCACATCCCAGTGAA-AATGCCCTACAAGTCAGGAGCTGGTATCAAGCACACGTAGCTTATGACGCCTTGCTCAGCCACGCCCCCACGGGAAACAGCAGTGATAAAAATTAAGCCATAAACGAAAGTTTGACTAAGCCATGTTAGGGTTGGTAAATTTCGTGCCAGCCACCGCGGTCATACGATTAACCCAAGTTAATAGGCCCACGGCGTAAAGCGTGTTTAAGAATAAAGTTAAATTCCAATTAAGCTGTAAAAAGCCATAATCAAAATAAGTAACGAAAGTGACTTTAACACGATAGCTAAGATCCAAACTGGGATTAGATACCCCACTATGCTTAGCCCTAAACACAAATAGTAACAAGACTATTCGCCAGAGCACTACCGGCAATAGCTTAAAACTCAAAGGACTTGGCGGTGCTTTATACCCTTCTAGAGGAGCCTGTTCTATAATCGATAAACCCCGATAGACCTTACCACCCCTTGCTAATTCAGTCTATATACCGCCATCTTCAGCAAACCC-TAAGGAACAAAAGTAAGCACAATCAACGTAAAAACGTTAGGTCAAGGTGTAACCTATGGAGTGGAAAGAAATGGGCTACATTTTCTACGAAAGTTATTATGAAATAATAACTAAAGGAGGATTTAGCAGTAAACTAAGAACAGAGTGCTTAGTTGAATTAGGCCATGAAGCACGCACACACCGCCCGTCACCCTCCTCAAAAGAGGAGATAAGTCGTAACAAGGTAAGCATACTGGAAAGTGTGCTTGGATCAAGATATAGCTTAAAAAGCACCTAGTTTACACCTAGAAGATTTCAATGAATATCTTGAACTAATCCTAGCCCAAAATAAAACATTTAAAAGTATAGGAGATAGAAATGGCGCTATAGAGAGAGTACCGTAAGGGAACGATGAAAGAAAAGTACAAAAAAGCAAAGATTACCCCTTGTACCTTTCGCATAATGAATTAACTAGCTTAACAAAATGAATTTCAGCTAAGTACCCCGAAACCAGACGAGCTACTTATGAACAATGAACTAACTCATCTATGTGGCAAAATAGTGAGAAGATTTATAAGTAGAGGTGAAACGCCTAACGAGCCTGGTGATAGCTGGTTGTCCAGAAAATGAATATTAGTTCAGCTTTAAACTGTATTTTTAAAAGTTAGTCTAAAAGGGTACAGCCTTTTAGAGAATACAACCTTAACTAGAGAGTAACATAGTAGGCCCAAAAGCAGCCACCAATTAAGAAAGCGTTAAAGCTCAACATACTGGACTAATCTATATAGAAGCAATAATGTTAATATGAGTAACAAGAATTCTCCCCCGCATGAGTTTAAGTCAGTACCTGATAACATTCTGACTATTAACAGCTGAACAACCTATTAATTATACTGTTAA-------TCCGACACAGGAGTGCGGAAAGATTAAAAGAAGTAAAAGGAACTCGGCAAACACTAAACCCCGCCTGTTTACCAAAAACATCACCTCCAGCATAACTAGTATTGGAGGCACTGCCTGCCCAGTGACGTTAAACGGCCGCGGTATCCTGACCGTGCAAAGGTAGCATAATCACTTGTTCTCTAAATAAGGACTTGTATGAATGGCAAGACGAGGGTTCTACTGTCTCTTACTTCCAATCAGTGAAATTGACCTTCCCGTGAAGAGGCGGGAATATTTCAACAAGACGAGAAGACCCTATGGAGCTTTAACTACTTAACCCATGGGTTAACAGCTTTGGTTGGGGTGACCTCGGAGAACAGAAAATCCTCCGAGCGATTAGACAAGACTCACAAGTCAATCGCTTATTGATCCAATTGATCAACGGAACAAGTTACCCTAGGGATAACAGCGCAATCCTATTCAAGAGTCCCTATCGACAAT-AGGGTTTACGACCTCGATGTTGGATCAGGACACCCCGATGGTGCAACCGCTATCAAAGGTTCGTTTGTTCAACGATTAAAGTCCTACGTGATCTGAGTTCAGACCGGAGTAATCCAGGTCGGTTTCTATCTGTTATTTCTCCTAGTACGAAAGGACCAGAGAAATAAGGCCAACGCGCCCAACTAATGATCTTATCTCAATTACCCTAGA-AAAGGGGTTAAGGTGGCAGAGCCCGGTAATTGCGTAAAACTTAAACTTTTATAATCAGAGATTCAAATCCTCTCCTTAACAATGTTTATAATTAATATCTTAATACTAATTATCCCTATCCTCCTAGCCGTAGCATTTCTTACACTGGTAGAACGAAAAGTCCTAGGATATATGCAATTCCGAAAAGGCCCAAATGTTGTAGGCCCCTATGGTCTACTCCAACCCATTGCAGATGCTATTAAACTCTTTATTAAAGAACCCTTACGACCTGCTACATCTTCAATCTCAATATTTATTTTAGCTCCTATTCTAGCCCTAAGCCTAGCTCTAACCATATGAATTCCCTTACCTATACCATACCCTCTTATCAATATAAATTTAGGAGTATTATTTATACTAGCAATATCAAGCCTAGCTGTATATTCTATTCTCTGATCAGGCTGAGCTTCCAATTCCAAATACGCACTAATTGGAGCTCTTCGAGCAGTAGCACAAACAATCTCATATGAAGTAACACTAGCAATTATTCTACTATCTGTGCTCATAATAAATGGATCCTTCACACTTTCTACCCTAATCATTACACAAGAACAAGTATGACTAATCTTTCCAGCATGACCCTTAGCAATAATGTGATTCATCTCAACACTAGCAGAAACAAACCGAGCCCCATTTGACCTTACTGAAGGTGAATCAGAATTAGTCTCAGGTTTTAACGTAGAGTATGCAGCAGGACCATTCGCCCTATTTTTCATAGCAGAATACGCAAACATTATTATAATGAATATCTTTACAACAATCCTATTTCTAGGAGCATTCCACAGCCCAATTTTACCAGAACTTTACACAATCAACTTTACTATTAAATCCTTACTACTAACAATTTCTTTCCTATGAATCCGAGCATCCTATCCTCGATTCCGCTATGATCAGTTAATACATTTACTATGAAAAAATTTCTTACCTCTGACATTAGCCCTATGTATATGACACGTATCACTACCCATCTTCCTATCAAGCATTCCCCCACAAACATAAGAAATATGTCTGATAAAAGAGTTACTTTGATAGAGTAAATAATAGAGGTTTA-AGCCCTCTTATTTCTAGAGCTATAGGAATTGAACCTACTCTTAAGAATCCAAAACTCTTCGTGCTCCCATACACCAAACTCTGTAAGGTCAGCTAATT-AAGCTATCGGGCCCATACCCCGAAAATGTTGGTTTATATCCTTCCCGTACTAATAAATCCAGTTATCTTTACTCTCATCTTATCAACAATGATACTAGGGACTATCATTGTCATAATCAGCTCCCATTGACTACTCATTTGAATTGGATTCGAAATAAATATACTTGCCATTATTCCTATTATAATAAAAAAGCATAGCCCACGAGCTACAGAAGCATCAACTAAATATTTCCTAACCCAATCAACAGCCTCAATACTACTAATAATAGCCGTCATCATTAACCTAATATTTTCAGGCCAATGAACCGTGATAAAACTATTTAACCCAATAGCATCCATACTTATAACTATAGCCCTTACTATAAAACTAGGAATAGCTCCATTTCATTTCTGAGTTCCAGAAGTAACACAAGGCATCCCTCTATCATCAGGCCTAATTCTATTAACATGACAAAAACTAGCACCCATATCCGTACTTTATCAAATTTTTCCATCTATTAATCTAAACATAATCTTATTTATCTCCACCCTATCAATCATAATCGGAGGCTGAGGAGGACTAAACCAAACTCAACTACGAAAAATTATAGCCTACTCATCAATTGCCCATATAGGCTGAATAACTGCAGTCTTACCATATAACCCTACAATAACACTATTAAACCTAATCATTTATATTATTATAACCTCTACAATATTTATATTATTCATAATTAACTCAACTACTACCACCTTATCACTCTCTCATACATGAAACAAAATACCCGTAATAACCGTCCTAATCCTTGCGACCCTTTTATCAATAGGAGGACTTCCCCCACTATCAGGATTTATGCCAAAGTGAATGATTATTCAAGAAATAACAAAAAATAATAACCTCATTTTACCCACCTTTATAGCAATCACAGCCCTACTAAATTTATATTTCTATGTACGACTCACCTACTCCACTGCACTAACAATATTCCCCTCTGTAAATAATATAAAAATAAAATGACAATTCTCTACTACTAAAAAAATAACCCTCCTACCCACAATAATTGTACTATCCACTATACTATTACCACTAACACCAATCCTATCAGTATTAGAGTAG------GAGTTTAGGTTAAGACCAAGAGCCTTCAAAGCCCTAAGCAAGTAACTTAACTCCTGTAAGGATTGCAAGATTATATCTTACATCAATTGAATGCAAATCAACCACTTTAATTAAGCTAAATCCTCACTAGATTGGTGGGCTCCACC--CCCACGAAACTTT-AGTTAACAGCTAAACACCCTACTGGCTTCAATCTACTTCTCCCGCCGCAAAAAAGGCGGGAGAAGCCCCGGCAGAA-TTGAAGCTGCTTCTTTGAATTTGCAATTCAATGTGCACCACAAGGCTTGGTAAAAAGAGGAATACCTCTGTCTTTAGATTTACAGTCTAATGCACTCAGCCATTTTACCTATGTTCATTAACCGCTGATTATTTTCAACTAATCATAAAGATATTGGCACCCTATATTTACTATTCGGTGCTTGAGCAGGCATAGTAGGAACTGCCCTAAGCCTACTAATTCGTGCTGAACTGGGCCAACCCGGCACTCTACTCGGAGATGATCAAATTTATAATGTAATTGTTACCGCACATGCATTCGTGATAATTTTCTTTATAGTTATGCCAATTATAATCGGAGGATTTGGTAACTGACTTGTCCCCTTAATAATTGGTGCTCCAGACATAGCATTCCCCCGAATAAATAACATAAGCTTTTGACTTCTACCCCCTTCCTTTTTACTGCTTCTAGCATCATCTATAGTTGAAGCCGGAGCAGGGACAGGTTGAACTGTCTATCCCCCTTTAGCTGGCAATCTAGCTCATGCAGGAGCCTCAGTTGACTTAACTATCTTTTCTCTACACTTGGCAGGTATCTCCTCAATTTTAGGAGCTATTAACTTTATTACAACAATCATCAATATAAAACCCCCTGCCATATCACAATATCAAACCCCCTTATTCGTCTGATCCGTACTAATTACCGCAGTACTGCTGCTCCTCTCACTTCCTGTACTAGCTGCCGGAATTACAATACTACTAACAGACCGAAATCTAAATACAACTTTTTTCGACCCGGCAGGAGGTGGAGACCCTATTTTATATCAACACTTATTTTGATTTTTTGGACACCCTGAAGTATATATTCTTATCTTACCTGGATTTGGTATAATTTCTCATATTGTAACCTACTACTCGGGAAAAAAAGAACCATTTGGATATATAGGGATAGTCTGAGCTATAATATCAATTGGATTTTTAGGATTTATTGTATGAGCTCACCACATGTTTACAGTTGGAATAGACGTTGACACACGAGCCTATTTTACATCAGCTACTATAATTATTGCTATTCCAACCGGAGTAAAAGTATTTAGTTGATTAGCAACACTCCATGGAGGCAACATTAAATGATCACCTGCCATAATATGAGCTCTAGGTTTTATTTTTCTTTTTACAGTTGGAGGACTGACTGGCATTGTTCTTGCTAATTCTTCTCTTGACATTGTCCTTCACGACACTTACTACGTAGTTGCACACTTCCACTATGTTTTATCAATAGGGGCTGTATTTGCCATTATAGGAGGATTTGTGCACTGATTCCCACTATTCTCAGGATATACCCTTAATGATACATGAGCTAAAATTCACTTTGTAATTATATTTGTAGGTGTGAATATAACCTTCTTTCCACAACATTTCCTAGGGCTATCTGGTATGCCACGACGATATTCTGACTACCCAGACGCATATACAATGTGAAATACAATTTCTTCTATAGGCTCATTTATTTCTTTAACAGCAGTTATACTAATAATTTTTATTATCTGAGAAGCATTTGCATCTAAACGAGAAATCTCAACCGTAGAATTAACAACAACAAATTTAGAGTGACTAAACGGATGTCCTCCACCATATCATACATTTGAAGAACCTACATACATCAACTTAAAATAAGAAAGGAAGGAATCGAACCCCCT-ATAGCTGGTTTCAAGCCAACGTCATAACCACTATGTCTTTCTCGAGGTGTTAGTAAATTATATAACCTTGTCAAGGTTAAGTTACAGATGAAAACCCTGTACATCTCAGATGGCTTACCCTATACAACTAGGTTTCCAAGATGCAACATCACCCATTATAGAAGAACTACTACATTTTCACGATCATACATTAATAATTGTCTTTTTAATTAGCTCGCTAGTACTCTATATTATTTCGTTAATATTAACGACAAAATTAACTCACACTAGTACAATAAACGCCCAAGAAGTAGAAACAATCTGAACTATCTTACCAGCCATTATTTTGATTTTAATTGCTCTCCCGTCCTTACGAATTCTCTATATAATGGATGAAATTAATAATCCATCACTTACAGTAAAAACTATAGGACATCAGTGATATTGAAGCTACGAATATACAGATTATGAAGACTTAAGCTTCGACTCCTATATAATTCCAACATCAGAACTAAAGCCCGGAGAACTACGACTACTAGAAGTAGACAATCGAGTTGTATTACCAATAGAGATAACAATCCGAATACTAATTTCTTCTGAAGATGTATTACACTCTTGAGCCGTACCTTCTCTAGGACTAAAAACAGATGCAGTCCCAGGACGCTTAAACCAAACAACTCTTATATCAACTCGACCAGGTTTATTCTACGGACAATGCTCTGAAATTTGTGGGTCGAATCACAGTTTTATACCGATTGTTCTTGAACTAGTTCCACTGAACTATTTTGAAAAATGATCTGCATCAATACTATAGTCATTAAGAAGCTAAGCACTAGCCTTTTAAGCTAGAGACTGAGAATTTCTCCTTAATGGTATGCCACAACTAGATACATCTACATGATTTATAATAATTGTATCAATGTTCTTAACCCTATTTATCATCTTCCAATTAAAAGTTTCAAAACACAGTTTTCTCTTTAACCCAGAACCCATATTAACTAAAACACAAAAACAAAATATCCCTTGAGAAACAAA-ATGAACGAAAATTTATTTGCCTCTTTTATTACCCCAATAATTTTAGGTCTTCCACTCGCTACTTTCATCGTTATTTTTCCTAGTCTGCTGTTCCCAACATCAAATCGTCTAGTTAACAACCGTCTCATTTCTCTTCAACAATGGGTACTTCAACTTACATCAAAACAAATAATAGGAACTCATAATACCAAAGGACAAACATGAACATTAATACTAATATCCCTAATTATATTTATTGGATCAACAAATCTATTAGGTCTCCTACCTCACTCATTTACACCAACCACACAACTGTCAATAAATCTAGGTATAGCCATCCCCCTATGAGCAGGAACCGTAATTACAGGCTTCCGAAATAAAACCAAAACATCACTTGCCCATTTTCTTCCACAAGGAACACCCACTCCATTAATCCCCATACTAGTTATTATTGAAACTATTAGCCTTTTCATTCAACCAATTGCTTTGGCTGTACGATTAACAGCCAACATTACCGCAGGACACTTGCTAATTCACCTAATCGGAGGAGCCACACTTACATTAATAAATATCAGCACTACAATAGCTCTTATTACATTCATTATTCTAATCCTACTTACAATTCTCGAATTTGCAGTAGCTATGATCCAAGCCTATGTATTCACCCTCCTAGTAAGTCTCTATTTGCATGATAATACATAATGACACACCAAACTCATGCTTACCATATAGTAAACCCAAGCCCCTGACCTCTAACAGGGGCTTTATCAGCCCTTTTAATAACTTCTGGTTTAATTATATGATTTCACTTTAATTCAATAATCCTACTAACAATTGGCCTTACAACAAATTTTCTTACAATATATCAATGATGACGAGATATTATCCGAGAAAGCACCTTCCAAGGACATCACACTCCAACTGTCCAAAAAGGCCTTCGCTATGGAATAATCCTTTTCATTATCTCCGAAGTTCTATTTTTTACTGGATTCTTTTGAGCATTTTATCACTCAAGCCTCGCTCCAACTCCCGAACTAGGCGGTTGTTGACCTCCAACAGGCATCCATCCACTTAACCCTCTAGAAGTTCCTCTACTTAATACCTCAGTTCTACTAGCCTCAGGGGTCTCTATTACTTGAGCCCACCATAGCCTTATAGAAGGGAACCGTAGTCCCATACTTCAAGCTCTATTTATTACTATTTTCCTAGGTGTTTACTTTACACTTTTACAAGCCTCAGAATATTATGAAGCACCTTTCACTATTTCAGACGGAGTTTATGGCTCAACTTTCTTTGTAGCTACAGGCTTCCACGGCCTACATGTTATTATCGGATCTACCTTCCTAATTGTCTGCTTTTTCCGTCAATTAAAATACCATTTTACCTCCAATCACCATTTCGGTTTTGAGGCCGCTGCCTGATACTGACATTTCGTGGATGTAGTATGATTATTCCTTTACGTATCTATTTATTGATGAGGCTCATATTCTTTTAGTATTAAT-AAGTACAACTGACTTCCAATCAGTTAGCTTCGG-TATAATCCGAAAAAGAATAATAAACCTAATATTAGCTCTTCTAACCAATCTTACATTAGCCTCATTACTTGTCATTATCGCATTCTGACTCCCCCAGCTAAACGTCTACTCAGAAAAAACAAGTCCATACGAATGCGGATTTGACCCCATGGGATCAGCTCGCCTACCTTTCTCTATAAAATTTTTCTTAGTGGCTATCACATTTCTCCTCTTTGATTTAGAAATTGCACTCCTTCTACCTCTACCATGAGCCTGCCAAACAAATAATCTAAATACTATACTTACTATAGCTCTTTTTTTAATTTCATTACTAGCCGCAAGTCTAGCTTATGAATGAACCCAAAAAGGATTAGAGTGAATTGAATATGGTAATTAGTTTATAAAA-TAAATGATTTCGACTCATTAGACTGTGATTTCACAACTACCAAGTGTCTCTAGTATATATAAATATTATAACAGCATTCATAGTATCCCTTGCAGGGCTATTAATATATCGATCCCACCTCATATCCTCTCTTCTATGCCTAGAAGGAATGATACTGTCACTATTCGTGATAGCCACTCTAACAATTTTAAACTTACACTTCACTCTAGCAAGCATAATACCTATTATTTTGCTAGTATTTGCAGCCTGCGAAGCGGCACTAGGACTATCATTACTAGTGATAGTATCAAATACATATGGCACTGATTACGTTCAAAACCTGAATCTACTTCA-ATGCTAAAGTATATTATCCCTACAATAATACTTATACCTCTGACCTGAATATCAAAAGGCAATATAATCTGAATTAACTCCACAACTTATAGCTTACTGATTAGCCTTACAAGCCTCCTTCTTATAAATCAATTCAATGATAATAGTCTAAACTTTTCATTAATATTTTTCTCTGATTCCCTATCAGTACCACTACTAATTCTAACCATATGACTTCTTCCTTTAATATTAATAGCAAGCCAACACCATTTGTCAAAAGAAAATTTAACCCGAAAAAAACTATATATTACCATACTAATTTTACTACAATTATTTTTAATTATAACCTTTACCGCTATAGAATTAATTTTCTTTTATATCTTATTTGAAGCAACACTAGTCCCAACACTTATTATTATCACCCGATGAGGAAATCAAACAGAACGATTAAACGCAGGTCTCTACTTTTTATTTTATACACTTGTAGGCTCTCTCCCACTACTTGTTGCATTAATTTATCTACAAAATATCACTGGATCCCTAAACTTCTTAATTCTCCAATATTGAATGCAACCTTTATCAAACTCCTGATCAAACGTCTTTATATGACTGGCATGTATAATAGCCTTTATAGTAAAAATACCACTATATGGTCTTCATCTTTGACTACCTAAAGCCCACGTAGAAGCTCCCATTGCAGGCTCCATAGTTCTTGCAGCAATCTTACTAAAACTAGGAGGATATGGTATATTACGAATTACAATACTCCTAAATCCACTTACCGAATTCATAGCATACCCCTTTATTATACTATCACTATGAGGTATAATTATAACTAGCTCAATCTGCCTCCGCCAAACAGACCTTAAATCACTAATCGCATATTCTTCCGTTAGCCACATAGCACTTGTCATCGTAGCTATTCTCATTCAAACACCCTGAAGCTATATAGGAGCTACAGCCCTAATAATTGCCCACGGCCTTACCTCATCCATACTCTTTTGCCTAGCAAACTCTAATTACGAACGAACCCATAGCCGAACAATAATTCTAGCTCGAGGCCTACAAATCTTTCTCCCACTAATAGCTACCTGATGACTTCTAGCAAGCCTAACCAACCTGGCCCTTCCTCCAACAATTAATCTAATCGGAGAACTGTTTATTGTAGTATCTACCTTCTCATGATCCAATATTACAATAATCTTAATAGGATTAAACATAGTAATTACTGCCTCATATTCTCTTTATATACTAACCATAACACAACGAGGCAAATACACTTATCATATTAATAACATTTCACCCTCATTTACACGAGAAAATGCTCTCATATCATTGCATATATTACCCCTACTTCTATTATCACTAAATCCAAAAATCATTCTAGGACCCTCGTACTGTAAATATAG-TTTAAAAAACATTAGATTGTGAATCTAATAATAGGAGCTTATTTACCGAAAAAGCATGCAAGAACTGCTAATTCT-ATGCCCATGTATAATAA-CATGGCTTTTTCGAACTTTTAAAGGATAGCAG-TAATCCGTTGGTCTTAGGAACCAAAAAATTGGTGCAACTCCAAATAAAAGTAATAAACCTATTCTCTACCTTTACACTAACCACCCTACTCTTATTAACTATTCCTATCCTAACTACAAGCTCTAACAACTATAAAACCTATAATTACCCATTACACGTAAAAACAACCATCCTATACGCTTTCATTACCAGTACAATTCCCACAATAATATTTATACACACAGGTCAAGAAATAATTATCTCAAACTGACACTGACTTACAATTCAAACAATTAAACTATCACTAAGCTTTAAAATAGATTATTTCTCAATAATATTTGTTCCAGTAGCACTATTCGTTACATGATCCATCATAGAGTTCTCTATGTGGTATATACACTCAGACCCTAATATTAATCAATTTTTCAAGTACCTCCTCTTATTTCTTATTACCATACTTATCCTTGTTACAGCAAACAACCTATTTCAATTATTCATTGGATGAGAAGGCGTAGGGATCATATCATTTTTACTAATCGGATGATGATACGGACGAGCAGACGCAAACACAGCAGCTCTGCAAGCAATTTTATATAATCGCATCGGTGATATCGGCTTTATTCTAGCAATAGCATGATTCCTCACTAACCTTAATACCTGAGACCTTCAACAAATTTTTATATTAAATCCAAACAACTCTAACATACCCCTAATAGGTCTCGCACTAGCTGCAACCGGAAAATCCGCCCAATTCGGCCTACACCCATGATTACCATCTGCAATAGAAGGCCCTACTCCTGTCTCAGCATTACTTCATTCAAGCACAATAGTAGTAGCAGGCATTTTCTTACTAATCCGTTTTTATCCACTAACAGAAAACAACAAATTTGCACAATCTACTCTATTATGTCTAGGGGCTATCACTACCCTATTTACAGCAATATGCGCCCTTACTCAAAACGATATCAAAAAAATTATTGCTTTCTCTACATCCAGTCAATTAGGCCTTATAATAGTAACAATTGGCATTAACCAGCCCTATCTAGCATTTCTTCACATTTGCACCCATGCTTTTTTCAAAGCCATATTATTTATATGCTCCGGTTCCATCATTCATAGTCTAAATGACGAACAAGATATTCGAAAAATAGGCGGCTTATTTAAAGCCATACCATTTACCACAACAGCCCTAATTATTGGCAGCCTAGCATTAACAGGAATGCCTTTTCTTACTGGATTCTACTCCAAAGACCTAATTATTGAAACCATTAACACGTCGTACACCAACGCCTGAGCCCTCCTAATAACATTAATTGCCACTTCCTTCACAGCTATCTACAGCACTCGAATTATCTTCTTTACACTTCTAGGACAACCTCGATTCCCAACTTTAGTAACCATTAACGAAAACAACCCCTTTCTAATAAACTCTATCAAGCGCCTAATAATTGGAAGCCTCTTCGCAGGGTTCATTATTTCTAATAATATTCCTCCAACAACAATTCCTCAAATAACAATACCCCCCTACCTAAAAATAATAGCCCTAGCAGTAACAGCCTTAGGCTTTATCTTAGCACTAGAAATTAGTAACATAACTCAAAACCTAAAATTTAATTACTCATCAAATGCTTTCAAATTCTCCAACATACTAGGGTATTTCCCTACAATTATACACCGTCTAACCCCCTACATAAATCTAACAATAAGTCAAAAATCAGCTTCCTCTCTCTTAGATTTAATCTGACTCGAAAATGTTTTACCAAAAACAATCTCACTCATACAAATAAAAATATCTACTATAGTTACAGACCAAAAAGGCTTAATCAAACTATATTTTCTCTCTTTCCTAATTACAATTATTATCAGCACTACCCTACTTAGTTTCCACGAGTAATTTCCATAATGACTACCACACCAATCAACAAAGATCAGCCAGTTACAACAACCAATCAAGTCCCATAACTGTATAAAGCCGCAATTCCCATAGCTTCCTCACTAAAAAATCCAGAATCCCCTGTATCATAAATAACCCAATCCCCTAAACCATTAAACTGAAATACAATCTCCACCTCTTCATCTTTCATTACATAATAAATTATCACAACCTCCATTAATAAGCCAGTTACAAACGCCCCTAAAACAGTTTTATTAGACACTCAAATCTCAGGATACTGTTCAGTAGCTATAGCTGTTGTATAGCCAAAAACCACTATTATTCCCCCCAAATAAATTAAAAATACTATTAAACCTAAGAAAGACCCACCAAAATTTAATACAATACCACAACCAACTCCACCACTTACAATTAAACCTAATCCCCCATAAATAGGCGAAGGTTTTGAAGAAAATCCTACAAAACCAAGCACAAAAATAATACTCAAAATAAACACAATGTATGTTATCAT-TATTCTCGCATGGAATTTAACCATGACTAATGATATGAAAAACCATCGTTGTTATTCAACTACAAGAACATGACCAACATCCGAAAAACTCACCCACTAATAAAAATTGTAAACAATGCATTTATTGATCTCCCAACTCCATCAAATATTTCATCATGATGAAACTTTGGTTCTCTGCTAGGAATTTGCCTAGTCCTACAAATTCTCACGGGCCTATTCTTAGCAATACACTATTCATCCGACACAACAACAGCATTTACTTCTGTCACCCATATCTGCCGAGACGTCAATTATGGCTGAATTATTCGATATATGCATGCCAACGGAGCATCAATATTCTTTATTTGCTTATTTATACATGTAGGACGAGGACTATACTACGGATCATATACTTTCCTAGAAACATGAAACATTGGAGTAATCCTCCTATTCACGGTTATAGCCACAGCATTCGTAGGGTATGTCTTACCATGAGGGCAAATATCATTCTGAGGAGCAACAGTTATTACAAACCTTCTCTCAGCAATCCCATATATTGGCACAAACTTAGTTGAATGAATCTGAGGGGGATTTTCCGTAGACAAAGCAACCCTAACCCGATTCTTTGCTTTCCACTTTATTCTACCATTTATCATCACAGCACTCGCTATAGTCCATCTACTGTTCCTCCACGAAACAGGATCTAACAACCCAACAGGAATCCCCTCAGACGCAGATAAAATTCCATTTCACCCCTACTACACCATTAAAGACATTTTAGGCGCCCTACTCTTAATTCTCTTCCTAATATTATTAGTACTATTTACACCAGACCTACTCGGAGACCCAGACAACTATACCCCAGCAAACCCACTCAATACCCCTCCTCATATTAAGCCCGAATGGTATTTTTTATTCGCATATGCAATTTTACGATCAATCCCAAACAAATTAGGAGGAGTACTAGCCCTAGCCTTATCTATTTTGATTCTAATCTTTATACCTCTACTTCATATATCCAAACAACGCAGCATAATATTTCGACCATTTAGCCAATGCCTTTTTTGAATTTTAGTAGCAGACTTATTAACACTCACATGAATCGGAGGACAACCAGTTGAACACCCCTTTATTATCATTGGACAACTAGCATCAATCCTATACTTTCTTATTATTCTAGTACTCATACCAGTCATCAGCACAATCGAAAATAACCTCTTAAAGTGAAGATTA-GTCTTTGTAGTACATACACTGGTCTTGTAAACCAGAAAAGGAGCTCCCTAAGACTCAAGGAAGAAGCGCCCCACTATCAACACCCAAAGCTGAAGTTCTATTTAAACTATTCCCTG
	Hippocamelus_bisulcus			????????????????????????????????????????????????????????????????????????????????????????????????????????????????????????????????????????????????????????????????????????????????????????????????????????????????????????????????????????????????????????????????????????????????????????????????????????????????????????????????????????????????????????????????????????????????????????????????????????????????????????????????????????????????????????????????????????????????????????????????????????????????????????????????????????????????????????????????????????????????????????????????????????????????????????????????????????????????????????????????????????????????????????????????????????????????????????????????????????????????????????????????????????????????????????????????????????????????????????????????????????????????????????????????????????????????????????????????????????????????????????????????????????????????????????????????????????????????????????????????????????????????????????????????????????????????????????????????????????????????????????????????????????????????????????????????????????????????????????????????????????????????????????????????????????????????????????????????????????????????????????????????????????????????????????????????????????????????????????????????????????????????????????????????????????????????????????????????????????????????????????????????????????????????????????????????????????????????????????????????????????????????????????????????????????????????????????????????????????????????????????????????????????????????????????????????????????????????????????????????????????????????????????????????????????????????????????????????????????????????????????????????????????????????????????????????????????????????????????????????????????????????????????????????????????????????????????????????????????????????????????????????????????????????????????????????????????????????????????????????????????????????????????????????????????????????????????????????????????????????????????????????????????????????????????????????????????????????????????????????????????????????????????????????????????????????????????????????????????????????????????????????????????????????????????????????????????????????????????????????????????????????????????????????????????????????????????????????????????????????????????????????????????????????????????????????????????????????????????????????????????????????????????????????????????????????????????????????????????????????????????????????????????????????????????????????????????????????????????????????????????????????????????????????????????????????????????????????????????????????????????????????????????????????????????????????????????????????????????????????????????????????????????????????????????????????????????????????????????????????????????????????????????????????????????????????????????????????????????????????????????????????????????????????????????????????????????????????????????????????????????????????????????????????????????????????????????????????????????????????????????????????????????????????????????????????????????????????????????????????????????????????????????????????????????????????????????????????????????????????????????????????????????????????????????????????????????????????????????????????????????????????????????????????????????????????????????????????????????????????????????????????????????????????????????????????????????????????????????????????????????????????????????????????????????????????????????????????????????????????????????????????????????????????????????????????????????????????????????????????????????????????????????????????????????????????????????????????????????????????????????????????????????????????????????????????????????????????????????????????????????????????????????????????????????????????????????????????????????????????????????????????????????????????????????????????????????????????????????????????????????????????????????????????????????????????????????????????????????????????????????????????????????????????????????????????????????????????????????????????????????????????????????????????????????????????????????????????????????????????????????????????????????????????????????????????????????????????????????????????????????????????????????????????????????????????????????????????????????????????????????????????????????????????????????????????????????????????????????????????????????????????????????????????????????????????????????????????????????????????????????????????????????????????????????????????????????????????????????????????????????????????????????????????????????????????????????????????????????????????????????????????????????????????????????????????????????????????????????????????????????????????????????????????????????????????????????????????????????????????????????????????????????????????????????????????????????????????????????????????????????????????????????????????????????????????????????????????????????????????????????????????????????????????????????????????????????????????????????????????????????????????????????????????????????????????????????????????????????????????????????????????????????????????????????????????????????????????????????????????????????????????????????????????????????????????????????????????????????????????????????????????????????????????????????????????????????????????????????????????????????????????????????????????????????????????????????????????????????????????????????????????????????????????????????????????????????????????????????????????????????????????????????????????????????????????????????????????????????????????????????????????????????????????????????????????????????????????????????????????????????????????????????????????????????????????????????????????????????????????????????????????????????????????????????????????????????????????????????????????????????????????????????????????????????????????????????????????????????????????????????????????????????????????????????????????????????????????????????????????????????????????????????????????????????????????????????????????????????????????????????????????????????????????????????????????????????????????????????????????????????????????????????????????????????????????????????????????????????????????????????????????????????????????????????????????????????????????????????????????????????????????????????????????????????????????????????????????????????????????????????????????????????????????????????????????????????????????????????????????????????????????????????????????????????????????????????????????????????????????????????????????????????????????????????????????????????????????????????????????????????????????????????????????????????????????????????????????????????????????????????????????????????????????????????????????????????????????????????????????????????????????????????????????????????????????????????????????????????????????????????????????????????????????????????????????????????????????????????????????????????????????????????????????????????????????????????????????????????????????????????????????????????????????????????????????????????????????????????????????????????????????????????????????????????????????????????????????????????????????????????????????????????????????????????????????????????????????????????????????????????????????????????????????????????????????????????????????????????????????????????????????????????????????????????????????????????????????????????????????????????????????????????????????????????????????????????????????????????????????????????????????????????????????????????????????????????????????????????????????????????????????????????????????????????????????????????????????????????????????????????????????????????????????????????????????????????????????????????????????????????????????????????????????????????????????????????????????????????????????????????????????????????????????????????????????????????????????????????????????????????????????????????????????????????????????????????????????????????????????????????????????????????????????????????????????????????????????????????????????????????????????????????????????????????????????????????????????????????????????????????????????????????????????????????????????????????????????????????????????????????????????????????????????????????????????????????????????????????????????????????????????????????????????????????????????????????????????????????????????????????????????????????????????????????????????????????????????????????????????????????????????????????????????????????????????????????????????????????????????????????????????????????????????????????????????????????????????????????????????????????????????????????????????????????????????????????????????????????????????????????????????????????????????????????????????????????????????????????????????????????????????????????????????????????????????????????????????????????????????????????????????????????????????????????????????????????????????????????????????????????????????????????????????????????????????????????????????????????????????????????????????????????????????????????????????????????????????????????????????????????????????????????????????????????????????????????????????????????????????????????????????????????????????????????????????????????????????????????????????????????????????????????????????????????????????????????????????????????????????????????????????????????????????????????????????????????????????????????????????????????????????????????????????????????????????????????????????????????????????????????????????????????????????????????????????????????????????????????????????????????????????????????????????????????????????????????????????????????????????????????????????????????????????????????????????????????????????????????????????????????????????????????????????????????????????????????????????????????????????????????????????????????????????????????????????????????????????????????????????????????????????????????????????????????????????????????????????????????????????????????????????????????????????????????????????????????????????????????????????????????????????????????????????????????????????????????????????????????????????????????????????????????????????????????????????????????????????????????????????????????????????????????????????????????????????????????????????????????????????????????????????????????????????????????????????????????????????????????????????????????????????????????????????????????????????????????????????????????????????????????????????????????????????????????????????????????????????????????????????????????????????????????????????????????????????????????????????????????????????????????????????????????????????????????????????????????????????????????????????????????????????????????????????????????????????????????????????????????????????????????????????????????????????????????????????????????????????????????????????????????????????????????????????????????????????????????????????????????????????????????????????????????????????????????????????????????????????????????????????????????????????????????????????????????????????????????????????????????????????????????????????????????????????????????????????????????????????????????????????????????????????????????????????????????????????????????????????????????????????????????????????????????????????????????????????????????????????????????????????????????????????????????????????????????????????????????????????????????????????????????????????????????????????????????????????????????????????????????????????????????????????????????????????????????????????????????????????????????????????????????????????????????????????????????????????????????????????????????????????????????????????????????????????????????????????????????????????????????????????????????????????????????????????????????????????????????????????????????????????????????????????????????????????????????????????????????????????????????????????????????????????????????????????????????????????????????????????????????????????????????????????????????????????????????????????????????????????????????????????????????????????????????????????????????????????????????????????????????????????????????????????????????????????????????????????????????????????????????????????????????????????????????????????????????????????????????????????????????????????????????????????????????????????????????????????????????????????????????????????????????????????????????????????????????????????????????????????????????????????????????????????????????????????????????????????????????????????????????????????????????????????????????????????????????????????????????????????????????????????????????????????????????????????????????????????????????????????????????????????????????????????????????????????????????????????????????????????????????????????????????????????????????????????????????????????????????????????????????????????????????????????????????????????????????????????????????????????????????????????????????????????????????????????????????????????????????????????????????????????????????????????????????????????????????????????????????????????????????????????????????????????????????????????????????????????????????????????????????????????????????????????????????????????????????????????????????????????????????????????????????????????????????????????????????????????????????????????????????????????????????????????????????????????????????????????????????????????????????????????????????????????????????????????????????????????????????????????????????????????????????????????????????????????????????????????????????????????????????????????????????????????????????????????????????????????????????????????????????????????????????????????????????????????????????????????????????????????????????????????????????????????????????????????????????????????????????????????????????????????????????????????????????????????????????????????????????????????????????????????????????????????????????????????????????????????????????????????????????????????????????????????????????????????????????????????????????????????????????????????????????????????????????????????????????????????????????????????????????????????????????????????????????????????????????????????????????????????????????????????????????????????????????????????????????????????????????????????????????????????????????????????????????????????????????????????????????????????????????????????????????????????????????????????????????????????????????????????????????????????????????????????????????????????????????????????????????????????????????????????????????????????????????????????????????????????????????????????????????????????????????????????????????????????????????????????????????????????????????????????????????????????????????????????????????????????????????????????????????????????????????????????????????????????????????????????????????????????????????????????????????????????????????
	Hydropotes_inermis                      GTTAATGTAGCTTAAAAAGCAAGGCACTGAAAATGCCTAGATGAGCTCCATAAACACAAAGGTTTGGTCCCAGCCTTCCTATTGACCTTTAATAGACTTACACATGCAAGCATCCGCATCCCAGTGAA-AATGCCCTCCAAGTTAGGAGCTGGTATCAAGCACACGTAGCTCACGACACCTTGCTTAGCCACACCCCCACGGGAGACAGCAGTGATAAAAATTAAGCCATGAACGAAAGTTTGACTAAGCCATATTAGGGTTGGTAAATTTCGTGCCAGCCACCGCGGTCATACGATTAACCCAAGTTAATAGGCATACGGCGTAAAGCGTGTTAAAGAATAGAGTTAAACTTTAATTAAGCTGTAAAAAGCCATAATTAAAATAAATAACGAAAGTAACTTTAACATGATAGCTAAGACCCAAACTGGGATTAGATACCCCACTATGCTTAGCCCTAAACACAAATAGTAACAAAACTGTTCGCCAGAGTACTACCGGCAATAGCTTAAAACTCAAAGGACTTGGCGGTGCTTTATATCCTTCTAGAGGAGCCTGTTCTATAATCGATAAACCCCGATATACCTCACCACCCCTTGCTAATGCAGTCTATATACCGCCATCTTCAGCAAACCC-TAAGGAGCAAAAGTAAGCATAATCAACATAAAAACGTTAGGTCAAGGTGTAACCTATGGAGTGGGAAGAAATGGGCTACATTTTCTACGAAAGTTATTATGAAATAATAACCAAAGGAGGATTTAGCAGTAAACTAAGAATAGAGTGCTTAGTTGAACTAGGCAATGAAGCACGCACACACCGCCCGTCACCCTCCTCAAAAGAGGAGACAAGTCGTAACAAGGTAAGCATACTGGAAAGTGTGCTTGGATCAAGATATAGCTTAAAAAGCACCTAGTTTACACCTAGAAGATTTCAACGAATATCTTGAACTAATTCTAGCCCAAAACAAAGCATTTAAAAGTATAGGAGATAGAAATGACGCTATAGAGAAAGTACCGTAAGGGAATGATGAAAGAAAAGTACAAAAAAGCAGAGATTACCCCTCGTACCTTTTGCATAATGAGTTAACTAGCTTAACAAAACGAATTTTAGCTAAGTACCCCGAAACCAGACGAGCTACTTATAAACAGTGAACCAACTCATCTATGTGGCAAAATAGTGAGAAGATTTATAAGTAGAGGTGAAACGCCTAACGAGCCTGGCGATAGCTGGTTGTCCAGAAAATGAATATTAGTTCAGCTTTAAACTGTATTTTTAAAAGTTAGTCTAAAAAGGTACAGCCTTTTAGAGGATACAACCTTGACTAGAGAGTAACATAGTAGGCCTAAAAGCAGCCATCAATTAAGAAAGCGTTAAAGCTCAACATACTGGACTAATCTATATAGAAGCAATAATGTTAATATGAGTAACAAGAATTCTCCC-TGCATAAGTTTAAGTCAGTATCTGATAATATCCTGACTATTAACAGCTAAATGACTTATTAATTCTACTGTTAA-------TCCAACACAGGAATGCGGAAAGATTAAAAGAAGTAAAAGGAACTCGGCAAACACTAAACCCCGCCTGTTTACCAAAAACATCACCTCCAGCATAACTAGTATTGGAGGCACTGCCTGCCCAGTGACGTTAAACGGCCGCGGTATCCTGACCGTGCAAAGGTAGCATAATCACTTGTTCTCTAAATAAGGACTAGTATGAATGGCCAAACGAGGGTTTTACTGTCTCTTACTTCCAATCAGTGAAATTGACCTTCCCGTGAAGAGGCGGGAATATAATAATAAGACGAGAAGACCCTATGGAGCTTTAACTACTTAACCCATGGGTTAACAGCTTTGGTTGGGGTGACCTCGGAGAACAAAAAATCCTCCGAGCGATTAGACTAGACCTACAAGTCGCTCGTTTATTGATCCAATTGATCAACGGAACAAGTTACCCTAGGGATAACAGCGCAATCCTATTTAAGAGTCCATATCGACAAT-AGGGTTTACGACCTCGATGTTGGATCAGGACATCCTGGTGGTGCAGCCGCTATCAAAGGTTCGTTTGTTCAACGATTAAAGTCCTACGTGATCTGAGTTCAGACCGGAGTAATCCAGGTCGGTTTCTATCTATTATTTCTCCCAGTACGAAAGGACCAGAGAAATAAGGCCAACGCGCCCAATTAATGATCTCATCTCAATTGCCCTAGA-AAAGGGGTTAAGGTGGCAGAGCCCGGTAATTGCATAAAACTTAAACTTTTATAATCAGAGATTCAAATCCTCTCCTTAACAATGTTTATAATTAATATTTTAATACTAATTATCCCTATCCTATTAGCTGTAGCATTCCTAACACTAGTGGAACGAAAAGTATTAGGCTACATGCAATTCCGAAAAGGCCCAAACGTTGTAGGCCCCTACGGTTTACTTCAACCTATTGCAGATGCTATTAAACTTTTCATTAAAGAACCACTACGACCTGCTACTTCCTCAATCTCAATATTTATTTTAGCTCCCATTCTAGCTCTGAGTCTGGCCTTAACCCTATGAATTCCTCTACCCATACCTTATCCTCTCATTAATATAAACCTAGGAGTTCTATTTATACTAGCAATATCAAGTCTAGCTGTATACTCCATTCTCTGATCGGGCTGAGCTTCCAACTCTAAGTACGCACTAATTGGAGCCCTACGAGCAGTAGCACAAACAATTTCATATGAAGTAACACTAGCAATTATTTTACTGTCCGTTCTTCTAATAAACGGATCCTTCACACTTTCTACCCTAATTATCACGCAAGAACAAGTATGATTAATTTTCCCGGCATGACCTCTAGCAATAATATGATTTATTTCAACACTAGCAGAAACAAATCGAGCTCCATTTGATCTTACTGAAGGTGAATCAGAACTGGTTTCAGGCTTTAACGTAGAATATGCAGCAGGACCATTTGCCCTATTTTTCATAGCAGAATATGCAAACATCATTATAATAAATATTTTTACAACAATTTTATTTCTAGGTGCATTTCACAACCCAATTTTACCAGAGCTTTATACAATTAATTTTACTATTAAATCATTATTGTTAACAATCTCTTTCCTATGAATCCGAGCATCATATCCTCGATTCCGCTACGACCAACTAATACATCTCCTATGAAAAAATTTTTTACCCTTAACATTAGCCCTATGCATATGACATGTATCACTACCCATCTTTCTATCAAGCATTCCCCCACAAACATAAGAAATATGTCTGATAAAAGAGTTACTTTGATAGAGTAAATAATAGAGGTTTA-AATCCTCTTATTTCTAGAACTATAGGAATTGAACCTACTCCTAAGAATCCAAAACTCTTCGTGCTTCCATACACCAAATTCTGTAAGGTCAGCTAATT-AAGCTATCGGGCCCATACCCCGAAAATGTTGGTTTATATCCTTCCCGTACTAATAAACCCAATCATCTTTATTATTATCCTATCAACAATGATATTAGGAACTATCATTGTTATAATTAGCTCCCATTGATTACTCGTTTGAATTGGATTTGAAATAAATATGCTTGCCATTATCCCCATCATAATAAATAAGCATAACCCACGAGCTACAGAAGCATCAACCAAATATTTTTTAACCCAATCAACAGCCTCCATGCTACTAATAATAGCCGTCATTATTAATCTAATATTTTCAGGCCAATGAACTGTAATAAAATTATTTAACCCAATAGCATCAATGCTCATAACAATAGCCCTAGCCATAAAACTAGGTATAGCACCATTTCACTTCTGAGTCCCAGAAGTAACACAAGGCATCCCATTATCATCAGGACTAATTCTACTCACATGACAAAAATTAGCACCTATATCTGTTCTTTACCAAATTTTTCCATCCATTAACCTAAATATAATTTTAACTATTTCCATTTTATCCATTATAATTGGAGGCTGAGGAGGATTAAACCAAACTCAACTACGAAAAATTATAGCCTACTCATCAATTGCTCACATGGGCTGAATAACAGCAGTCCTACCATATAATCCCACAATAACGCTATTAAACCTGATTATTTATATTATCATAACTTCAACTATGTTCATGCTATTTATAGCTAATTCAACCACCACTACCCTATCACTATCACATACATGAAATAAAATGCCCGTAATAACTGTCCTAGTTCTCACTACCCTCTTATCAATAGGAGGACTTCCCCCATTATCAGGGTTCATGCCAAAATGAATAATTATCCAAGAAATAACAAAAAATGATAGCCTTATTTTACCTACCCTTATAGCAATTACAGCACTACTAAACCTATATTTCTACATACGACTTACCTATTCCACCGCACTAACTATATTTCCTTCTACCAATAACATAAAAATAAAATGACAATTCTCCACTACAAAACAAATAACCCTCCTACCTACAATAGTTATTTTATCCACTATACTATTACCACTCACACCAATACTATCAGTATTAGAATAG------GAGTTTAGGTTAAGACCAAGAGCCTTCAAAGCCCTAAGCAAGTAACTTAACTCCTGTAAGGATTGCAAGACCACATCTTACATCAATTGAATGCAAATCAACTACTTTTATTAAGCTAAATCCTCACTAGATTGGTGGGCTCCACC--CCCACGAAATTTT-AGTTAACAGCTAAATACCCTACTGGCTTCAATCTACTTCTCCCGCCGCAAAAAAGGCGGGAGAAGCCCCGGCAGAA-TTGAAGCTGCTTCTTTGAATTTGCAATTCAATATGCACCACAGGGCTTGGTAAAAAGAGGAGTACCTCTGTCCTTAGATTTACAGTCTAATGCACTCAGCCATTTTACCTATGTTCATTAACCGCTGATTATTTTCAACTAACCATAAAGATATTGGTACCCTATACTTATTATTTGGTGCCTGGGCAGGCATAGTAGGAACAGCCCTAAGTCTATTAATCCGTGCCGAACTAGGCCAACCTGGAACTCTGCTAGGAGATGATCAAATTTATAATGTAATTGTAACCGCACATGCATTCGTAATAATTTTCTTTATAGTAATACCAATTATAATTGGGGGTTTTGGTAATTGACTTGTTCCCCTAATAATTGGTGCTCCAGATATAGCATTTCCTCGGATAAATAATATAAGTTTCTGACTACTTCCTCCTTCTTTCTTATTACTCCTAGCATCATCTATAGTTGAAGCCGGAGCAGGAACAGGCTGAACCGTCTATCCACCCTTAGCTGGTAATTTAGCTCACGCAGGGGCTTCAGTAGACCTAACAATTTTTTCTCTACACTTAGCAGGTGTTTCTTCAATTTTAGGAGCTATTAATTTTATTACAACAATTATTAATATAAAACCTCCTGCTATATCACAATATCAAACCCCTTTATTTGTGTGATCCGTATTAATTACTGCAGTACTATTACTTCTCTCACTCCCTGTTCTAGCAGCAGGAATTACAATACTTTTAACAGACCGAAATTTAAATACTACTTTCTTTGATCCTGCAGGGGGCGGAGACCCTATCCTATATCAACACTTATTTTGATTTTTTGGTCATCCTGAAGTATATATTCTTATTTTACCTGGGTTTGGTATAATTTCTCATATCGTGACTTATTATTCAGGAAAAAAAGAACCCTTTGGATATATAGGAATAGTTTGGGCTATAATATCAATTGGATTCTTAGGATTTATCGTGTGAGCTCATCATATGTTTACAGTTGGCATAGACGTTGATACACGAGCCTATTTTACATCAGCTACCATAATTATTGCTATTCCAACTGGAGTAAAGGTTTTTAGTTGACTAGCAACACTCCACGGAGGCAATATTAAATGATCACCTGCTATAATATGAGCCCTGGGTTTTATTTTCCTTTTTACAGTCGGAGGCTTAACTGGAATTGTTCTTGCCAATTCTTCTCTCGATATCGTTCTCCATGACACATACTACGTAGTTGCACATTTCCACTATGTTTTATCAATAGGAGCCGTATTTGCTATTATAGGAGGATTTGTTCACTGATTTCCCCTATTCTCAGGCTATACTCTTAATGATACATGAGCCAAAATTCACTTTGTTATTATATTTGTAGGTGTTAATATAACCTTCTTTCCACAACATTTCTTAGGGTTATCCGGTATACCACGACGATACTCTGATTATCCAGACGCATATACAATGTGAAACACTATTTCATCTATAGGCTCATTTATTTCTCTCACAGCAGTTATATTAATAATTTTTATTATCTGAGAAGCATTTGCATCCAAACGAGAAGTCCTAACTGTGGAATTAACAACAACCAATTTAGAGTGACTAAATGGATGCCCTCCACCCTATCATACATTTGAAGAACCTACATATGTTAACCTAAAATAAGAAAGGAAGGAATCGAACCCCCT-ATTATTGGTTTCAAGCCAACATCATAGCCACTATGTCTTTCTCGAGGTGTTAGTAAATTATATAACTTTGTCAAGGTTAAGTTACAGGTGAAATCCCCGTACATCTCCTATGGCTTATCCCATACAACTAGGATTCCAAGACGCAACATCACCTATCATAGAAGAATTATTACATTTTCATGATCATACTCTAATAATTGTTTTTTTAATTAGCTCACTAGTACTTTATATTATTTCACTAATACTAACAACAAAATTAACTCATACTAGTACAATAGACGCCCAAGAAGTAGAGACAGTCTGAACTATTCTACCAGCTATTATTCTTATTTTAATTGCCCTCCCATCTTTACGAATTCTGTATATGATAGACGAAATTAATAATCCATCACTCACAGTAAAAACCATAGGTCATCAATGATATTGAAGCTATGAATATACAGATTATGAGGACTTAAGCTTTGATTCTTATATAATTCCAACATCAGAACTAAAACCAGGAGAACTACGACTGCTAGAAGTAGATAACCGAGTTGTTTTACCAATAGAAATAACAATCCGAGTTTTAGTCTCTTCTGAAGACGTACTACATTCTTGAGCCGTACCATCCTTAGGATTAAAAACAGACGCAATCCCAGGTCGCCTAAACCAAACAACTCTGATGTCAACTCGACCAGGTCTATATTATGGGCAATGTTCTGAAATCTGTGGATCAAACCATAGCTTTATACCTATTGTTCTTGAACTAGTCCCATTAAAATATTTTGAAAAATGATCCGCATCAATGCTATAATCATTAAGAAGCTAAGCACTAGCCTTTTAAGCTAGAGACTGAGAGCCTCTCCTTAATGGTATGCCACAGCTAGACACATCCACATGACTCGTGATAATTTTATCAATATTTATAGTACTTTTTATCATCTTTCAATTAAAAGTCTCAAAACATAACTTTCACTTCAACCCAGAACCTAAATCAACCAAAATACAAAAACAAAATACCCCTTGAGAAGTAAA-ATGAACGAAAATTTATTTGCCTCTTTTATTACCCCAATAATTTTAGGCCTCCCACTCGTTACCCTTATCGTTATTTTTCCCAGCCTATTATTTCCCACATCTAATCGTCTGATTAGTAACCGTCTTATTTCACTTCAACAATGAGTACTTCAACTTGTATCAAAACAAATAATAGGGATTCACAATACTAAAGGACAAACATGAACATTAATATTCATATCCCTGATTCTATTTATTGGATCAACGAACTTATTAGGCCTACTACCCCATTCATTCACACCAACCACACAACTATCAATAAATTTAGGCATAGCCATTCCCTTATGAGCAGGTGCTGTAATTACAGGCTTCCGTAATAAAACTAAAGCATCACTTGCTCATTTTCTCCCACAAGGAACACCCACCCCACTAATTCCAATACTAGTTATTATTGAAACTATTAGTCTATTTATTCAACCAATCGCCCTAGCCGTGCGATTAACAGCTAATATCACTGCAGGGCACCTGTTAATTCACCTAATTGGAGGAGCCACACTTGCACTAATAAGTATTAGTACTACAATGGCCTTTATTACATTTATTATTCTGGTCTTACTCACAGTTCTTGAATTTGCAGTAGCTATAATTCAGGCTTACGTATTTACCCTTTTAGTTAGCCTCTACCTGCACGACAATACATAATGACACACCAGACACACGCCTATCATATAGTAAACCCAAGTCCCTGGCCTCTGACAGGAGCCCTATCAGCCCTCCTGATAACCTCTGGCTTAATTATGTGATTCCACTTTAACTCAATTATTCTACTTACACTAGGCTTAACAACAAATATGCTTACAATATATCAATGATGACGAGATATTATTCGAGAAAGTACTTTCCAAGGACATCACACTCCAACTGTCCAAAAAGGTCTTCGCTATGGGATAATCCTTTTTATTATTTCTGAAGTCTTATTTTTTACCGGGTTCTTCTGAGCATTTTACCACTCAAGCCTCGCCCCAACCCCTGAACTAGGTGGCTGCTGACCCCCAACAGGTATCCACCCACTAAACCCCCTAGAAGTTCCATTACTTAATACTTCCGTCTTATTAGCTTCAGGAGTATCAATTACCTGAGCCCATCACAGTCTTATAGAAGGAAATCGCAATCATATACTACAAGCTCTATTTATCACCATCGCATTAGGTGTCTATTTTACACTACTTCAAGCCTCAGAATATTACGAAGCACCTTTCACTATCTCAGATGGAGTCTACGGCTCAACTTTCTTCGTGGCTACAGGCTTCCACGGCCTACATGTTATTATTGGGTCTACTTTCTTAATCGTCTGCTTCTTCCGTCAACTGAAATTTCACTTTACCTCAAAACACCATTTTGGTTTCGAAGCTGCCGCCTGATATTGACACTTTGTAGATGTAGTATGACTATTCCTCTACGTATCTATCTACTGATGAGGCTCATATTCTTTTAGTATTAAT-TAGTACAACTGACTTCCAATCAGTTAGCTTCGG-TATAATCCGAAAAAGAATAATAAACCTAATACTAGCTCTATTAACCAACTTTACACTAGCCTCACTACTTGTTATTATTGCATTCTGACTCCCTCAACTAAACGTTTATTCAGAAAAAACAAGCCCATATGAATGTGGATTCGATCCAATAGGATCAGCTCGCTTACCTTTCTCTATAAAATTTTTCCTAGTAGCCATCACATTCCTTCTCTTTGACCTAGAAATTGCACTTCTTTTACCACTACCCTGAGCCTCACAAACAGATAACCTATATACAATACTTATTATAGCTCTATTTTTAATCCTATTATTAGCCGCAAGCTTAGCTTACGAATGAACCCAAAAGGGATTAGAATGAACTGAATATGGTAGTTAGTTTATAAAA-TAAATGATTTCGACTCATTAGATTGTGATTTCACAATTACCAAGTGTCCCTAGTATATATAAATATTATAACAGCATTTACAGTATCCCTTGTAGGATTGTTAATATATCGATCTCACCTTATATCTTCCCTCCTGTGCCTAGAGGGAATAATATTAGCCCTATTCGTGATAGCCACTTTAACAATTCTAAACTCACACTTTACCCTAGCAAGTATAATACCCATTATTTTACTAGTTTTCGCTGCTTGCGAAGCAGCACTGGGTTTATCACTATTGGTAATGGTTTCAAACACGTATGGCACTGATTATGTTCAAAACTTAAATTTACTCCA-ATGTTAAAATACGTTGTACCTACAATAATACTTATACCTCTAACCTGATTATCAAAAAGTAACATAATCTGAATTAATTCCACAACCCACAGCCTAATAATTAGCTTCACAGGCCTCCTCCTCATAAATCAATTCAGCGACAATAGTCTCAACTTTTCACTATTATTCTTTTCCGACTCCCTATCAACACCTCTACTGATTTTAACCATATGACTCCTGCCTTTAATATTGATAGCCAGCCAACACCATCTATCAAAAGAAAATCTAACCCGAAAAAAATTGTATATCTCTATATTAATTCTTCTACAACTATTTTTAATTATAACTTTCACCGCTATAGAGTTAATTTTCTTTTATATTCTATTTGAAGCAACACTAGTTCCTACACTTATTATCATTACTCGATGAGGAAACCAAACAGAACGCCTAAATGCCGGCCTCTATTTCTTGTTCTATACACTAACGGGCTCCCTCCCCTTACTAGTTGCACTAGTTTATCTCCAAAACATTAATGGATCCTTAAATTTTATATTAATTCAATATTGAGTAGAACCTTTATCCAACTCATGATCAAACGTTTTCTTATGATTGGCATGTATAATAGCTTTCATAGTAAAGATGCCACTATACGGTTTACACCTTTGACTACCTAAAGCCCATGTAGAAGCCCCTATTGCAGGCTCTATAGTCCTTGCAGCAATTTTACTAAAATTAGGAGGATATGGTATAATACGAATCACAACACTCCTCAACCCACTTACCGAATTTATAGCATATCCTTTCATCATATTATCCCTATGAGGCATAATTATAACTAGCTCAATCTGTCTCCGCCAAACAGACCTAAAATCATTAATTGCGTATTCCTCCGTCAGTCACATAGCACTCGTCATTGTAGCGGTCCTTATCCAAACACCTTGAAGTTACATAGGAGCCACAGCCCTAATAATTGCCCACGGACTGACCTCATCTATACTTTTTTGTCTGGCAAACTCCAACTATGAACGCATTCATAGTCGAACAATAATTCTAGCCCGGGGCCTACAGACTTTTCTTCCACTAATAGCTACCTGATGACTTCTAGCTAGCTTAACTAATTTAGCTCTCCCCCCAACAATTAACTTAATCGGAGAATTATTCGTAGTAATGTCCACCTTCTCATGATCTAATATTACAATTATCCTAATAGGACTAAACATAGTAATCACTGCTCTATACTCCCTTTATATACTGATCACAACACAACGAGGCAAATATACCCATCATATTAATAACATCTCACCATCTTTCACACGAGAAAATGCTCTTATATCATTACATATGCTACCCTTACTACTTCTATCGCTAAACCCAAAAATTATTCTAGGACCTTTGTACTGTGAACATAG-TTTAAAAAACATTAGACTGTGAATCTGATAATAGAAGCTTGTTTACCGAAAAAGTATGCAAGAACTGCTAATTCT-ATGCCCATGTATAACAA-CATGGCTTTTTCGAACTTTTAAAGGATAGTAG-TAATCCATTGGTCTTAGGAGCCAAAAAATTGGTGCAACTCCAAATAAAAGTAATAAACCTATTCTCTTCCTTTACATTAATTACCCTATTTTTATTAACTATCCCTATCATCATTACAAGCTCTGACAACTACAAAACTTCTAATTATCCACTATATGTAAAAACAACCATCTCATGTGCCTTCATCACTAGCATAATTCCCACAATAATATTTATTCATACAGGCCAAGAAATAATTATCTCAAACTGACACTGACTCACAATTCAAACTGTCAAACTATCAATAAGCTTTAAAATAGATTATTTTTCAATAATATTTGTTCCAGTAGCATTATTCGTTACATGGTCCATCATAGAGTTCTCAATATGATACATGCACTCAGACCCCAACATCAACCAATTTTTTAAATATCTCTTACTATTTCTTATTACCATACTCATTCTCGTTACTGCGAATAACCTATTTCAATTATTTATTGGATGAGAGGGTGTAGGGATCATATCATTTCTACTTATTGGGTGATGATATGGTCGAGCAGACGCAAATACAGCAGCTCTACAAGCAATTCTGTATAACCGCATTGGTGATATTGGCTTCATTTTAGCAATAGCATGATTTCTTATAAATCTTAATGCCTGAGACTTCCAACAAATCTTTATACTAAACCCAAACGACTCCAACGTACCCCTACTAGGTCTTGCACTCGCCGCAACAGGAAAATCTGCCCAATTTGGACTTCACCCGTGATTACCATCCGCAATAGAAGGCCCTACCCCCGTCTCAGCACTACTTCATTCAAGCACAATAGTAGTAGCAGGAATTTTTCTATTAATCCGCTTTTACCCATTAACAGAAAACAACAAATTTGCACAATCCATCCTATTATGCTTAGGAGCTATCACCACCTTATTTACGGCAATATGTGCCCTTACCCAGAATGATATTAAAAAAATTATTGCTTTTTCCACATCAAGTCAACTAGGCCTTATGATGGTAACAATTGGCATTAACCAGCCCTACCTAGCATTTCTTCATATTTGTACCCACGCCTTTTTTAAAGCAATATTATTTATATGCTCCGGATCCATTATTCACAACCTAAATAATGAACAAGATATTCGAAAAATAGGCGGCCTATTTAAAGCTATACCTTTCACCACAACAGCCCTAATTATTGGCAGCCTAGCACTAACAGGAATGCCCTTCCTCACTGGCTTCTATTCCAAAGATCTAATTATTGAAGCCGCTAATACGTCGTATACCAACGCCTGAGCCCTCTTAATAACACTAATCGCCACCTCCTTTACAGCTATTTACAGCACCCGCATCATCTTCTTTGCTCTCTTAAATCAACCCCGATTCCCAACATTAGTAATTATCAATGAAAATAACCCATTTCTAATAAACTCCATTAAACGTCTAATAATTGGAAGCCTCTTCGCAGGATTTATTATCTCCAATAGTATTCCTCCAACAACAATTCCCCAGATAACAATACCATATTATCTAAAAATGATAGCACTTATAGTTACAATTATAGGATTCATTTTAGCCCTAGAAATTAGTAACATAACCCAAAATCTAAAATTCAATTATTCATCAAACATTTTTAAATTTTCCAATATACTAGGATATTTTCCCACAATTTTACATCGCCTGACCCCTTATATAAATTTAACTATAAGTCAAAAATCAGCATCATCTCTATTAGACTTAATTTGACTCGAAAACATCTTACCAAAAACAACTTCACTTATCCAGACAAAAATATCAATTATGGTCACAAGCCAAAAAGGCCTAATCAAATTATATTTTCTCTCTTTCCTAGTTACAATTGTTATTAGCATAATTCTATTTAATTTCCACGAGTAATTTCTATAATAACCACCACACCAATTAATAAAGATCAACCCGTTACAATAACCAATCAAGTCCCATAACTGTATAAAGCCGCGATACCCATAGCCTCTTCACTAAAAAATCCAGAATCCCCTGTATCATAAATAACCCAATCCCCTACACCATTAAACTGAAATACAATCTCTACCTCCTCATCCTTCATCACATAATAAACTATCACAACCTCCATTAATAAACCAGTAATAAATGCCCCTAAAACAGTTTTATTAGACACCCAAATTTCAGGATACTGCTCTGTAGCCATAGCCGTCGTATAACCAAAAACAACCATTATGCCCCCCAAATAAATTAAAAATACTATTAAACCTAAAAAAGATCCACCAAAATTTAATACAATACCACAACCTACCCCACCACTCACAATTAAACCTAAACCCCCATAAATAGGTGAAGGCTTCGAAGAAAATCCCACAAAGCCAAGAACAAAAATAATACTTAAAATAAACACAATGTATGTTATCAT-TATTCTTGCATGGAATTAAACCATGACTAATGATATGAAAAACCATCGTTGTCATTCAACTACAAGAACATGACTAATATGCGAAAAACACACCCACTAATAAAAATTGTAAATAATGCATTCATTGATCTCCCAGCCCCATCAAATATCTCATCATGATGAAATTTTGGCTCCCTATTAGGAATTTGTTTAATTTTACAAATCCTTACAGGCCTCTTTCTAGCAATACACTACACATCCGACACAATAACAGCATTCTCCTCTGTCACTCATATCTGCCGAGACGTTAACTATGGCTGAATTATCCGATATATGCATGCAAACGGAGCATCAATATTTTTTATCTGCTTATTTCTACACGTAGGACGAGGCCTATATTACGGATCTTACACTTTCCTAGAAACATGAAACATTGGAGTAATTCTCCTATTCACAGTAATAGCCACAGCATTCGTAGGGTATGTCCTTCCATGAGGACAAATATCATTCTGAGGAGCAACGGTCATTACTAATCTCCTGTCAGCAATTCCATACGTCGGTACAAATCTAGTCGAATGAATCTGAGGTGGCTTTTCAGTAGATAAAGCTACCCTGACCCGATTCTTCGCCTTCCACTTCATTCTTCCATTTATCATTGCAGCTCTTGCCATAGTGCACTTACTTTTTCTCCACGAAACAGGATCCAATAACCCAACAGGAATTCCATCAGATGCAGATAAAATTCCATTTCATCCCTACTACACCATTAAAGATATTCTAGGTGTACTCCTTCTAATTCTTTTCCTAATGTTATTAGTCTTATTTTCACCTGACCTGCTTGGAGACCCAGACAATTATACTCCAGCAAACCCACTCAATACACCCCCTCACATTAAACCAGAATGATATTTCTTATTTGCATACGCAATTCTACGATCTATCCCTAACAAATTAGGAGGAGTCCTAGCCCTAGTTTCATCAATCCTAGTCTTAATTCTTATACCCCTTCTCCATACATCTAAACAACGCAGCATAATGTTTCGACCATTCAGCCAATGCCTATTTTGAATTTTAGTAGCAGACCTACTAACATTAACATGAATTGGAGGACAACCAGTCGAATATCCCTTTATCATCATTGGACAACTGGCATCCATCCTGTATTTTCTCATTATCCTAGTACTTATACCAATTATTAGCTCAATCGAAAACAATCTCCTAAAATGAAGACTA-GTCTTTGTAGTAAATACACTGGTCTTGTAAACCAGAAAAGGAGCTCCCTAAGACTCAAGGAAGAAGCGCCCCACCATCAACACCCAAAGCTGAAGTTCTATTTAAACTATTCCCTG
	Mazama_americana[_1_1]                  GTTAATGTAGCTTAAAAAGCAAGGCACTGAAAATGCCTAGATGAGCTCCATAAACACAAAGGTTTGGTCCCAGCCTTCCTATTAACCCCCAGCAGACTTACACATGCAAGTATCCACATCCCAGTGAA-AATGCCCTCCAAATCAGGAGCTGGTATCAAGCTCACGTAGCTCACGACGCCTTGCTCAGCCACACCCCCACGGGAAACAGCAGTGATAAAAATTAAGCTATAAACGAAAGTTTGACTAAGTCATGCTAGGGTTGGTAAATTTCGTGCCAGCCACCGCGGTCATACGATTAACCCAAGCTAATAGGCACACGGCGTAAAGCGTGTTTAAGAATAGAGTTAAATTTTAATTAAGCTGTAAAAAGCCATAATCAAAATAAATAACGAAAGTAACTTTAACACGATAGCTAAGATCCAAACTGGGATTAGATACCCCACTATGCTTAGCCCTAAACATAAATAGTAACAAAACTATTCGCCAGAGTACTACCGGCAATAGCTTAAAACTCAAAGGACTTGGCGGTGCTTTATACCCTTCTAGAGGAGCCTGTTCTATAATCGATAAACCCCGATAGACCTCACCACCCCTCGCTAATACAGTCTATATACCGCCATCTTCAGCAAACCC-TAAGGAACAAAAGTAAGCACAATCAACATAAAAACGTTAGGTCAAGGTGTAACCTATGGAGTGGAAAGAAATGGGCTACATTTTCTACGAAAGTTACTATGAAATAGTAACCAAAGGAGGATTTAGCAGTAAACTAAGAATAGAGTGCTTAGTTGAATTAGGCCATGAAGCACGCACACACCGCCCGTCACCCTCCTCAAAAGAGGAGATAAGTCGTAACAAGGTAAGCATACTGGAAAGTGTGCTTGGATCAAGATATAGCTTAAAAAGCATCTAGTTTACACCTAGAAGATTTCAATGAATATCTTGAACTAACTCTAGCCCAAAATAAAACATTTAAAAGTATAGGAGATAGAAATGGCGCTATAGAGAAAGTACCGTAAGGGAACGATGAAAGAAAAGTACAAAAAAGCAAAGATTACCCCTTGTACCTTTTGCATAATGAGTTAACTAGCTTAACAAAATGAATTTCAGCTAAGTACCCCGAAACTAGACGAGCTACTTATGAACAATGAATCAACTCATCTATGTGGCAAAATAGTGAGAAGATTCATAAGTAGAGGTGAAACGCCTAACGAGCCTAGTGATAGCTGGTTGTCCAGAAAATGAATATCAGTTCAGCTTTAAACTGTATTTTTAAAAGTTAGTCTAAAAAGGTACAGCCTTTTAGAGGATACAACCTTAACTAGAGAGTAACATAGTAGGCCCAAAAGCAGCCACCAATTAAGAAAGCGTTAAAGCTCAACATACTGGACTAATCTATATAGAAGCAATAATGTTAATATGAGTAACAAGAATTCTCCC-TGCACAAGTTTAAGTCAGTGCCTGATAATACTCTGACTATTAACAGCTAAATAACTTACTTATTATACTGTTAA-------TCCGACACAGGGGTGCGGAAAGATTAAAAGAAGTAAAAGGAACTCGGCAAACACTAAACCCCGCCTGTTTACCAAAAACATCACCTCCAGCATAACCAGTATTGGAGGCATTGCCTGCCCAGTGACGTTAAACGGCCGCGGTATCCTGACCGTGCAAAGGTAGCATAATCATTTGTTCTCTAAATAAGGACTTGTATGAATGGCCAAACGAGGGTTTTACTGTCTCTTACTTCCAATCAGTGAAATTGACCTTCCCGTGAAGAGGCGGGAATACTATAATAAGACGAGAAGACCCTATGGAGCTTTAACTACTTAGTCCATGGACTAACAGCTTTGGTTGGGGTGACCTCGGAGAACAAAAAATCCTCCGAGCGATTAGACTAGACTCACAAGTCAATCGCTTATTGATCCAATTGATCAACGGAACAAGTTACCCTAGGGATAACAGCGCAATCCTATTCAAGAGTCCATATCGACAAT-AGGGTTTACGACCTCGATGTTGGATCAGGACACCCCGATGGTGCAACCGCTATCAAAGGTTCGTTTGTTCAACGATTAAAGTCCTACGTGATCTGAGTTCAGACCGGAGTAATCCAGGTCGGTTTCTATCTATTATTTCTCCCAGTACGAAAGGACCAGAGAAATAAGGCCAACGCGCCTAACTAATGATTTCATCTTAATTGCCCTAGA-AAAGGGGTTAAGGTGGCAGAGCCCGGTAATTGCGTAAAACTTAAACCTTTATAATCAGAGATTCAAATCCTCTCCTTAACAATGTTCATAATTAATATTTTAATACTAATTATCCCTATCCTTCTAGCCGTAGCATTTCTTACACTAGTAGAACGAAAAGTTCTAGGATATATACAATTTCGAAAAGGTCCAAACATTGTAGGCCCCTATGGCTTGCTTCAACCTATTGCAGATGCTATCAAACTTTTTATTAAAGAGCCATTACGACCTGCCACATCCTCAGTCTCAATATTTATTTTAGCCCCCATTTTAGCCCTAGGTCTAGCCCTAACTATGTGAATTCCCCTGCCCATACCATACCCCCTTATTAACATAAACTTAGGGGTATTATTCATACTAGCAATATCAAGCCTAGCCGTATACTCTATCCTCTGATCAGGCTGAGCTTCCAATTCCAAATATGCACTAATTGGAGCTCTTCGAGCAGTAGCACAAACAATTTCATATGAAGTAACACTAGCAATTATCTTATTATCTGTTCTCATAATAAATGGATCCTTTACACTCTCCACCCTAATTATTACACAAGAACAAGTATGACTAATCTTTCCAGCATGACCCTTAGCAATAATGTGATTTATTTCAACACTAGCAGAAACAAATCGAGCCCCATTTGACCTCACTGAAGGTGAATCAGAACTAGTCTCAGGCTTTAACGTAGAATATGCAGCAGGACCATTCGCCCTATTCTTTATAGCAGAGTACGCAAACATTATTATAATAAATATTTTCACAACAATCCTGTTTCTAGGAGCATTCCACAATCCAATTTTACCAGAACTCTATACAATCAACTTTACTATTAAATCTTTATTATTAACAATCTCTTTCCTATGAATTCGAGCATCATATCCTCGATTCCGTTATGACCAACTAATGCATCTATTATGAAAAAACTTTTTACCTCTGACACTAGCCCTATGCATATGACATGTTTCACTACCCATCTTTTTATCAAGCATCCCCCCACAAACATAAGAAATATGTCTGATAAAAGAGTTACTTTGATAGAGTAAATAATAGAGGTTTA-AGCCCTCTTATTTCTAGAGCTATAGGAATTGAACCTACTCCTAAGAATCCAAAACTCTTCGTGCTCCCATACACCAAACTCTGTAAGGTCAGCTAATT-AAGCTATCGGGCCCATACCCCGAAAATGTTGGTTTATATCCTTCCCGTACTAATAAACCCAATTATCTTTATCCTCATCTTATCAACAATGATATTAGGAACTATCATTGTCATAATTAGTTCCCACTGATTACTTATTTGAATTGGATTCGAAATAAATATACTCGCTATTATCCCCATTATAATAAAAAAACATAACCCACGAGCTACAGAAGCATCAACCAAATATTTTTTAACCCAGTCAACAGCTTCAATACTATTAATAATAGCCGTCATTATCAACCTAATATTCTCAGGCCAATGAACCGTAATAAAATTATTTAATCCAGTAGCATCCATACTCATAACAATAGCCCTCACTATAAAACTAGGAATAGCCCCATTTCACTTCTGAGTCCCAGAAGTAACACAAGGCATTCCCCTATCATCAGGTCTAATCTTGCTAACATGACAAAAACTAGCACCCATATCCGTACTTTACCAAATTTATCCATCTATTAACTTAAATATAATCCTCACCATTTCCATTCTATCAATTATAATTGGAGGTTGAGGGGGACTAAATCAGACTCAACTACGAAAAATTATAGCCTACTCATCAATTGCCCATATAGGCTGAATAACAGCAGTTCTACCATACAACCCCACAATGACACTACTAAATCTAATTATCTATATTATTATAACCTCCACCATATTCACATTATTTATAGCTAATTCAACTACCACCACCCTATCACTCTCCCATACATGAAATAAAATACCCGTAATAGCTATCTTGATTCTTGTAACCCTCCTATCAATAGGAGGGCTCCCTCCACTATCAGGATTCATGCCTAAATGAATAATTATTCAAGAAATAACAAAAAATGACAGCCTCATTTTACCCACTTTCATAGCAATTACAGCCCTACTAAATTTATATTTCTATATACGGCTTACTTACTCCACAGCACTAACAATATTCCCCTCTATAAATAACATAAAAATAAAATGACAATTCTCCACTACAAAACAAATAACTCTTCTACCCACGATAGTTGTATTATCCACTATATTATTACCACTAACACCAATTCTATCAGTGCTAGAATAG------GAGTTTAGGTTAAGACCAAGAGCCTTCAAAGCCCTAAGCAAGTAACTTAACTCCTGTAAGGATTGCAAGACTACATCTTACATCAATTGAATGCAAATCAACCACTTTAATTAAGCTAAATCCTCACTAGATTGGTGGGTTCTACC--CCCACGAAACTTT-AGTTAACAGCTAAACACCCTACTGGCTTCAATCTACTTCTCCCGCCGCAAAAAAGGCGGGAGAAGCCCCGGCAGAA-TTGAAGCTGCTTCTTTGAATTTGCAATTCAATATGCACCACAAGGCTTGGTAAAAAGAGGGGTACCTCTGTCTTTAGATTTACAGTCTAATGCACTCAGCCATTTTACCTATGTTCATTAACCGCTGATTATTTTCAACCAACCATAAAGATATTGGCACCCTATATTTATTATTCGGTGCTTGAGCAGGTATAGTAGGAACTGCCTTAAGCCTACTAATCCGTGCTGAACTGGGTCAACCTGGAACTCTACTCGGAGATGATCAAATTTATAATGTAATTGTAACTGCACATGCATTTGTAATGATTTTCTTTATAGTTATGCCAATTATAATTGGAGGATTCGGTAATTGACTTGTTCCATTAATAATTGGTGCTCCAGATATAGCATTTCCCCGAATAAATAACATAAGCTTTTGACTTCTCCCTCCCTCTTTTCTATTACTTCTAGCATCATCTATAGTTGAAGCCGGAGCAGGGACAGGCTGAACTGTTTATCCCCCTCTAGCTGGAAACCTAGCTCACGCGGGAGCTTCAGTAGACTTAACTATTTTTTCTCTTCATTTGGCGGGTATTTCCTCGATTTTAGGAGCTATCAACTTTATTACAACAATTATCAATATAAAGCCTCCTGCCATATCACAGTATCAAACCCCTTTATTTGTATGATCTGTATTAATTACTGCCGTATTACTACTTCTCTCACTCCCCGTATTAGCAGCTGGAATCACAATACTATTAACAGACCGAAATTTAAACACAACCTTTTTCGATCCAGCAGGAGGCGGAGATCCCATCCTATATCAGCACCTGTTCTGATTTTTTGGACACCCCGAAGTGTATATTTTAATCTTACCTGGGTTTGGTATAATTTCTCACATCGTAACTTATTACTCGGGAAAAAAAGAACCATTTGGGTATATGGGAATAGTCTGAGCTATGATATCAATCGGATTTTTAGGGTTCATTGTATGAGCCCACCACATGTTTACAGTTGGAATAGATGTTGACACACGAGCCTATTTTACATCAGCTACTATAATCATTGCTATTCCAACAGGAGTAAAGGTCTTTAGTTGACTAGCAACACTTCATGGAGGCAACATTAAATGATCACCTGCTATAATATGAGCCCTAGGCTTTATTTTCCTTTTTACAGTTGGAGGACTAACTGGAATTGTCCTTGCCAACTCTTCTCTTGATATTGTTCTTCACGATACTTATTACGTAGTTGCACATTTCCACTATGTCTTATCAATAGGAGCTGTATTTGCTATTATAGGAGGGTTTGTTCACTGATTTCCATTATTTTCAGGCTATACCCTCAATAATACATGAGCTAAAATCCACTTTGTAATCATATTTGTAGGCGTAAACATAACCTTTTTTCCACAACACTTCTTAGGACTTTCTGGTATACCACGACGATATTCTGATTACCCAGACGCATACACAATATGAAATACAATCTCTTCTATAGGCTCATTTATTTCCCTAACAGCAGTTATACTAATAATTTTTATTATCTGAGAAGCATTTGCATCCAAGCGAGAAGTCTCAACCGTAGAGTTAACAACAACAAATTTAGAATGATTAAATGGATGCCCTCCGCCATATCATACATTTGAAGAACCTACATACGTTAACTTAAAGTAAGAAAGGAAGGAATCGAACCCCCT-ATAGCTGGTTTCAAGCCAACATCATAACCACTATGTCTTTCTCGAGGTGTTAGTAAATTATATAACTTTGTCAAGGTTAAGTTACAGGTGAAAATCCCGTACACCTCATATGGCTTACCCTATACAATTAGGCTTCCAAGATGCAACATCACCTATTATAGAAGAACTGCTACATTTTCATGACCATACTTTAATAATTGTCTTTCTAATTAGCTCATTAGTGCTCTATATCATTTCATTAATACTAACAACAAAACTAACTCACACTAGTACAATAGACGCCCAAGAAGTAGAAACAGTCTGAACTATTCTACCAGCCATTATTCTAATTTTAATTGCCCTCCCATCTTTGCGAATTCTCTATATGATAGATGAAATTAATAACCCATCACTCACAGTAAAAACCATAGGACATCAGTGATATTGAAGTTATGAATATACAGACTATGAAGATTTAAGCTTTGACTCCTATATGATTCCAACATCAGAATTAAAGCCAGGAGAACTACGATTACTAGAAGTAGATAACCGAGTTGTTCTACCAATAGAAATAACAATCCGAATACTAGTTTCTTCTGAAGATGTATTACACTCTTGGGCCGTACCTTCTTTAGGATTAAAAACAGACGCGATTCCAGGACGCTTAAACCAAACAACTCTCATATCAACTCGACCAGGTCTATATTATGGACAATGCTCCGAAATCTGCGGGTCAAATCACAGTTTTATGCCCATTGTTCTTGAACTAGTTCCACTAAACTATTTTGAAAAATGATCTGCGTCTATATTATAATCACTAAGAAGCTAAGCACTAGCCTTTTAAGCTAGAGACTGAGAACTTCTCCTTAGTGACATGCCACAACTAGATACATCCACATGATTTATAATAATTATATCAATATTCCTAACCCTCTTTATCATTTTCCAATTAAAAGTTTCAAAACATAATTTCTTCTATAACCCAGAACCTACATCAACTGAGATACAAAAACAAAACACCCCTTGAGAAACAAA-ATGAACGAAAATCTATTTGCCTCTTTTATTACCCCAATAATTCTAGGCCTTCCACTCGCTACCCTTATCGTTATTTTTCCTAGCCTACTATTCCCAACATCAAATCGCCTAATAAATAATCGTCTTATTTCTCTCCAACAATGATTACTTCAACTCATATCAAAACAAATAATAGGAATTCACAATACTAAAGGACAGACATGAACATTAATATTAATATCCCTAATTATCTTTATTGGATCAACTAATCTCTTGGGCCTATTACCTCACTCATTTACACCAACCACACAACTGTCAATGAACTTAGGAATAGCTATCCCCCTATGAGCAGGAACCGTAACCATAGGTTTCCGCAACAAAACCAAAGCATCACTTGCCCATTTTCTTCCACAAGGAACACCTACTCCATTAATCCCCATATTAGTTATCATTGAAACTATTAGCCTTTTTATTCAACCAATTGCCCTAGCTGTGCGATTGACAGCTAATATCACCGCAGGACATCTGCTAATTCACCTAATCGGAGGGGCCACACTCGCATTAATGAGTATTAGCACTGCAATAGCCCTCACTACATTTATTATTCTAGTTCTGCTCACAGTTCTCGAATTTGCAGTGGCCATGATTCAGGCCTATGTATTTACCCTTCTAGTAAGCCTCTACCTGCATGACAACACATAATGACACACCAAACTCATGCCTACCATATAGTAAACCCAAGCCCCTGACCTCTGACAGGAGCCCTATCAGCCCTTTTAATAACTTCTGGTTTAATTATATGATTCCACTTCAACTCAACAACTCTACTCATACTTGGTCTTACAACAAATATACTTACAATATATCAATGATGACGAGACATTATCCGAGAAAGCACCTTCCAAGGACATCATACCCCAACCGTCCAAAAAGGCCTCCGCTATGGAATAATTCTTTTCATTGTCTCTGAGGTTTTATTCTTTACTGGATTCTTTTGAGCATTTTATCACTCAAGCCTTGCCCCAACCCCCGAACTAGGCGGTTGCTGACCTCCAACAGGCATCCACCCACTTAATCCCTTAGAAGTTCCTCTTCTTAATACCTCTGTATTACTAGCCTCAGGAGTCTCTATCACTTGAGCCCATCATAGTCTAATAGAAGGGAACCGCAATCCCATGCTCCAAGCCCTATTTATTACCATTGCACTAGGCGTCTATTTCACACTTTTACAAGCCTCAGAATATTATGAGGCACCTTTTACCATCTCTGACGGAGTTTATGGCTCAACTTTCTTCGTAGCTACAGGTTTCCATGGCTTACATGTCATTATTGGGTCTACCTTCCTAATCGTCTGCTTTTTCCGTCAATTAAAATACCACTTTACTTCTAGCCACCATTTTGGATTTGAGGCCGCTGCCTGATACTGACATTTCGTAGATGTGGTATGGCTATTCCTCTATGTATCTATTTATTGATGAGGTTCATATTCTTTTAGTATTAAC-AAGTACAACTGACTTCCAATCAGTTAGTTTCGG-TATAACCCGAAAAAGAATAATAAATCTAATTCTAGCTCTTTTAACCAACTTTACATTAGCCTCACTACTTGTTATCATCGCATTCTGACTCCCCCAATTAAATGCTTACTCAGAAAAAACAAGCCCATACGAATGCGGATTTGACCCAATAGGATCAGCTCGCCTACCTTTCTCTATAAAATTTTTCTTAGTGGCCATCACATTTCTTCTCTTTGACCTAGAAATTGCACTCCTTCTACCACTACCATGAGCTTGCCAAACAGACAATTTGAGTACTATACTTACCATAGCCCTTTTCTTAATCCTATTACTAGCCGCAAGCCTAGCCTATGAGTGAACCCAAAAGGGATTAGAATGGACTGAATATGGTATTTAGTTTATAAAA-TAAATGATTTCGACTCATTAGACTGTGATTTCACAACTACCAAGTGTCTCTAGTATACATAAATATTATAACAGCATTTATAGTATCTCTCGCAGGACTATTAATATATCGATCTCACCTTATATCCTCTCTTCTATGCTTAGAAGGTATAATGCTATCCCTATTCGTGATAGCTACTCTAACAATCTTAAACACACACTTTACTCTAGCAAGCATAATACCCATCATTCTACTAGTATTTGCAGCCTGCGAAGCAGCACTAGGACTATCACTACTAGTCATAGTATCAAATACATATGGCACCGATTATGTCCAGAACTTAAATCTACTTCA-ATGCTAAAATATATTATTCCTACAGTAATACTTATGCCTCTGACCTGATTATCAAAAGGCAATATAATCTGAATTAATTCCACAACTTACAGCCTACTAATTAGTCTCACAAGTCTTCTTCTTATAAACCAATTTAGCGATAATAGCCTTAATTTCTCCTTAGTATTTTTCTCCGACTCTCTGTCAACACCATTGCTAATTCTAACTATATGGCTTCTTCCCCTAATACTAATAGCTAGCCAACACCACCTATCAAAAGAAAGCTTAACTCGAAAAAAACTGTATATTACCATATTAATTCTTTTACAACTATTTCTAATTATAACCTTTACCGCTATAGAGTTAATTTTCTTTTATATTTTATTTGAAGCAACACTAGTCCCAACACTTATTATTATTACCCGATGAGGAAATCAAACAGAACGCCTAAACGCAGGCCTTTATTTCTTATTTTATACACTAGTAGGTTCTCTTCCACTTCTTGTTGCACTAGTTTATCTCCAAAATATTACTGGATCCCTAAATTTTTTAATTCTTCAATACTGAGTACAACCTCTATCAAACTCCTGATCAAACGTTTTTATATGACTAGCATGTATAATAGCCTTTATAGTAAAAATACCATTGTATGGCCTTCACCTCTGACTACCCAAAGCCCATGTAGAAGCCCCTATTGCAGGGTCTATGGTTCTTGCAGCAATCCTACTAAAACTAGGGGGATATGGCATACTACGAGTTACAATATTCCTAAACCCACTCACCGAGTTCATAGCATATCCCTTCATTATACTATCACTATGAGGCATAATTATAACTAGCTCAATCTGCCTTCGCCAAACAGATCTAAAATCATTAATTGCATACTCTTCTGTTAGCCACATAGCACTTGTCATTGTAGCCATCCTAATCCAAACACCTTGAAGCTATATAGGGGCCACAGCCCTAATAATTGCCCACGGCCTTACCTCATCTATACTCTTTTGCCTAGCAAACTCCAACTACGAACGGATTCATAGTCGAACAATAATTCTAGCCCGAGGCTTACAGATTTTTCTTCCACTAATAGCTACCTGATGACTTCTAGCAAGCTTGACTAACCTAGCTCTCCCCCCAACAATTAATCTGATCGGAGAACTATTTGTAGTAATATCCACCTTCTCATGATCTAATATAACAATCATTTTAATAGGACTAAATATAGTAATTACTGCCTTATACTCCCTTTATATACTAATTACAACACAACGAGGCAAATATACTCACCATATTAATAATATCTCACCTTCTTTTACACGAGAAAATGCTCTCATATCATTACACATCCTACCTCTACTAATATTATCATTAAACCCAAAAATTATTCTAGGACCCTTATACTGTAAATATAG-TTTAAAAAACATTAGATTGTGAATCTGACAATAGGAGCTTATTTGCCGAAAAAGCATGCAAGAACTGCTAATTCT-ATGCCCATGTATAATAA-CATGGCTTTTTCGAACTTTTAGAGGATGACAG-TAATCCATTGGTCTTAGGAACCAAAAAATTGGTGCAACTCCAAATAAAAGTAATAAATCTATTCTCTTCCTTCTCATTAATCACTTTACTTTTATTGGTTATCCCCATCATAACTACAAGCCTTAATACTCACAAAACCTATAATTACCCCTTACACGTAAAAACAACTATCGCATGTGCCTTCATTACTAGCATAATCCCCACAATAATATTTATTTACACAGGCCAAGAAATAATTATCTCAAACTGACACTGACTTACAATTCAAACAGTTAAACTATCACTAAGCTTCAAAATAGATTATTTCTCAATAATATTTGTTCCAGTAGCATTATTTGTTACATGATCCATCATAGAGTTTTCTATATGGTATATACACTCAGACCCTAATATCAACCAATTTTTTAAATATCTCCTTCTATTTCTCATTACCATGCTAATCCTCGTTACAGCAAACAATTTATTCCAATTGTTTATTGGATGAGAAGGCGTAGGAATCATATCATTTCTACTCATTGGATGATGATATGGACGAACAGATGCAAACACAGCAGCATTACAAGCAATCCTATATAACCGTATTGGTGACATCGGCTTTATCCTAGCAATAGCATGGTTCCTAACTAATCTTAACGCCTGAGACTTTCAACAAATTTTTATACTAAACCCAAATAATTCTAGTATACCTCTAATAGGACTCGCATTAGCTGCAACTGGAAAATCTGCCCAATTTGGTCTACACCCATGACTACCCTCTGCAATAGAAGGCCCCACTCCTGTCTCAGCATTACTCCACTCAAGCACAATAGTAGTAGCAGGCATTTTTCTACTAATTCGCTTCCACCCACTAACAGAAAATAATAAATTCGCACAATCTATTATACTATGTTTAGGAGCTATCACCACTCTATTTACAGCAATGTGCGCTCTTACCCAGAATGACATCAAAAAAATTATCGCTTTCTCTACATCTAGCCAATTAGGCCTTATAATAGTAACAATTGGCATTAACCAACCCTACCTAGCATTTCTCCACATTTGTACTCACGCCTTTTTTAAAGCCATGCTATTTATATGCTCCGGGTCCATTATCCATAACCTAAATGATGAACAAGACATCCGAAAAATAGGCGGTTTATTTAAAGCCATACCATTCACTACAACAGCCCTAATTATTGGCAGCCTGGCACTAACAGGAATGCCCTTTCTCACTGGATTTTACTCCAAAGACCTAATTATTGAAACCGCCAATACGTCGTATACCAACGCCTGAGCCCTCTTAATAACATTAATTGCCACTTCCTTTACAGCTATTTACAGCACTCGCATTATCTTCTTTGTACTCCTAGGACCACCTCGATTTTCAACTTTAATAAACATTAATGAAAATAACCCCTTTTTAACAAACTCAATTAAGCGCCTGATAGTTGGAAGCCTTTTCGCAGGATTCATTATCTCTAATAATATTCCTCCAACAACAATCACCCAAATAACAATACCCCATTACCTAAAAATAATAGCCCTAACAGTGACAATTTTAGGCTTTATTTTAGCACTAGAAATTAGTAACATAACTCAAAATCTAAAATTTGATTACTCATCAAACGCCTTCAAATTCTCTAACATACTAGGATACTTTCCCACAATCATACACCGCCTGACCCCCTATATAAACCTAACAATAAGCCAAAAATCAGCCTCTTCTCTCCTAGACTTAATCTGACTTGAAAATATTTTACCAAAAACAACTTCACTTATACAAATGAAAATATCAGTAATAGTTACGAACCAAAAAGGCCTAATTAAATTATATTTCCTCTCTTTCTTGGTCACGATCATTATCAGCACCATCCTACTTAATTTCCACGAGTAACTTCTATAATAACAACTACACCAATCAATAAAGACCAACCAGTTACAACAACTAACCAAGTCCCATAACTGTATAAAGCTGCAATTCCTATAGCTTCCTCACTAAAAAACCCAGAATCCCCTGTATCATAAATGACCCAATCTCCTAAACCATTAAACTGAAATACAATCTCCACTTCTTCATCTTTCAACACATAACAAACTATCATAATCTCCATTAATAAGCCAGTCACAAATGCCCCTAAAACAGTTTTATTAGATACCCACATCTCAGGGTACTGCTCTGTGGCTATAGCTGTTGTATAACCAAAAACTACCATTATTCCCCCCAAATAAATTAAAAAAACCATTAAACCCAAGAAAGACCCACCAAAATTTAATACAATACCACAACCAACCCCACCACTTACAATTAAACCTAATCCCCCATAAATAGGCGAAGGTTTTGAAGAAAATCCTACAAAACCAAGCACAAAAATAATACTTAAAATAAATACAATGTATGTTATCAT-TATTCTCGCATGGAATTTAACCACGACTAATGATATGAAAAACCATCGTTGTCATTCAACTACAAGAACATGACCAATATCCGAAAAACCCATCCACTAATAAAAATTGTAAACAACGCATTCATTGATCTTCCAGCTCCATCAAACATTTCATCATGATGAAACTTCGGCTCTCTGCTAGGAATTTGCTTAATTCTACAAATTCTCACTGGCCTATTCCTAGCAATACATTATACATCCGATACAATAACGGCATTTTCCTCTGTCACCCACATCTGTCGAGACGTCAATTATGGCTGAATCATTCGATATATACATGCCAATGGAGCATCCATATTTTTCATCTGCCTATTTATACATGTAGGACGAGGACTATACTACGGATCATATACTTTCTTAGAAACATGAAATATTGGGGTAATTCTCCTATTTACAGTTATAGCCACAGCATTCGTAGGATACGTTCTACCATGAGGACAAATGTCATTCTGAGGAGCAACAGTCATCACAAACCTCCTCTCAGCAATCCCATATATCGGTACAAATCTAGTCGAATGAATCTGAGGAGGCTTTTCCGTAGACAAAGCAACCCTAACCCGATTCTTCGCCTTCCACTTTATCCTACCATTTATTATCGCAGCACTTGCTATAGTCCATTTACTCTTTCTCCACGAAACAGGATCTAACAACCCAACAGGAATCCCATCAGACACAGACAAAATTCCATTCCACCCCTACTATACTATTAAAGACATCCTAGGAATCCTACTTCTAATTCTCTCCCTAATACTGTTAGTACTATTCGCACCAGACCTACTCGGAGATCCAGACAATTATACCCCTGCAAACCCACTTAATACCCCGCCCCATATTAAACCTGAATGATACTTCTTATTTGCATACGCAATCCTACGATCAATTCCAAACAAACTAGGGGGAGTATTAGCCCTAGTCTCATCTATCCTAATCCTAATTCTTATACCCTTACTTCATACATCCAAACAACGCAGCATAATATTCCGACCATTTAGCCAATGTCTATTCTGAATTCTAGTAGCAGACTTATTAACTCTCACATGAATTGGAGGCCAACCAGTTGAACACCCCTTCATCACTATCGGACAACTAGCATCAATCCTATATTTTCTTATCATCCTAGTACTCATACCAGTTATTAGCACAATCGAAAATAACCTCTTAAAATGAAGATAA-GTCTTTGTAGTACATACACTGGTCTTGTAAACCAGAAAAGGAGCTCCCTAAGACTCAAGGAAGAAGCGCCCCACTATCAACACCCAAAGCTGAAGTTCTATTTAAACTATTCCCTG
	Mazama_bororo				????????????????????????????????????????????????????????????????????????????????????????????????????????????????????????????????????????????????????????????????????????????????????????????????????????????????????????????????????????????????????????????????????????????????????????????????????????????????????????????????????????????????????????????????????????????????????????????????????????????????????????????????????????????????????????????????????????????????????????????????????????????????????????????????????????????????????????????????????????????????????????????????????????????????????????????????????????????????????????????????????????????????????????????????????????????????????????????????????????????????????????????????????????????????????????????????????????????????????????????????????????????????????????????????????????????????????????????????????????????????????????????????????????????????????????????????????????????????????????????????????????????????????????????????????????????????????????????????????????????????????????????????????????????????????????????????????????????????????????????????????????????????????????????????????????????????????????????????????????????????????????????????????????????????????????????????????????????????????????????????????????????????????????????????????????????????????????????????????????????????????????????????????????????????????????????????????????????????????????????????????????????????????????????????????????????????????????????????????????????????????????????????????????????????????????????????????????????????????????????????????????????????????????????????????????????????????????????????????????????????????????????????????????????????????????????????????????????????????????????????????????????????????????????????????????????????????????????????????????????????????????????????????????????????????????????????????????????????????????????????????????????????????????????????????????????????????????????????????????????????????????????????????????????????????????????????????????????????????????????????????????????????????????????????????????????????????????????????????????????????????????????????????????????????????????????????????????????????????????????????????????????????????????????????????????????????????????????????????????????????????????????????????????????????????????????????????????????????????????????????????????????????????????????????????????????????????????????????????????????????????????????????????????????????????????????????????????????????????????????????????????????????????????????????????????????????????????????????????????????????????????????????????????????????????????????????????????????????????????????????????????????????????????????????????????????????????????????????????????????????????????????????????????????????????????????????????????????????????????????????????????????????????????????????????????????????????????????????????????????????????????????????????????????????????????????????????????????????????????????????????????????????????????????????????????????????????????????????????????????????????????????????????????????????????????????????????????????????????????????????????????????????????????????????????????????????????????????????????????????????????????????????????????????????????????????????????????????????????????????????????????????????????????????????????????????????????????????????????????????????????????????????????????????????????????????????????????????????????????????????????????????????????????????????????????????????????????????????????????????????????????????????????????????????????????????????????????????????????????????????????????????????????????????????????????????????????????????????????????????????????????????????????????????????????????????????????????????????????????????????????????????????????????????????????????????????????????????????????????????????????????????????????????????????????????????????????????????????????????????????????????????????????????????????????????????????????????????????????????????????????????????????????????????????????????????????????????????????????????????????????????????????????????????????????????????????????????????????????????????????????????????????????????????????????????????????????????????????????????????????????????????????????????????????????????????????????????????????????????????????????????????????????????????????????????????????????????????????????????????????????????????????????????????????????????????????????????????????????????????????????????????????????????????????????????????????????????????????????????????????????????????????????????????????????????????????????????????????????????????????????????????????????????????????????????????????????????????????????????????????????????????????????????????????????????????????????????????????????????????????????????????????????????????????????????????????????????????????????????????????????????????????????????????????????????????????????????????????????????????????????????????????????????????????????????????????????????????????????????????????????????????????????????????????????????????????????????????????????????????????????????????????????????????????????????????????????????????????????????????????????????????????????????????????????????????????????????????????????????????????????????????????????????????????????????????????????????????????????????????????????????????????????????????????????????????????????????????????????????????????????????????????????????????????????????????????????????????????????????????????????????????????????????????????????????????????????????????????????????????????????????????????????????????????????????????????????????????????????????????????????????????????????????????????????????????????????????????????????????????????????????????????????????????????????????????????????????????????????????????????????????????????????????????????????????????????????????????????????????????????????????????????????????????????????????????????????????????????????????????????????????????????????????????????????????????????????????????????????????????????????????????????????????????????????????????????????????????????????????????????????????????????????????????????????????????????????????????????????????????????????????????????????????????????????????????????????????????????????????????????????????????????????????????????????????????????????????????????????????????????????????????????????????????????????????????????????????????????????????????????????????????????????????????????????????????????????????????????????????????????????????????????????????????????????????????????????????????????????????????????????????????????????????????????????????????????????????????????????????????????????????????????????????????????????????????????????????????????????????????????????????????????????????????????????????????????????????????????????????????????????????????????????????????????????????????????????????????????????????????????????????????????????????????????????????????????????????????????????????????????????????????????????????????????????????????????????????????????????????????????????????????????????????????????????????????????????????????????????????????????????????????????????????????????????????????????????????????????????????????????????????????????????????????????????????????????????????????????????????????????????????????????????????????????????????????????????????????????????????????????????????????????????????????????????????????????????????????????????????????????????????????????????????????????????????????????????????????????????????????????????????????????????????????????????????????????????????????????????????????????????????????????????????????????????????????????????????????????????????????????????????????????????????????????????????????????????????????????????????????????????????????????????????????????????????????????????????????????????????????????????????????????????????????????????????????????????????????????????????????????????????????????????????????????????????????????????????????????????????????????????????????????????????????????????????????????????????????????????????????????????????????????????????????????????????????????????????????????????????????????????????????????????????????????????????????????????????????????????????????????????????????????????????????????????????????????????????????????????????????????????????????????????????????????????????????????????????????????????????????????????????????????????????????????????????????????????????????????????????????????????????????????????????????????????????????????????????????????????????????????????????????????????????????????????????????????????????????????????????????????????????????????????????????????????????????????????????????????????????????????????????????????????????????????????????????????????????????????????????????????????????????????????????????????????????????????????????????????????????????????????????????????????????????????????????????????????????????????????????????????????????????????????????????????????????????????????????????????????????????????????????????????????????????????????????????????????????????????????????????????????????????????????????????????????????????????????????????????????????????????????????????????????????????????????????????????????????????????????????????????????????????????????????????????????????????????????????????????????????????????????????????????????????????????????????????????????????????????????????????????????????????????????????????????????????????????????????????????????????????????????????????????????????????????????????????????????????????????????????????????????????????????????????????????????????????????????????????????????????????????????????????????????????????????????????????????????????????????????????????????????????????????????????????????????????????????????????????????????????????????????????????????????????????????????????????????????????????????????????????????????????????????????????????????????????????????????????????????????????????????????????????????????????????????????????????????????????????????????????????????????????????????????????????????????????????????????????????????????????????????????????????????????????????????????????????????????????????????????????????????????????????????????????????????????????????????????????????????????????????????????????????????????????????????????????????????????????????????????????????????????????????????????????????????????????????????????????????????????????????????????????????????????????????????????????????????????????????????????????????????????????????????????????????????????????????????????????????????????????????????????????????????????????????????????????????????????????????????????????????????????????????????????????????????????????????????????????????????????????????????????????????????????????????????????????????????????????????????????????????????????????????????????????????????????????????????????????????????????????????????????????????????????????????????????????????????????????????????????????????????????????????????????????????????????????????????????????????????????????????????????????????????????????????????????????????????????????????????????????????????????????????????????????????????????????????????????????????????????????????????????????????????????????????????????????????????????????????????????????????????????????????????????????????????????????????????????????????????????????????????????????????????????????????????????????????????????????????????????????????????????????????????????????????????????????????????????????????????????????????????????????????????????????????????????????????????????????????????????????????????????????????????????????????????????????????????????????????????????????????????????????????????????????????????????????????????????????????????????????????????????????????????????????????????????????????????????????????????????????????????????????????????????????????????????????????????????????????????????????????????????????????????????????????????????????????????????????????????????????????????????????????????????????????????????????????????????????????????????????????????????????????????????????????????????????????????????????????????????????????????????????????????????????????????????????????????????????????????????????????????????????????????????????????????????????????????????????????????????????????????????????????????????????????????????????????????????????????????????????????????????????????????????????????????????????????????????????????????????????????????????????????????????????????????????????????????????????????????????????????????????????????????????????????????????????????????????????????????????????????????????????????????????????????????????????????????????????????????????????????????????????????????????????????????????????????????????????????????????????????????????????????????????????????????????????????????????????????????????????????????????????????????????????????????????????????????????????????????????????????????????????????????????????????????????????????????????????????????????????????????????????????????????????????????????????????????????????????????????????????????????????????????????????????????????????????????????????????????????????????????????????????????????????????????????????????????????????????????????????????????????????????????????????????????????????????????????????????????????????????????????????????????????????????????????????????????????????????????????????????????????????????????????????????????????????????????????????????????????????????????????????????????????????????????????????????????????????????????????????????????????????????????????????????????????????????????????????????????????????????????????????????????????????????????????????????????????????????????????????????????????????????????????????????????????????????????????????????????????????????????????????????????????????????????????????????????????????????????????????????????????????????????????????????????????????????????????????????????????????????????????????????????????????????????????????????????????????????????????????????????????????????????????????????????????????????????????????????????????????????????????????????????????????????????????????????????????????????????????????????????????????????????????????????????????????????????????????????????????????????????????????????????????????????????????????????????????????????????????????????????????????????????????????????????????????????????????????????????????????????????????????????????????????????????????????????????????????????????????????????????????????????????????????????????????????????????????????????????????????????????????????????????????????
	Mazama_bricenii				????????????????????????????????????????????????????????????????????????????????????????????????????????????????????????????????????????????????????????????????????????????????????????????????????????????????????????????????????????????????????????????????????????????????????????????????????????????????????????????????????????????????????????????????????????????????????????????????????????????????????????????????????????????????????????????????????????????????????????????????????????????????????????????????????????????????????????????????????????????????????????????????????????????????????????????????????????????????????????????????????????????????????????????????????????????????????????????????????????????????????????????????????????????????????????????????????????????????????????????????????????????????????????????????????????????????????????????????????????????????????????????????????????????????????????????????????????????????????????????????????????????????????????????????????????????????????????????????????????????????????????????????????????????????????????????????????????????????????????????????????????????????????????????????????????????????????????????????????????????????????????????????????????????????????????????????????????????????????????????????????????????????????????????????????????????????????????????????????????????????????????????????????????????????????????????????????????????????????????????????????????????????????????????????????????????????????????????????????????????????????????????????????????????????????????????????????????????????????????????????????????????????????????????????????????????????????????????????????????????????????????????????????????????????????????????????????????????????????????????????????????????????????????????????????????????????????????????????????????????????????????????????????????????????????????????????????????????????????????????????????????????????????????????????????????????????????????????????????????????????????????????????????????????????????????????????????????????????????????????????????????????????????????????????????????????????????????????????????????????????????????????????????????????????????????????????????????????????????????????????????????????????????????????????????????????????????????????????????????????????????????????????????????????????????????????????????????????????????????????????????????????????????????????????????????????????????????????????????????????????????????????????????????????????????????????????????????????????????????????????????????????????????????????????????????????????????????????????????????????????????????????????????????????????????????????????????????????????????????????????????????????????????????????????????????????????????????????????????????????????????????????????????????????????????????????????????????????????????????????????????????????????????????????????????????????????????????????????????????????????????????????????????????????????????????????????????????????????????????????????????????????????????????????????????????????????????????????????????????????????????????????????????????????????????????????????????????????????????????????????????????????????????????????????????????????????????????????????????????????????????????????????????????????????????????????????????????????????????????????????????????????????????????????????????????????????????????????????????????????????????????????????????????????????????????????????????????????????????????????????????????????????????????????????????????????????????????????????????????????????????????????????????????????????????????????????????????????????????????????????????????????????????????????????????????????????????????????????????????????????????????????????????????????????????????????????????????????????????????????????????????????????????????????????????????????????????????????????????????????????????????????????????????????????????????????????????????????????????????????????????????????????????????????????????????????????????????????????????????????????????????????????????????????????????????????????????????????????????????????????????????????????????????????????????????????????????????????????????????????????????????????????????????????????????????????????????????????????????????????????????????????????????????????????????????????????????????????????????????????????????????????????????????????????????????????????????????????????????????????????????????????????????????????????????????????????????????????????????????????????????????????????????????????????????????????????????????????????????????????????????????????????????????????????????????????????????????????????????????????????????????????????????????????????????????????????????????????????????????????????????????????????????????????????????????????????????????????????????????????????????????????????????????????????????????????????????????????????????????????????????????????????????????????????????????????????????????????????????????????????????????????????????????????????????????????????????????????????????????????????????????????????????????????????????????????????????????????????????????????????????????????????????????????????????????????????????????????????????????????????????????????????????????????????????????????????????????????????????????????????????????????????????????????????????????????????????????????????????????????????????????????????????????????????????????????????????????????????????????????????????????????????????????????????????????????????????????????????????????????????????????????????????????????????????????????????????????????????????????????????????????????????????????????????????????????????????????????????????????????????????????????????????????????????????????????????????????????????????????????????????????????????????????????????????????????????????????????????????????????????????????????????????????????????????????????????????????????????????????????????????????????????????????????????????????????????????????????????????????????????????????????????????????????????????????????????????????????????????????????????????????????????????????????????????????????????????????????????????????????????????????????????????????????????????????????????????????????????????????????????????????????????????????????????????????????????????????????????????????????????????????????????????????????????????????????????????????????????????????????????????????????????????????????????????????????????????????????????????????????????????????????????????????????????????????????????????????????????????????????????????????????????????????????????????????????????????????????????????????????????????????????????????????????????????????????????????????????????????????????????????????????????????????????????????????????????????????????????????????????????????????????????????????????????????????????????????????????????????????????????????????????????????????????????????????????????????????????????????????????????????????????????????????????????????????????????????????????????????????????????????????????????????????????????????????????????????????????????????????????????????????????????????????????????????????????????????????????????????????????????????????????????????????????????????????????????????????????????????????????????????????????????????????????????????????????????????????????????????????????????????????????????????????????????????????????????????????????????????????????????????????????????????????????????????????????????????????????????????????????????????????????????????????????????????????????????????????????????????????????????????????????????????????????????????????????????????????????????????????????????????????????????????????????????????????????????????????????????????????????????????????????????????????????????????????????????????????????????????????????????????????????????????????????????????????????????????????????????????????????????????????????????????????????????????????????????????????????????????????????????????????????????????????????????????????????????????????????????????????????????????????????????????????????????????????????????????????????????????????????????????????????????????????????????????????????????????????????????????????????????????????????????????????????????????????????????????????????????????????????????????????????????????????????????????????????????????????????????????????????????????????????????????????????????????????????????????????????????????????????????????????????????????????????????????????????????????????????????????????????????????????????????????????????????????????????????????????????????????????????????????????????????????????????????????????????????????????????????????????????????????????????????????????????????????????????????????????????????????????????????????????????????????????????????????????????????????????????????????????????????????????????????????????????????????????????????????????????????????????????????????????????????????????????????????????????????????????????????????????????????????????????????????????????????????????????????????????????????????????????????????????????????????????????????????????????????????????????????????????????????????????????????????????????????????????????????????????????????????????????????????????????????????????????????????????????????????????????????????????????????????????????????????????????????????????????????????????????????????????????????????????????????????????????????????????????????????????????????????????????????????????????????????????????????????????????????????????????????????????????????????????????????????????????????????????????????????????????????????????????????????????????????????????????????????????????????????????????????????????????????????????????????????????????????????????????????????????????????????????????????????????????????????????????????????????????????????????????????????????????????????????????????????????????????????????????????????????????????????????????????????????????????????????????????????????????????????????????????????????????????????????????????????????????????????????????????????????????????????????????????????????????????????????????????????????????????????????????????????????????????????????????????????????????????????????????????????????????????????????????????????????????????????????????????????????????????????????????????????????????????????????????????????????????????????????????????????????????????????????????????????????????????????????????????????????????????????????????????????????????????????????????????????????????????????????????????????????????????????????????????????????????????????????????????????????????????????????????????????????????????????????????????????????????????????????????????????????????????????????????????????????????????????????????????????????????????????????????????????????????????????????????????????????????????????????????????????????????????????????????????????????????????????????????????????????????????????????????????????????????????????????????????????????????????????????????????????????????????????????????????????????????????????????????????????????????????????????????????????????????????????????????????????????????????????????????????????????????????????????????????????????????????????????????????????????????????????????????????????????????????????????????????????????????????????????????????????????????????????????????????????????????????????????????????????????????????????????????????????????????????????????????????????????????????????????????????????????????????????????????????????????????????????????????????????????????????????????????????????????????????????????????????????????????????????????????????????????????????????????????????????????????????????????????????????????????????????????????????????????????????????????????????????????????????????????????????????????????????????????????????????????????????????????????????????????????????????????????????????????????????????????????????????????????????????????????????????????????????????????????????????????????????????????????????????????????????????????????????????????????????????????????????????????????????????????????????????????????????????????????????????????????????????????????????????????????????????????????????????????????????????????????????????????????????????????????????????????????????????????????????????????????????????????????????????????????????????????????????????????????????????????????????????????????????????????????????????????????????????????????????????????????????????????????????????????????????????????????????????????????????????????????????????????????????????????????????????????????????????????????????????????????????????????????????????????????????????????????????????????????????????????????????????????????????????????????????????????????????????????????????????????????????????????????????????????????????????????????????????????????????????????????????????????????????????????????????????????????????????????????????????????????????????????????????????????????????????????????????????????????????????????????????????????????????????????????????????????????????????????????????????????????????????????????????????????????????????????????????????????????????????????????????????????????????????????????????????????????????????????????????????????????????????????????????????????????????????????????????????????????????????????????????????????????????????????????????????????????????????????????????????????????????????????????????????????????????????????????????????????????????????????????????????????????????????????????????????????????????????????????????????????????????????????????????????????????????????????????????????????????????????????????????????????????????????????????????????????????????????????????????????????????????????????????????????????????????????????????????????????????????????????????????????????????????????????????????????????????????????????????????????????????????????????????????????????????????????????????????????????????????????????????????????????????????????????????????????????????????????????????????????????????????????????????????????????????????????????????????????????????????????????????????????????????????????????????????????????????????????????????????????????????????????????????????????????????????????????????????????????????????????????????????????????????????????????????????????????????????????????????????????????????????????????????????????????????????????????????????????????????????????????????????????????????????????????????????????????????????????????????????????????????????????????????????????????????????????????????????????????????????????????????????????????????????????????????????????????????????????????????????????????????????????????
	Mazama_chunyi				????????????????????????????????????????????????????????????????????????????????????????????????????????????????????????????????????????????????????????????????????????????????????????????????????????????????????????????????????????????????????????????????????????????????????????????????????????????????????????????????????????????????????????????????????????????????????????????????????????????????????????????????????????????????????????????????????????????????????????????????????????????????????????????????????????????????????????????????????????????????????????????????????????????????????????????????????????????????????????????????????????????????????????????????????????????????????????????????????????????????????????????????????????????????????????????????????????????????????????????????????????????????????????????????????????????????????????????????????????????????????????????????????????????????????????????????????????????????????????????????????????????????????????????????????????????????????????????????????????????????????????????????????????????????????????????????????????????????????????????????????????????????????????????????????????????????????????????????????????????????????????????????????????????????????????????????????????????????????????????????????????????????????????????????????????????????????????????????????????????????????????????????????????????????????????????????????????????????????????????????????????????????????????????????????????????????????????????????????????????????????????????????????????????????????????????????????????????????????????????????????????????????????????????????????????????????????????????????????????????????????????????????????????????????????????????????????????????????????????????????????????????????????????????????????????????????????????????????????????????????????????????????????????????????????????????????????????????????????????????????????????????????????????????????????????????????????????????????????????????????????????????????????????????????????????????????????????????????????????????????????????????????????????????????????????????????????????????????????????????????????????????????????????????????????????????????????????????????????????????????????????????????????????????????????????????????????????????????????????????????????????????????????????????????????????????????????????????????????????????????????????????????????????????????????????????????????????????????????????????????????????????????????????????????????????????????????????????????????????????????????????????????????????????????????????????????????????????????????????????????????????????????????????????????????????????????????????????????????????????????????????????????????????????????????????????????????????????????????????????????????????????????????????????????????????????????????????????????????????????????????????????????????????????????????????????????????????????????????????????????????????????????????????????????????????????????????????????????????????????????????????????????????????????????????????????????????????????????????????????????????????????????????????????????????????????????????????????????????????????????????????????????????????????????????????????????????????????????????????????????????????????????????????????????????????????????????????????????????????????????????????????????????????????????????????????????????????????????????????????????????????????????????????????????????????????????????????????????????????????????????????????????????????????????????????????????????????????????????????????????????????????????????????????????????????????????????????????????????????????????????????????????????????????????????????????????????????????????????????????????????????????????????????????????????????????????????????????????????????????????????????????????????????????????????????????????????????????????????????????????????????????????????????????????????????????????????????????????????????????????????????????????????????????????????????????????????????????????????????????????????????????????????????????????????????????????????????????????????????????????????????????????????????????????????????????????????????????????????????????????????????????????????????????????????????????????????????????????????????????????????????????????????????????????????????????????????????????????????????????????????????????????????????????????????????????????????????????????????????????????????????????????????????????????????????????????????????????????????????????????????????????????????????????????????????????????????????????????????????????????????????????????????????????????????????????????????????????????????????????????????????????????????????????????????????????????????????????????????????????????????????????????????????????????????????????????????????????????????????????????????????????????????????????????????????????????????????????????????????????????????????????????????????????????????????????????????????????????????????????????????????????????????????????????????????????????????????????????????????????????????????????????????????????????????????????????????????????????????????????????????????????????????????????????????????????????????????????????????????????????????????????????????????????????????????????????????????????????????????????????????????????????????????????????????????????????????????????????????????????????????????????????????????????????????????????????????????????????????????????????????????????????????????????????????????????????????????????????????????????????????????????????????????????????????????????????????????????????????????????????????????????????????????????????????????????????????????????????????????????????????????????????????????????????????????????????????????????????????????????????????????????????????????????????????????????????????????????????????????????????????????????????????????????????????????????????????????????????????????????????????????????????????????????????????????????????????????????????????????????????????????????????????????????????????????????????????????????????????????????????????????????????????????????????????????????????????????????????????????????????????????????????????????????????????????????????????????????????????????????????????????????????????????????????????????????????????????????????????????????????????????????????????????????????????????????????????????????????????????????????????????????????????????????????????????????????????????????????????????????????????????????????????????????????????????????????????????????????????????????????????????????????????????????????????????????????????????????????????????????????????????????????????????????????????????????????????????????????????????????????????????????????????????????????????????????????????????????????????????????????????????????????????????????????????????????????????????????????????????????????????????????????????????????????????????????????????????????????????????????????????????????????????????????????????????????????????????????????????????????????????????????????????????????????????????????????????????????????????????????????????????????????????????????????????????????????????????????????????????????????????????????????????????????????????????????????????????????????????????????????????????????????????????????????????????????????????????????????????????????????????????????????????????????????????????????????????????????????????????????????????????????????????????????????????????????????????????????????????????????????????????????????????????????????????????????????????????????????????????????????????????????????????????????????????????????????????????????????????????????????????????????????????????????????????????????????????????????????????????????????????????????????????????????????????????????????????????????????????????????????????????????????????????????????????????????????????????????????????????????????????????????????????????????????????????????????????????????????????????????????????????????????????????????????????????????????????????????????????????????????????????????????????????????????????????????????????????????????????????????????????????????????????????????????????????????????????????????????????????????????????????????????????????????????????????????????????????????????????????????????????????????????????????????????????????????????????????????????????????????????????????????????????????????????????????????????????????????????????????????????????????????????????????????????????????????????????????????????????????????????????????????????????????????????????????????????????????????????????????????????????????????????????????????????????????????????????????????????????????????????????????????????????????????????????????????????????????????????????????????????????????????????????????????????????????????????????????????????????????????????????????????????????????????????????????????????????????????????????????????????????????????????????????????????????????????????????????????????????????????????????????????????????????????????????????????????????????????????????????????????????????????????????????????????????????????????????????????????????????????????????????????????????????????????????????????????????????????????????????????????????????????????????????????????????????????????????????????????????????????????????????????????????????????????????????????????????????????????????????????????????????????????????????????????????????????????????????????????????????????????????????????????????????????????????????????????????????????????????????????????????????????????????????????????????????????????????????????????????????????????????????????????????????????????????????????????????????????????????????????????????????????????????????????????????????????????????????????????????????????????????????????????????????????????????????????????????????????????????????????????????????????????????????????????????????????????????????????????????????????????????????????????????????????????????????????????????????????????????????????????????????????????????????????????????????????????????????????????????????????????????????????????????????????????????????????????????????????????????????????????????????????????????????????????????????????????????????????????????????????????????????????????????????????????????????????????????????????????????????????????????????????????????????????????????????????????????????????????????????????????????????????????????????????????????????????????????????????????????????????????????????????????????????????????????????????????????????????????????????????????????????????????????????????????????????????????????????????????????????????????????????????????????????????????????????????????????????????????????????????????????????????????????????????????????????????????????????????????????????????????????????????????????????????????????????????????????????????????????????????????????????????????????????????????????????????????????????????????????????????????????????????????????????????????????????????????????????????????????????????????????????????????????????????????????????????????????????????????????????????????????????????????????????????????????????????????????????????????????????????????????????????????????????????????????????????????????????????????????????????????????????????????????????????????????????????????????????????????????????????????????????????????????????????????????????????????????????????????????????????????????????????????????????????????????????????????????????????????????????????????????????????????????????????????????????????????????????????????????????????????????????????????????????????????????????????????????????????????????????????????????????????????????????????????????????????????????????????????????????????????????????????????????????????????????????????????????????????????????????????????????????????????????????????????????????????????????????????????????????????????????????????????????????????????????????????????????????????????????????????????????????????????????????????????????????????????????????????????????????????????????????????????????????????????????????????????????????????????????????????????????????????????????????????????????????????????????????????????????????????????????????????????????????????????????????????????????????????????????????????????????????????????????????????????????????????????????????????????????????????????????????????????????????????????????????????????????????????????????????????????????????????????????????????????????????????????????????????????????????????????????????????????????????????????????????????????????????????????????????????????????????????????????????????????????????????????????????????????????????????????????????????????????????????????????????????????????????????????????????????????????????????????????????????????????????????????????????????????????????????????????????????????????????????????????????????????????????????????????????????????????????????????????????????????????????????????????????????????????????????????????????????????????????????????????????????????????????????????????????????????????????????????????????????????????????????????????????????????????????????????????????????????????????????????????????????????????????????????????????????????????????????????????????????????????????????????????????????????????????????????????????????????????????????????????????????????????????????????????????????????????????????????????????????????????????????????????????????????????????????????????????????????????????????????????????????????????????????????????????????????????????????????????????????????????????????????????????????????????????????????????????????????????????????????????????????????????????????????????????????????????????????????????????????????????????????????????????????????????????????????????????????????????????????????????????????????????????????????????????????????????????????????????????????????????????????????????????????????????????????????????????????????????????????????????????????????????????????????????????????????????????????????????????????????????????????????????????????????????????????????????????????????????????????????????????????????????????????????????????????????????????????????????????????????????????????????????????????????????????????????????????????????????????????????????????????????????????????????????????????????????????????????????????????????????????????????????????????????????????????????????????????????????????????????????????????????????????????????????????????????????????????????????????????????????????????????????????????????????????????????????????????????????????????????????????????????????????????????????????????????????????????????????????
	Mazama_gouazoubira                      GTTAATGTAGCTTAAAAAGCAAGGCACTGAAAATGCCTAGATGAGCTCCATAAACACACAGGTTTGGTCCCAGCCTTCCTATTAACCACTAATAGATTTACACATGCAAGTATCTTCATCCTAGTGAA-AATGCCCTACAAGTCAGGAGCCGGTATCAAGCACACGTAGCTCATGACGCCTTGCTCAGCCACGCCCCCACGGGAAACAGCAGTGATAAAAATTAAGCCATAAACGAAAGTTTGACTAAGTCATGTTAGGGTTGGTAAATTTCGTGCCAGCCACCGCGGTCATACGATTAACCCAAGTTAATAGGTCCACGGCGTAAAGCGTGTTTAAGAATAAAGTTAAATTCCAATTAAGCTGTAAAAAGCCATAATCAAAATAAGTAACGAAAGTGACTTTAACACGATAGCTAAGATCCAAACTGGGATTAGATACCCCACTATGCTTAGCCCTAAACACAAATAGTAACAAGACTATTCGCCAGAGTACTACCGGCAATAGCTTAAAACTCAAAGGACTTGGCGGTGCTTTATACCCTTCTAGAGGAGCCTGTTCTATAATCGATAAACCCCGATAGACCTTACCACCCCTTGCTAATTCAGTCTATATACCGCCATCTTCAGCAAACCC-TAAGGAACAAAAGTAAGCATAATCAACATAAAAACGTTAGGTCAAGGTGTAACCTATGGAGTGGAAAGAAATGGGCTACATTTTCTACGAAAGTTATTATGAAATAATAACTAAAGGAGGATTTAGCAGTAAACTAAGAACAGAGTGCTTAGTTGAATTAGGCCATGAAGCACGCACACACCGCCCGTCACCCTCCTCAAGAGAGGAGATAAGTCGTAACAAGGTAAGCATACTGGAAAGTGTGCTTGGATCAAGATATAGCTTAAAAAGTATCTAGTTTACACCTAGAAGATTTCAATGAATATCTTGAACTAATCCTAGCCCAAAATAAAACATTTAAAAGTATAGGAGATAGAAATGGCGCTATAGAGAGAGTACCGTAAGGGAACGATGAAAGAAAAGTACAAAAAAGCAAAGATTACCCCTTGTACCTTTTGCATAATGAGTTAACTAGCTTAACAAAATGAATTTCAGCTAAGTACCCCGAAACCAGACGAGCTACTTATGAACAGTGAACCAACTCATCTATGTGGCAAAATAGTGAGAAGATTTATAAGTAGAGGTGAAACGCCTAACGAGCCTGGTGATAGCTGGTTGTCCAGAAAATGAATATTAGTTCAGCTTTAAACTGTATTTTTAAAAGTTAATCTAAAAGGGTACAGCCTTTTAGAGGATACAACCTTAACTAGAGAGTAACATAGTAGGCCCAAAAGCAGCCACCAATTAAGAAAGCGTTAAAGCTCAACATACTGGACTAATCTATATAGAAGCAATAATGTTAATATGAGTAACAAGAATTCTCCC-CGCATAAGTTTAAGTCAGTGCCTGATAATATTCTGACTATTAACAGCTAAACAACCTATTGATTATACTGTTAA-------TCCAACACAGGAGTGCGGAAAGATTAAAAGAAGTAAAAGGAACTCGGCAAACACTAAACCCCGCCTGTTTACCAAAAACATCACCTCCAGCATAACTAGTATTGGAGGCACTGCCTGCCCAGTGACGTTAAACGGCCGCGGTATCCTGACCGTGCAAAGGTAGCATAATCATTTGTTCTCTAAATAAGGACTTGTATGAACGGCAAAACGAGGGTTTTACTGTCTCTTACTTCCAATCAGTGAAATTGACCTTCCCGTGAAGAGGCGGGAATATTTTAACAAGACGAGAAGACCCTATGGAGCTTTAACTACTTAACCCATGGGTTAACAGCTTTGGTTGGGGTGACCTCGGAGAATAGAAAATCCTCCGAGCGATTAGACAAGACCCACAAGTCAATCGCTTATTGATCCAATTGATCAACGGAACAAGTTACCCTAGGGATAACAGCGCAATCCTATTCAAGAGTCCATATCGACAAT-AGGGTTTACGACCTCGATGTTGGATCAGGACACCCCGATGGTGCAACCGCTATCAAAGGTTCGTTTGTTCAACGATTAAAGTCCTACGTGATCTGAGTTCAGACCGGAGTAATCCAGGTCGGTTTCTATCTGTTATTTCTCCTAGTACGAAAGGACCAGAGAAATAAGGCCAACGCGCCTAACTAATGATCTCATCTTAATTGCCCTAGA-AAAGGGGTTAAGGTGGCAGAGCCCGGTAATTGCGTAAAACTTAAACTTTTATAATCAGAGATTCAAATCCTCTCCTTAACAATGTTTATAATTAACATCTTAATATTAATTATCCCTATCCTCCTGGCCGTAGCATTTCTTACACTAGTAGAACGAAAAGTCCTAGGGTATATGCAATTTCGAAAAGGCCCAAACGTTGTAGGCCCCTACGGCTTACTCCAACCTATTGCAGATGCTATTAAACTCTTTATTAAAGAACCATTACGACCTGCTACATCTTCAATCTCAATATTTATTTTAGCTCCTATTTTAGCCCTAAGTCTAGCTCTAACCATATGAATTCCATTACCTATGCCATATCCTCTTATTAATATAAATTTAGGAGTACTATTTATACTAGCAATATCAAGCCTAGCTGTATATTCTATTCTCTGATCAGGCTGAGCCTCCAATTCCAAATACGCACTAATTGGAGCTCTTCGAGCAGTAGCACAAACAATTTCATATGAAGTAACACTAGCAATTATTTTACTATCCGTCCTCATAATAAATGGATCCTTCACACTTTCTACCCTAATTATTACACAAGAACAAGTATGACTAATCTTTCCAGCATGACCCTTGGCAATAATATGATTTATCTCAACACTAGCTGAAACAAACCGAGCTCCATTTGACCTCACCGAAGGTGAATCAGAGTTAGTCTCAGGCTTTAATGTAGAGTATGCAGCAGGACCATTTGCCCTATTTTTCATAGCAGAATACGCAAACATTATTATAATAAATATCTTTACAACAATTCTATTTCTAGGAGCATTCCACAGCCCAATTCTACCAGAACTTTACACAATCAACTTTACTATTAAATCCTTACTACTAACAATTTCTTTCCTATGAATCCGAGCATCCTATCCTCGATTCCGTTATGACCAGTTAATACACCTACTATGAAAAAATTTCTTACCTCTGACATTAGCCCTATGCATATGACACGTATCACTACCCATCTTCCTATCAAGTATTCCCCCACAAACATAAGAAATATGTCTGATAAAAGAGTTACTTTGATAGAGTAAATAATAGAGGTTTA-AGCCCTCTTATTTCTAGAACTATAGGAATTGAACCTACTCCTAAGAATCCAAAACTCTTCGTGCTCCCATACACCAAATTCTGTAAGGTCAGCTAATT-AAGCTATCGGGCCCATACCCCGAAAATGTTGGTTTATATCCTTCCCGTACTAATAAATCCAATTATCTTTGCTCTCATCCTATCAACAATAATACTAGGAACTATCATTGTCATAATTAGCTCCCATTGACTACTTATTTGAATTGGATTTGAAATAAATATACTTGCCATTATTCCTATTATAATAAAAAAGCATAACCCACGAGCTACAGAAGCATCAACTAAATATTTTCTAACCCAATCAACAGCCTCAATACTACTAATAATAGCCGTCATCATTAACCTAATATTCTCAGGCCAATGAACTGTAATAAAACTATTTAATCCAACAGCATCTATACTTATAACTATAGCCCTTACCATAAAGTTAGGAATAGCCCCATTCCACTTCTGAGTCCCAGAAGTAACACAAGGCATTCCTCTATCATCAGGTCTTATTCTATTAACATGACAAAAACTGGCACCCATATCCGTACTTTACCAAATCTTCCCGTCCATTAATCTAAACATAATCTTATCTATCTCCATCCTATCAATTATAATCGGAGGCTGAGGAGGACTAAACCAGACCCAACTACGAAAAATTATAGCCTACTCATCAATTGCCCACATAGGCTGAATAGTAGCAGTTTTACCATATAATCCTACAATAACACTATTAAACCTAATTATTTACATTATTATAACCTCTACAATATTTATACTATTCATAACTAACTCAACTACAACTACTTTATCACTCTCTCATACATGAAATAAAATGCCCGTAATAACTGTTCTAATTCTTACTACCCTCTTATCAATAGGAGGACTTCCCCCACTATCAGGATTTATGCCAAAATGAATAATTATTCAAGAAATAACAAAAAATAATAGCCTCATCTTACCCACCTTTATAGCAATTACAGCCCTACTAAATTTATATTTCTACATACGACTTACCTACTCCACTGCACTAACAATATTTCCCTCTGTAAATAACATAAAAATAAAATGACAATTCTCCACTATAAAAAAAATAACCCTCCTACCTACAATAATTGTTTTATCTACTATATTATTGCCTCTAACACCAATTCTATCAGTATTAGAATAG------GAGTTTAGGTTAAGACCAAGAGCCTTCAAAGCCCTAAGCAAGTAACTTAACTCCTGTAAGGACTGCAAGATTATATCTTACATCAATTGAATGCAAATCAACCACTTTAATTAAGCTAAATCCTCACTAGATTGGTGGGCTCCACC--CCCACGAAACTTT-AGTTAACAGCTAAACACCCTACTGGCTTCAATCTACTTCTCCCGCCGCAAAAAAGGCGGGAGAAGCCCCGGCAGAA-TTGAAGCTGCTTCTTTGAATTTGCAATTCAATGTGCACCACAAGGCTTGGTAAAAAGAGGGGTACCTCTGTCTTTAGATTTACAGTCTAATGCGCTCAGCCATTTTACCTATGTTCATTAACCGCTGACTATTTTCAACTAATCACAAAGATATTGGTACCCTATATTTATTATTCGGTGCTTGAGCAGGCATAGTAGGAACTGCCCTAAGCCTACTAATCCGTGCTGAACTGGGTCAACCCGGTACTCTACTCGGAGATGACCAAATTTATAATGTAATTGTCACCGCACATGCATTTGTGATAATTTTCTTTATAGTTATACCAATTATAATCGGAGGATTTGGTAATTGACTTGTCCCCTTAATAATTGGTGCTCCAGATATAGCATTCCCTCGAATAAATAACATAAGCTTTTGACTTCTACCCCCTTCATTTTTACTACTTCTAGCATCATCTATAGTTGAAGCCGGAGCAGGGACAGGTTGAACTGTCTATCCCCCTTTAGCTGGCAATCTAGCTCACGCAGGAGCCTCAGTTGACTTAACTATCTTTTCCCTACATTTAGCAGGCATTTCTTCAATTTTAGGGGCTATTAACTTTATTACAACAATTATCAATATAAAACCCCCTGCCATATCACAATATCAGACCCCCTTATTCGTCTGATCTGTACTAATTACTGCAGTACTACTGCTCCTTTCACTTCCTGTATTAGCAGCCGGAATTACAATATTATTAACAGACCGAAATCTAAATACAACCTTTTTCGATCCAGCAGGAGGTGGAGATCCTATTTTATATCAGCACTTATTCTGATTTTTTGGACACCCTGAAGTATACATTCTTATCTTACCTGGATTTGGTATAATTTCTCACATCGTAACCTATTATTCGGGGAAAAAAGAACCATTTGGGTATATAGGAATAGTCTGAGCTATAATATCAATTGGATTTTTAGGATTTATTGTATGAGCCCACCACATATTTACAGTTGGAATAGACGTTGATACACGAGCCTATTTTACATCAGCTACTATAATTATTGCTATTCCAACCGGAGTAAAAGTATTTAGTTGACTAGCAACACTTCATGGAGGCAACATTAAATGATCACCTGCCATAATATGAGCTTTAGGTTTTATTTTTCTTTTTACAGTTGGGGGACTAACTGGAATTGTTCTTGCCAATTCTTCCCTTGACATTGTTCTTCACGATACTTATTACGTAGTTGCACATTTCCACTATGTTTTATCAATGGGGGCTGTATTTGCTATTATAGGAGGATTTGTGCACTGATTCCCACTATTCTCAGGATATACCCTTAATGATACATGAGCTAAAATCCATTTTGTAATTATATTTGTAGGTGTGAATATAACCTTTTTTCCACAACATTTCCTAGGATTATCTGGTATGCCACGACGATATTCTGACTACCCAGACGCATATACAATGTGAAATACAATTTCTTCTATAGGCTCATTTATTTCTCTAACAGCAGTTATACTAATAATTTTTATTATCTGAGAAGCATTCGCATCTAAACGAGAAGTCTCAACCGTAGAATTAACAACAACAAATTTAGAGTGACTAAATGGATGTCCTCCACCATACCATACATTTGAAGAACCTACATACATCAACTTAAAATAAGAAAGGAAGGAATCGAACCCCCT-ATAGCTGGTTTCAAGCCAACGTCATAACCACTATGTCTTTCTCGAGGTGTTAGTAAATTATATAACTTTGTCAAGGTTAAGTTACAGATGAAAACTCTGTACGCCTCATATGGCTTATCCTATACAACTAGGCTTCCAAGATGCAACATCACCCATCATAGAAGAACTACTACATTTTCATGATCATACATTAATAATTGTCTTTTTAATTAGCTCGCTAGTACTTTATATTATTTCATTAATGTTAACAACAAAATTAACTCACACTAGTACAATAAACGCTCAAGAAGTAGAAACAGTCTGAACTATTTTGCCAGCTATTATTTTAATTTTAATTGCTCTTCCGTCCTTACGAATTCTCTATATAATAGATGAAATTAATAATCCATCACTTACAGTGAAAACTATAGGACATCAATGATATTGAAGCTACGAATATACAGATTATGAAGACTTAAGCTTTGACTCCTATATAATTCCAACATCAGAACTAAAGCCAGGAGAACTACGACTACTAGAAGTAGACAATCGAGTTGTTCTACCAATAGAAATAACAATCCGAATATTAATCTCTTCTGAAGACGTATTACACTCTTGAGCCGTACCTTCCCTAGGGCTAAAAACAGATGCAATTCCAGGACGCTTAAATCAAACAACTCTTATATCAACTCGACCAGGTTTATACTACGGACAATGCTCTGAAATCTGCGGATCAAATCACAGTTTTATACCTATTGTCCTTGAATTAGTTCCACTAAACTATTTTGAAAAATGGTCTGCGTCAATACTATAATCATTAAGAAGCTAAGCACTAGCCTTTTAAGCTAGAGACTGAGAATTTCTCCTTAATGATATGCCACAACTAGATACATCCACATGATTTATAATAATTACATCAATGTTCTTAACTCTATTTATTATCTTTCAATTAAAAGTTTCAAAACATAACTTTCCCTTTAACCCAGAACCCCTATTAACTAAAACACAAAAACAAAGCACCCCTTGAGAAACAAA-ATGAACGAAAATTTATTTGCCTCTTTTATTACCCCAGTAATCTTAGGTATTCCACTCGCTATTTTCATTGTTATTTTCCCTAGTCTGCTATTCCCAACATCAAATCGTCTAGTTAACAACCGTCTTATTTCCCTCCAACAATGAGTACTTCAACTTACATCAAAACAAATAATAGGAAACCATAATATCAAAGGACAAACATGAACATTAATATTAATATCCCTAATTATATTTATCGGATCAACAAATCTATTAGGTCTCCTACCTCACTCATTCACACCAACCACACAACTGTCAATAAATCTAGGCATAGCCATCCCCCTATGAGCAGGAACCGTAATTACAGGCTTCCGGAATAAAACCAAAGCATCACTCGCCCATTTTCTCCCACAAGGAACACCCACTCCACTAATTCCCATATTAGTCGTTATTGAGACTATTAGCCTTTTCATTCAACCAATTGCCTTAGCTGTACGATTAACAGCTAATATTACCGCAGGACACTTACTAATTCACCTAATCGGAGGAGCTACACTTACATTAATAAACATCAGCACTACAATAGCCCTTATTACATTTATTATTCTAGTCCTACTCACAATTCTCGAATTCGCAGTAGCCATAATCCAGGCCTATGTATTTACCCTCCTAGTAAGTCTCTATCTGCATGATAACACATAATGACACACCAAACTCATGCTTACCATATAGTAAACCCAAGCCCCTGACCTCTAACAGGAGCTTTATCAGCCCTTTTAATAACTTCTGGTTTAATTATATGATTCCACTTTAATTCAATTATCCTACTAATAGTTGGTCTTACAACAAATTTTCTTACAATATATCAATGATGACGAGACATTATCCGAGAAAGCACCTTCCAAGGACATCACACTCCAACTGTTCAAAAAGGCCTTCGCTATGGAATAATCCTTTTCATTATCTCTGAAGTTTTATTTTTTACTGGATTCTTTTGAGCATTTTACCATTCAAGCCTCGCTCCAACCCCCGAACTAGGCGGTTGCTGACCCCCAACAGGTATTCATCCACTTAATCCCCTAGAAGTCCCTCTACTTAATACCTCCGTTCTACTAGCCTCAGGAGTCTCTATCACTTGAGCTCACCATAGCCTTATAGAAGGAAATCGTAATCCTATACTTCAAGCCCTATTTATTACAATTTCTCTAGGTATTTACTTTACACTTTTACAAGCCTCAGAGTATTATGAAGCACCTTTTACTATTTCGGACGGAGTTTATGGCTCAACTTTCTTTGTAGCTACAGGCTTCCACGGTCTACATGTTATTATTGGGTCCACCTTCCTAATTGTATGCTTTTTCCGCCAATTAAAATACCATTTTACTTCCAGTCACCATTTCGGTTTTGAGGCTGCTGCCTGATACTGACATTTCGTGGATGTAGTATGACTATTCCTCTACGTATCTATTTATTGATGAGGCTCATATTCTTTTAGTATAAAT-AAGTACAACTGACTTCCAATTAGTTAGTTTCGG-TAAAACCCGAAAAAGAATAATAAACCTAATATTAGCTCTTCTAACTAACTTCACATTAGCCTCACTACTTGTCATTATCGCATTCTGACTTCCCCAGCTAAACGTCTACTCAGAAAAAACAAGTCCATACGAATGCGGATTTGACCCTATAGGATCAGCTCGCCTACCTTTCTCTATAAAATTTTTCTTAGTGGCTATTACATTTCTCCTATTTGATTTAGAAATTGCACTCCTTCTGCCTCTACCATGAGCCTGTCAAACAAATAATCTAAACACTATACTTACTATAGCCCTTTTTTTAATTTCACTACTAGCCGCAAGCCTAGCTTACGAATGAACCCAAAAAGGATTAGAATGAACTGAATATGGTAATTAGTTTATAAAA-TAAATGATTTCGACTCATTAGATTGTGATCTCACAACTACCAAGTGTCTCTAGTATATATAAATATTATAACAGCATTCATAGTATCTCTTGCAGGACTATTAATATATCGATCTCACCTTATATCCTCTCTTCTATGCCTAGAAGGAATAATACTATCCCTATTCGTGATAGCCACCCTAACAATTTTAAATTCACACTTTACCCTAGCAAGCATGATACCTATCATTTTGCTAGTCTTTGCAGCCTGCGAAGCGGCATTAGGACTATCATTACTAGTAATAGTATCAAATACATATGGCACTGATTACGTTCAAAACTTGAATCTACTTCA-ATGCTAAAATATATTATTCCTACAATAATACTTATGCCTCTGACCTGATTATCAAAAGGCAATATAATCTGAATTAACTCCACAACTTATAGCTTATTAATTAGCCTTACAAGTCTCCTTCTCATAAATCAATTTAGTGATAACAGCCTGAACTTTTCATTAATATTTTTTTCTGACTCCCTGTCAGCACCACTACTAATTCTAACTATATGGCTTCTTCCCTTAATATTAATAGCAAGCCAACACCATTTATCAAAAGAAAATCTAACTCGAAAAAAACTATATATCACTATATTAATTTTACTGCAATTATTTCTAATTATAACCTTTACTGCTATGGAGTTAATTTTCTTTTATATCTTATTTGAAGCAACACTAGTTCCAACACTTATTATTATTACCCGATGAGGAAATCAAACAGAACGTTTAAACGCAGGCCTCTACTTCTTATTTTATACACTAGTAGGCTCTCTTCCACTACTTGTTGCATTAATTTATTTACAAAACATCACCGGATCCCTAAACTTCTTAATTCTACAATACTGAATGCAACCTTTATCAAATTCTTGATCAAACATCTTCATATGACTAGCATGTATAATAGCCTTTATAGTAAAAATACCACTATATGGTCTTCACCTTTGATTACCTAAAGCCCACGTAGAAGCTCCCATTGCAGGTTCTATAGTCCTTGCAGCAATTCTACTAAAATTAGGAGGGTATGGTATATTACGAATTACAATACTCCTAAATCCGCTCACTGAATTTATAGCATACCCCTTCATTATACTATCACTATGAGGTATAATTATAACTAGCTCAATCTGCCTTCGCCAAACAGATCTTAAATCATTAATCGCATATTCTTCCGTTAGTCACATAGCACTTGTCATTGTAGCTATTCTCATTCAAACACCCTGAAGCTATATAGGAGCTACAGCCCTAATAATTGCCCACGGTCTTACCTCATCCATACTATTTTGCCTAGCAAACTCCAACTACGAACGAACCCATAGCCGAACAATAATTCTAGCTCGAGGCCTACAAATCTTTCTCCCACTAATAGCTACCTGATGACTTCTAGCAAGCCTAACTAACCTAGCCCTCCCTCCAACAATTAATCTAATTGGAGAATTATTTATTGTAATATCTACCTTCTCATGATCTAATATTACAATAATCTTAATAGGACTAAATATAGTAATTACTGCCTTATATTCTCTTTATATATTAATCACAACACAACGAGGTAAATACACTTATCATATTAATAATATCTCACCTTCCTTTACACGAGAAAATGCTCTTATATCATTACATATTCTACCCCTACTATTATTATCACTAAATCCAAAAATTATTCTAGGACCCTTGTACTGTAAATATAG-TTTAAAAAACATTAGATTGTGAATCTAATAATAGGAGCTTATTTGCCGAAAAAGCATGCAAGAACTGCTAATTCT-ATGCCCATGTATAACAA-CATGGCTTTTTCGAACTTTTAAAGGATAGTAG-TAATCCGTTGGTCTTAGGAACCAAAAAATTGGTGCAACTCCAAATAAAAGTAATAAACTTATTCTCTACCTTTACACTAATTACTTTACTATTATTAACCATTCCCATTATAACTACAAGCTCTAACAGCTATAAAACCTATAATTATCCGTTATACGTAAAAACAACTATTATATATGCTTTTATTACTAGCATAATTCCTACAATAATATTCATTCACACAGGCCAAGAAATAATTATCTCAAACTGACACTGACTTACAATTCAAACAATTAAACTATCACTAAGCTTTAAAATAGATTATTTCTCAATAATATTTGTTCCAGTAGCACTATTTGTTACATGGTCCATCATAGAATTCTCTATGTGGTATATACACTCAGATCCTAATATTAACCAATTTTTCAAGTATCTCCTCATATTCCTTATTACTATACTTATCCTCGTCACAGCAAATAACCTATTTCAATTATTTATCGGATGAGAAGGCGTAGGGATTATATCATTTCTACTAATCGGATGATGGTATGGACGAGCAGACGCAAACACAGCAGCTCTGCAAGCAATTCTATATAATCGCATCGGTGATATCGGCTTTATTATAGCAATAGCATGATTTCTCACTAATCTTAATGCTTGAGACCTTCAACAAATTTTTATACTAAACCCAAGCAACTCTAACATACCCCTATTAGGCCTCGCACTAGCTGCAACCGGAAAATCTGCCCAATTCGGCCTACACCCATGATTACCATCTGCAATAGAAGGCCCTACTCCTGTCTCAGCATTACTTCATTCAAGCACAATAGTAGTAGCAGGCATTTTCCTACTAATTCGCTTTTACCCATTGACAGAAAACAACAAATTTGCACAATCCACTCTATTATGTTTAGGAGCTATCACAACTCTCTTTACAGCAATATGCGCCCTTACTCAAAACGATATCAAAAAAATTATTGCTTTCTCTACATCCAGTCAATTAGGCCTTATAATAGTAACAATTGGCATTAACCAACCCTACCTAGCATTTCTCCATATTTGTACCCATGCCTTCTTCAAAGCCATACTATTTATATGTTCCGGTTCTATTATTCACAGCCTAAATGACGAACAAGACATTCGAAAAATAGGTGGCTTATTTAAAGCCATACCATTTACTACAACAGCCTTAATTATTGGCAGCCTAGCATTAACAGGAATGCCTTTTCTTACTGGATTCTACTCCAAAGACTTAATTATTGAAACCGCTAACACGTCGTATACCAACGCCTGAGCCCTCCTAATAACATTAATTGCCACTTCTTTCACAGCTATCTACAGCACCCGTATCATTTTCTTTGCACTTCTAGGACAACCTCGATTCCCAACTTTAGTAACCATTAACGAAAATAATCCCTTTTTAATGAACTCTATTAAGCGCTTAATAATTGGAAGCCTTTTCGCAGGATTCATTATCTCCAACAACATTCCTCCAACAACAATTCCTCAAATAACAATACCCCACTACCTAAAAATAATAGCCCTAGCAGTGACAATCTTAGGCTTTATTCTAGCACTAGAAATTAGCAATATAACTCAAAACTTAAAATTTAACTATCCATCAAATGCTTTTAAATTCTCCAACATACTAGGGTACTTCCCTACAATTATACACCGTCTAACCCCCTACATAAATTTAACAATAAGCCAAAAATCAGCTTCCTCCCTCCTAGATCTAATCTGACTCGAAAATGTTTTACCAAAAACAATCTCACTTGTACAAATAAAAACATCAACTATAGTTACAAACCAAAAAGGCTTAATCAAACTGTATTTCCTTTCTTTCCTAATTACAATTATCATTAGCACCATCCTACTTAATTTCCACGAGTAATTTCCATAATGACTACCACACCAATCAATAAAGATCAACCAGTTACAACAACTAATCAAGTTCCATAACTGTATAAAGCCGCAATTCCCATAGCTTCCTCACTAAAAAACCCAGAATCCCCTGTATCATAAATAACCCAATCCCCTAAACCATTAAACTGAAATACAATCTCCACCTCTTCATCTTTCATCACATAATAAACTATCACAACCTCCATTAATAAACCAGTTACAAATGCCCCTAAAACAGTTTTATTAGATACTCAAAACTCAGGATACTGTTCCGTAGCTATAGCTGTTGTGTAACCAAAAACCACCATTATTCCCCCCAAGTAAATTAAAAAGACTATTAAACCTAAGAAAGACCCACCAAAATTCAACACAATACCACAACCAACTCCACCACTTACAATCAACCCTAATCCCCCATAAATAGGCGAAGGTTTTGAAGAAAACCCTACAAAACCAAGCACAAAAATAATACTTAAAATAAACACAATGTATGTTATCAT-TATTCTCGCATGGAATTTAACCACGACTAATGATATGAAAAACCATCGTTGTTATTCAACTACAAGAACATGACCAACATCCGAAAAACTCACCCACTAATAAAAATTGTAAATAACGCATTTATTGATCTCCCAGCTCCATCAAATATCTCATCATGATGAAACTTTGGTTCTCTACTAGGAATTTGCTTGATTCTACAAATCCTTACTGGCCTATTCTTAGCAATACACTATTCATCCGACACAACAACAGCATTTTCCTCTGTTACCCATATTTGCCGAGACGTCAATTATGGCTGAATTATTCGATATATACATGCCAACGGAGCATCAATATTTTTCATTTGCTTATTTATACATGTAGGACGGGGACTATACTATGGATCATATACTTTCTCAGAAACATGAAACATTGGAGTAATTCTCCTATTTACGGTAATAGCCACAGCATTTGTAGGATATGTCCTACCATGAGGACAAATATCATTCTGAGGAGCAACAGTTATTACAAACCTTCTCTCTGCAATCCCATATATTGGCACAAACTTAGTTGAATGAATCTGAGGAGGCTTTTCCGTAGACAAAGCAACCCTGACCCGATTTTTTGCTTTTCACTTTATTCTCCCCTTTATCATCATAGCACTTGCTATAGTCCATTTACTTTTCCTCCACGAAACAGGATCTAATAACCCAACAGGAATCCCATCAGACGCAGATAAAATCCCATTTCACCCCTACTACACCATTAAAGACATCTTAGGCGCCCTACTCTTATTTCTCTTCCTAATACTATTAGTACTATTTACACCAGACCTACTCGGAGATCCAGACAACTACACCCCAGCAAACCCACTAAATACTCCCCCTCATATTAAACCCGAATGATATTTTTTATTCGCATACGCAATTTTACGATCTATCCCAAACAAATTAGGAGGAGTACTAGCCCTGGTCCTATCCATTTTAATCCTAATTTTTATACCCCTACTTCATATATCCAAACAACGCAGCATAATATTTCGACCATTCAGTCAATGCCTTTTTTGAATTTTAGTAGCAGACTTATTAACACTCACATGAATTGGAGGACAACCAGTTGAACACCCCTTTATTATCATTGGACAACTAGCATCAATCCTATACTTTCTCATTATTCTAGTACTTATACCAGTCACCAGCACAATCGAAAATAACCTCTTAAAGTGAAGATTA-GTCTTTGTAGTACATACACTGGTCTTGTAAACCAGAAAAGGAGCTCCCTAAGACTCAAGGAAGAAGCGCCCCACCATCAACACCCAAAGCTGAAGTTCTATTTAAACTATTCCCTG
	Mazama_nana				????????????????????????????????????????????????????????????????????????????????????????????????????????????????????????????????????????????????????????????????????????????????????????????????????????????????????????????????????????????????????????????????????????????????????????????????????????????????????????????????????????????????????????????????????????????????????????????????????????????????????????????????????????????????????????????????????????????????????????????????????????????????????????????????????????????????????????????????????????????????????????????????????????????????????????????????????????????????????????????????????????????????????????????????????????????????????????????????????????????????????????????????????????????????????????????????????????????????????????????????????????????????????????????????????????????????????????????????????????????????????????????????????????????????????????????????????????????????????????????????????????????????????????????????????????????????????????????????????????????????????????????????????????????????????????????????????????????????????????????????????????????????????????????????????????????????????????????????????????????????????????????????????????????????????????????????????????????????????????????????????????????????????????????????????????????????????????????????????????????????????????????????????????????????????????????????????????????????????????????????????????????????????????????????????????????????????????????????????????????????????????????????????????????????????????????????????????????????????????????????????????????????????????????????????????????????????????????????????????????????????????????????????????????????????????????????????????????????????????????????????????????????????????????????????????????????????????????????????????????????????????????????????????????????????????????????????????????????????????????????????????????????????????????????????????????????????????????????????????????????????????????????????????????????????????????????????????????????????????????????????????????????????????????????????????????????????????????????????????????????????????????????????????????????????????????????????????????????????????????????????????????????????????????????????????????????????????????????????????????????????????????????????????????????????????????????????????????????????????????????????????????????????????????????????????????????????????????????????????????????????????????????????????????????????????????????????????????????????????????????????????????????????????????????????????????????????????????????????????????????????????????????????????????????????????????????????????????????????????????????????????????????????????????????????????????????????????????????????????????????????????????????????????????????????????????????????????????????????????????????????????????????????????????????????????????????????????????????????????????????????????????????????????????????????????????????????????????????????????????????????????????????????????????????????????????????????????????????????????????????????????????????????????????????????????????????????????????????????????????????????????????????????????????????????????????????????????????????????????????????????????????????????????????????????????????????????????????????????????????????????????????????????????????????????????????????????????????????????????????????????????????????????????????????????????????????????????????????????????????????????????????????????????????????????????????????????????????????????????????????????????????????????????????????????????????????????????????????????????????????????????????????????????????????????????????????????????????????????????????????????????????????????????????????????????????????????????????????????????????????????????????????????????????????????????????????????????????????????????????????????????????????????????????????????????????????????????????????????????????????????????????????????????????????????????????????????????????????????????????????????????????????????????????????????????????????????????????????????????????????????????????????????????????????????????????????????????????????????????????????????????????????????????????????????????????????????????????????????????????????????????????????????????????????????????????????????????????????????????????????????????????????????????????????????????????????????????????????????????????????????????????????????????????????????????????????????????????????????????????????????????????????????????????????????????????????????????????????????????????????????????????????????????????????????????????????????????????????????????????????????????????????????????????????????????????????????????????????????????????????????????????????????????????????????????????????????????????????????????????????????????????????????????????????????????????????????????????????????????????????????????????????????????????????????????????????????????????????????????????????????????????????????????????????????????????????????????????????????????????????????????????????????????????????????????????????????????????????????????????????????????????????????????????????????????????????????????????????????????????????????????????????????????????????????????????????????????????????????????????????????????????????????????????????????????????????????????????????????????????????????????????????????????????????????????????????????????????????????????????????????????????????????????????????????????????????????????????????????????????????????????????????????????????????????????????????????????????????????????????????????????????????????????????????????????????????????????????????????????????????????????????????????????????????????????????????????????????????????????????????????????????????????????????????????????????????????????????????????????????????????????????????????????????????????????????????????????????????????????????????????????????????????????????????????????????????????????????????????????????????????????????????????????????????????????????????????????????????????????????????????????????????????????????????????????????????????????????????????????????????????????????????????????????????????????????????????????????????????????????????????????????????????????????????????????????????????????????????????????????????????????????????????????????????????????????????????????????????????????????????????????????????????????????????????????????????????????????????????????????????????????????????????????????????????????????????????????????????????????????????????????????????????????????????????????????????????????????????????????????????????????????????????????????????????????????????????????????????????????????????????????????????????????????????????????????????????????????????????????????????????????????????????????????????????????????????????????????????????????????????????????????????????????????????????????????????????????????????????????????????????????????????????????????????????????????????????????????????????????????????????????????????????????????????????????????????????????????????????????????????????????????????????????????????????????????????????????????????????????????????????????????????????????????????????????????????????????????????????????????????????????????????????????????????????????????????????????????????????????????????????????????????????????????????????????????????????????????????????????????????????????????????????????????????????????????????????????????????????????????????????????????????????????????????????????????????????????????????????????????????????????????????????????????????????????????????????????????????????????????????????????????????????????????????????????????????????????????????????????????????????????????????????????????????????????????????????????????????????????????????????????????????????????????????????????????????????????????????????????????????????????????????????????????????????????????????????????????????????????????????????????????????????????????????????????????????????????????????????????????????????????????????????????????????????????????????????????????????????????????????????????????????????????????????????????????????????????????????????????????????????????????????????????????????????????????????????????????????????????????????????????????????????????????????????????????????????????????????????????????????????????????????????????????????????????????????????????????????????????????????????????????????????????????????????????????????????????????????????????????????????????????????????????????????????????????????????????????????????????????????????????????????????????????????????????????????????????????????????????????????????????????????????????????????????????????????????????????????????????????????????????????????????????????????????????????????????????????????????????????????????????????????????????????????????????????????????????????????????????????????????????????????????????????????????????????????????????????????????????????????????????????????????????????????????????????????????????????????????????????????????????????????????????????????????????????????????????????????????????????????????????????????????????????????????????????????????????????????????????????????????????????????????????????????????????????????????????????????????????????????????????????????????????????????????????????????????????????????????????????????????????????????????????????????????????????????????????????????????????????????????????????????????????????????????????????????????????????????????????????????????????????????????????????????????????????????????????????????????????????????????????????????????????????????????????????????????????????????????????????????????????????????????????????????????????????????????????????????????????????????????????????????????????????????????????????????????????????????????????????????????????????????????????????????????????????????????????????????????????????????????????????????????????????????????????????????????????????????????????????????????????????????????????????????????????????????????????????????????????????????????????????????????????????????????????????????????????????????????????????????????????????????????????????????????????????????????????????????????????????????????????????????????????????????????????????????????????????????????????????????????????????????????????????????????????????????????????????????????????????????????????????????????????????????????????????????????????????????????????????????????????????????????????????????????????????????????????????????????????????????????????????????????????????????????????????????????????????????????????????????????????????????????????????????????????????????????????????????????????????????????????????????????????????????????????????????????????????????????????????????????????????????????????????????????????????????????????????????????????????????????????????????????????????????????????????????????????????????????????????????????????????????????????????????????????????????????????????????????????????????????????????????????????????????????????????????????????????????????????????????????????????????????????????????????????????????????????????????????????????????????????????????????????????????????????????????????????????????????????????????????????????????????????????????????????????????????????????????????????????????????????????????????????????????????????????????????????????????????????????????????????????????????????????????????????????????????????????????????????????????????????????????????????????????????????????????????????????????????????????????????????????????????????????????????????????????????????????????????????????????????????????????????????????????????????????????????????????????????????????????????????????????????????????????????????????????????????????????????????????????????????????????????????????????????????????????????????????????????????????????????????????????????????????????????????????????????????????????????????????????????????????????????????????????????????????????????????????????????????????????????????????????????????????????????????????????????????????????????????????????????????????????????????????????????????????????????????????????????????????????????????????????????????????????????????????????????????????????????????????????????????????????????????????????????????????????????????????????????????????????????????????????????????????????????????????????????????????????????????????????????????????????????????????????????????????????????????????????????????????????????????????????????????????????????????????????????????????????????????????????????????????????????????????????????????????????????????????????????????????????????????????????????????????????????????????????????????????????????????????????????????????????????????????????????????????????????????????????????????????????????????????????????????????????????????????????????????????????????????????????????????????????????????????????????????????????????????????????????????????????????????????????????????????????????????????????????????????????????????????????????????????????????????????????????????????????????????????????????????????????????????????????????????????????????????????????????????????????????????????????????????????????????????????????????????????????????????????????????????????????????????????????????????????????????????????????????????????????????????????????????????????????????????????????????????????????????????????????????????????????????????????????????????????????????????????????????????????????????????????????????????????????????????????????????????????????????????????????????????????????????????????????????????????????????????????????????????????????????????????????????????????????????????????????????????????????????????????????????????????????????????????????????????????????????????????????????????????????????????????????????????????????????????????????????????????????????????????????????????????????????????????????????????????????????????????????????????????????????????????????????????????????????????????????????????????????????????????????????????????????????????????????????????????????????????????????????????????????????????????????????????????????????????????????????????????????????????????????????????????????????????????????????????????????????????????????????????????????????????????????????????????????????????????????????????????????????????????????????????????????????????????????????????????????????????????????????????????????????????????????????????????????????????????????????????????????????????????????????????????????????????????????????????????????????????????????????????????????????????????????????????????????????????
[truncated: 1,324,708 more chars]
